# Supplementary material for: Spatial transcriptomics analysis identifies therapeutic targets in diffuse high-grade gliomas
Source: Front Mol Neurosci. 2024 Oct 24;17:1466302. doi: 10.3389/fnmol.2024.1466302 (PMC11552449; doi:10.3389/fnmol.2024.1466302)
Supplement: SUPPLEMENTARY TABLE S1 — DEGs were identified in the cancerous tissues of Glio-IDH-wt compared to adjacent normal tissues. [file Table_1.XLSX]

## Sheet: gbm.de
	p_val	avg_log2FC	pct.1	pct.2	p_val_adj	gene
FN1	2.00426253589507e-299	15.6024	0.356	0.006	3.61548918850112e-295	FN1
SPP1	1.14996176061801e-286	13.4542	0.221	0.002	2.07441601997883e-282	SPP1
IGFBP2	0	13.2743	0.36	0.002	0	IGFBP2
VEGFA	1.04767141308361e-105	12.9446	0.297	0.011	1.88989446206153e-101	VEGFA
COL4A2	1.36991432843467e-239	12.706	0.372	0.016	2.4711884570633e-235	COL4A2
ADM	5.61046696255029e-50	12.4003	0.402	0.223	1.01207213537445e-45	ADM
HK2	4.3227875862502e-47	12.3465	0.438	0.275	7.79787652683673e-43	HK2
HILPDA	6.19098900528015e-54	12.2589	0.364	0.179	1.11679250666249e-49	HILPDA
COL4A1	1.16345086165427e-132	12.0098	0.34	0.006	2.09874900933813e-128	COL4A1
PLOD2	1.79165236636971e-16	12.0081	0.281	0.157	3.23196170369432e-12	PLOD2
MMP9	0	11.8826	0.265	0.046	0	MMP9
ESM1	1.47727568378597e-23	11.8566	0.38	0.061	2.6648576059815e-19	ESM1
BGN	3.36979701593243e-246	11.5974	0.324	0.026	6.07877683704051e-242	BGN
MOBP	0	11.5786	0.679	0.023	0	MOBP
COL3A1	1.54111602894796e-227	11.2631	0.357	0.024	2.78001920461922e-223	COL3A1
ACE	0.0729489	11.2302	0.323	0.181	1	ACE
SLC6A6	0.6203	11.2114	0.302	0.31	1	SLC6A6
CXCL10	0	10.8619	0.215	0.044	0	CXCL10
IGFBP5	0	10.5682	0.413	0.006	0	IGFBP5
TIMP1	1.58797136873178e-224	10.4603	0.275	0.031	2.86454155205527e-220	TIMP1
GPRC5A	4.31295153430802e-114	10.2675	0.132	0.048	7.78013327273824e-110	GPRC5A
IL1RN	1.99233089213873e-237	10.0565	0.129	0.025	3.59396569632905e-233	IL1RN
COL1A2	2.49689661081086e-93	9.67546	0.29	0.035	4.50415179624172e-89	COL1A2
S100A9	3.42405871441727e-10	9.39391	0.194	0.07	6.17665951493731e-06	S100A9
ENG	1.43011702100883e-103	9.38508	0.321	0.075	2.57978809419782e-99	ENG
IGFBP7	3.36836213339935e-07	9.37897	0.336	0.112	0.00607619	IGFBP7
ITGA1	4.57410533452062e-09	9.19942	0.277	0.093	8.25122861294174e-05	ITGA1
PLXDC1	0.0582616	9.11582	0.277	0.224	1	PLXDC1
CXCL12	1.01695538340485e-51	9.11237	0.309	0.198	1.834485816124e-47	CXCL12
PLVAP	1.09053971352417e-293	9.06366	0.404	0.106	1.96722458922626e-289	PLVAP
CD248	7.60078432505231e-51	9.05107	0.316	0.11	1.37110548439619e-46	CD248
COL6A2	1.10319693472761e-149	8.98011	0.203	0.025	1.99005695055513e-145	COL6A2
SPARC	0	8.91849	0.31	0.006	0	SPARC
FLT1	0.0412233	8.67525	0.283	0.189	1	FLT1
S100A8	0.000881167	8.65203	0.21	0.06	1	S100A8
TREM1	2.11971912286614e-13	8.60867	0.149	0.029	3.82376132573822e-09	TREM1
FOS	0	8.56037	0.403	0.015	0	FOS
PDGFRB	1.63691665084679e-12	8.49665	0.269	0.237	2.95283394646253e-08	PDGFRB
ADGRL4	1.08491495935065e-21	8.39051	0.354	0.16	1.95707809517264e-17	ADGRL4
ISG15	1.04181860041929e-53	8.37244	0.366	0.149	1.87933657329635e-49	ISG15
HMOX1	3.16962911022933e-225	8.34621	0.368	0.05	5.71769395194268e-221	HMOX1
SERPINA5	2.10641141248204e-14	8.10905	0.342	0.044	3.79975554697634e-10	SERPINA5
CCL3L1	5.17417934151184e-235	8.1052	0.104	0.008	9.3337021141532e-231	CCL3L1
KDR	1.60467279310746e-36	8.02373	0.324	0.152	2.89466925148655e-32	KDR
CLEC17A	0	8.00245	0.341	0.061	0	CLEC17A
PGF	9.12545381151843e-31	7.98489	0.399	0.163	1.64614061305981e-26	PGF
GPNMB	5.32097693609399e-09	7.9792	0.371	0.229	9.59851029501994e-05	GPNMB
ENPEP	0.74351	7.91961	0.278	0.109	1	ENPEP
FCGBP	1.24689029659433e-160	7.9053	0.217	0.004	2.24926540602652e-156	FCGBP
A2M	3.58302988865765e-198	7.841	0.334	0.04	6.46342761614954e-194	A2M
EDN1	2.07133065543854e-05	7.81512	0.317	0.181	0.373647	EDN1
S100A10	9.81337208772895e-148	7.79649	0.256	0.053	1.77023419090542e-143	S100A10
EGR1	7.45738632061254e-305	7.79058	0.382	0.021	1.3452379183753e-300	EGR1
IFI44	2.58678425846791e-55	7.76188	0.371	0.151	4.66630012385027e-51	IFI44
PDK1	0.0163449	7.74828	0.415	0.384	1	PDK1
NDUFA4L2	4.38973588826888e-29	7.68246	0.292	0.075	7.91864456884824e-25	NDUFA4L2
PCDH12	6.24300231218665e-11	7.63057	0.353	0.121	1.12617518709535e-06	PCDH12
SLC38A5	1.03400317625394e-09	7.60303	0.348	0.227	1.86523832964448e-05	SLC38A5
PECAM1	4.420696694533e-23	7.5713	0.308	0.143	7.97449476726808e-19	PECAM1
COL6A3	1.79485482317672e-05	7.44078	0.19	0.098	0.323774	COL6A3
FGL2	1.16858384860986e-16	7.42831	0.448	0.295	2.10800840450733e-12	FGL2
ITIH5	1.48360494998173e-15	7.30713	0.377	0.352	2.67627496927204e-11	ITIH5
UACA	6.18827727792729e-20	7.20331	0.297	0.1	1.1163033381653e-15	UACA
SULF2	2.3431586629441e-171	7.18933	0.507	0.085	4.22682391208485e-167	SULF2
MX1	0.179808	7.13081	0.336	0.314	1	MX1
LUM	2.52541637356008e-05	7.12741	0.282	0.073	0.45556	LUM
HSPG2	1.59451620907368e-32	7.07275	0.34	0.12	2.87634778954801e-28	HSPG2
ECSCR	9.97600810835348e-258	7.04787	0.385	0.101	1.79957210266589e-253	ECSCR
NOTCH3	2.14581153360618e-60	6.98959	0.271	0.085	3.87082942547219e-56	NOTCH3
STC2	2.40313175481949e-25	6.95786	0.252	0.13	4.33500937251888e-21	STC2
CA9	0.0271187	6.93921	0.279	0.062	1	CA9
LILRA4	6.86226186843468e-232	6.91791	0.43	0.178	1.23788341844693e-227	LILRA4
SLC9A3R2	3.09478286743861e-09	6.87323	0.282	0.352	5.5826788145725e-05	SLC9A3R2
EXOC3L2	0.466055	6.86171	0.194	0.014	1	EXOC3L2
RGS5	4.50871506707367e-06	6.83518	0.324	0.301	0.0813327	RGS5
GNLY	0.460858	6.83065	0.171	0.119	1	GNLY
MBP	0	6.82764	0.447	0.007	0	MBP
TRH	2.4173311149052e-121	6.81036	0.198	0.143	4.36062359817749e-117	TRH
SLC2A1	0.134422	6.7709	0.263	0.275	1	SLC2A1
ATF3	0.000366381	6.74726	0.24	0.32	1	ATF3
GBE1	6.52758500987303e-117	6.7445	0.576	0.276	1.177511059931e-112	GBE1
HSPA1B	0.014355	6.70149	0.478	0.466	1	HSPA1B
ADAMTS1	9.3568741366263e-86	6.64919	0.279	0.119	1.68788652550602e-81	ADAMTS1
MAOB	7.05045310598083e-12	6.58705	0.314	0.339	1.27183123578788e-07	MAOB
ABI3BP	1.57198024907278e-263	6.57638	0.612	0.159	2.83569517130239e-259	ABI3BP
CYYR1	1.87220619591574e-30	6.53389	0.295	0.2	3.37727275681241e-26	CYYR1
CHI3L2	2.88971314469499e-66	6.52599	0.288	0.085	5.2127535417153e-62	CHI3L2
TACSTD2	3.46735670343973e-267	6.50387	0.597	0.156	6.25476475733493e-263	TACSTD2
SPINK8	1.99966111123159e-53	6.50113	0.218	0.033	3.60718867855067e-49	SPINK8
IFIT2	3.62848048664214e-62	6.47566	0.361	0.215	6.54541594985376e-58	IFIT2
GNG11	1.39569949624266e-13	6.4736	0.403	0.291	2.51770232127214e-09	GNG11
IFI44L	1.16637240955668e-65	6.42101	0.455	0.221	2.10401918959929e-61	IFI44L
SOD2	1.94409378823762e-90	6.39923	0.161	0.338	3.50695078460184e-86	SOD2
HOXC5	6.71240736249304e-29	6.38434	0.274	0.094	1.21085116412012e-24	HOXC5
MYL4	0.00191377	6.36056	0.285	0.019	1	MYL4
CHPF	1.24513218937763e-81	6.35124	0.299	0.104	2.2460939564183e-77	CHPF
GLDN	3.2695034316114e-212	6.33833	0.417	0.123	5.89785724028381e-208	GLDN
CD36	1.44658141971477e-08	6.33742	0.284	0.062	0.000260949	CD36
GBP1	8.96967655725979e-88	6.33116	0.253	0.119	1.61803995416409e-83	GBP1
FAM162A	3.64324215533393e-59	6.24871	0.352	0.611	6.57204452400687e-55	FAM162A
TNR	0	6.24052	0.847	0.192	0	TNR
ZNF630	2.41096543188672e-92	6.21569	0.449	0.183	4.34914054258046e-88	ZNF630
PLXND1	1.19936209958616e-119	6.20965	0.323	0.063	2.16352929144348e-115	PLXND1
IFIT3	6.75574440230222e-55	6.20284	0.291	0.426	1.2186687327313e-50	IFIT3
C3	0	6.18797	0.478	0.014	0	C3
A2ML1	4.00960417519876e-61	6.12378	0.437	0.179	7.23292497164104e-57	A2ML1
CYP4F12	1.01650691568554e-179	6.04523	0.483	0.13	1.83367682520514e-175	CYP4F12
ARHGDIB	4.31336467458987e-204	6.03788	0.405	0.068	7.78087853649267e-200	ARHGDIB
PEAK3	4.40407753407827e-18	6.01399	0.225	0.085	7.94451546372379e-14	PEAK3
NGFR	5.40516944714334e-141	5.98574	0.298	0.234	9.75038516570186e-137	NGFR
ABCC9	5.04045864570873e-09	5.9689	0.443	0.495	9.09248335099398e-05	ABCC9
CCND1	3.0908637464578e-162	5.9416	0.471	0.093	5.57560911223522e-158	CCND1
RSAD2	0.022635	5.92651	0.188	0.3	1	RSAD2
PPBP	3.06982540838514e-11	5.91723	0.294	0.047	5.53765805418596e-07	PPBP
ATP1B4	0	5.88722	0.845	0.015	0	ATP1B4
MT1X	6.99902931297227e-07	5.87177	0.313	0.238	0.0126255	MT1X
MCAM	1.89784185910281e-173	5.86979	0.391	0.06	3.42351692963555e-169	MCAM
LINC02694	1.99400041566417e-14	5.84775	0.165	0.053	3.59697734981659e-10	LINC02694
OLIG1	5.57573706394207e-284	5.83218	0.639	0.077	1.00580720896451e-279	OLIG1
RERGL	2.80324082149366e-06	5.82757	0.276	0.229	0.0505677	RERGL
JUNB	0	5.80355	0.492	0.027	0	JUNB
FLT4	5.13578471478917e-196	5.77903	0.341	0.112	9.26444204700818e-192	FLT4
HIST1H1D	4.59889031647925e-236	5.76727	0.533	0.1	8.29593824189692e-232	HIST1H1D
IL1B	1.97288719375677e-220	5.76067	0.215	0.132	3.55889120881784e-216	IL1B
OTOS	1.64239250253108e-284	5.758	0.812	0.103	2.96271183531582e-280	OTOS
EDNRB	0	5.64113	0.696	0.075	0	EDNRB
TRIM43	1.21750350585353e-50	5.63809	0.383	0.073	2.19625457420919e-46	TRIM43
IFIT1B	1.77790733857224e-85	5.61602	0.523	0.056	3.20716704805047e-81	IFIT1B
LIMS2	1.95891011551807e-81	5.61363	0.591	0.334	3.53367795738304e-77	LIMS2
NUPR1	1.17469220532804e-76	5.61145	0.387	0.164	2.11902726919124e-72	NUPR1
SLC38A11	0.376534	5.60285	0.271	0.251	1	SLC38A11
P2RY13	5.27239242805468e-90	5.58712	0.273	0.293	9.51086870096784e-86	P2RY13
CA12	6.39459799248859e-07	5.57965	0.298	0.296	0.0115352	CA12
ABCG2	0.000217704	5.54956	0.285	0.312	1	ABCG2
SIRT2	1.56284858849198e-266	5.5477	0.624	0.11	2.81922256878068e-262	SIRT2
LTF	0.0126318	5.53911	0.107	0.051	1	LTF
SLC16A1	0	5.53702	0.585	0.04	0	SLC16A1
COL1A1	1.14987502731096e-130	5.49415	0.2	0.019	2.07425956176625e-126	COL1A1
SPON2	2.36545252687187e-86	5.49298	0.4	0.15	4.26703981322417e-82	SPON2
SERPINA3	1.52028022737881e-142	5.47082	0.216	0.037	2.74243350216864e-138	SERPINA3
DNAJB1	1.08832356050675e-05	5.45234	0.402	0.338	0.196323	DNAJB1
SRGN	4.53307298639765e-237	5.44976	0.405	0.062	8.17721036016272e-233	SRGN
UGT8	0	5.44629	0.612	0.07	0	UGT8
HIGD1B	0.0195055	5.42819	0.304	0.313	1	HIGD1B
PLP1	0	5.418	0.35	0.011	0	PLP1
LEUTX	3.0762100387359e-296	5.39647	0.65	0.012	5.54917528887569e-292	LEUTX
SLC7A5	2.12025038251387e-23	5.39212	0.5	0.352	3.82471966501677e-19	SLC7A5
GPR17	1.5076366839185e-133	5.38143	0.53	0.195	2.71962581412059e-129	GPR17
PRKY	8.63785646738824e-216	5.34756	0.317	0.067	1.55818292815217e-211	PRKY
TFRC	2.48796318210316e-46	5.33615	0.569	0.312	4.4880367841959e-42	TFRC
MFAP5	6.85850223350117e-78	5.31609	0.168	0.021	1.23720521790128e-73	MFAP5
FOSB	1.85067605740265e-81	5.29741	0.292	0.251	3.33843453994864e-77	FOSB
AGRN	2.46341477338104e-233	5.28967	0.374	0.037	4.44375390970205e-229	AGRN
CCL8	6.29009665298239e-55	5.28182	0.332	0.015	1.13467053523149e-50	CCL8
CDA	7.82032238310035e-14	5.27143	0.197	0.075	1.41070795468747e-09	CDA
GBP5	0.253269	5.26859	0.101	0.06	1	GBP5
MYO1B	0.000227123	5.2653	0.292	0.262	1	MYO1B
CCN1	1.53098987808883e-57	5.25051	0.242	0.088	2.76175264108444e-53	CCN1
HAMP	1.4183855658837e-221	5.24209	0.257	0.191	2.55862572229761e-217	HAMP
CCL4	0	5.24028	0.53	0.068	0	CCL4
CRYAB	0	5.23791	0.65	0.007	0	CRYAB
ALPL	0.000341534	5.22402	0.35	0.27	1	ALPL
SELENOP	1.98844221880307e-257	5.22127	0.4	0.047	3.58695091849885e-253	SELENOP
SOX8	0	5.21563	0.812	0.067	0	SOX8
PHLDA1	4.18249152849893e-269	5.20662	0.515	0.047	7.54479646825921e-265	PHLDA1
AQP1	1.02928473928417e-61	5.20155	0.282	0.14	1.85672674119471e-57	AQP1
CLDN4	1.48060665187517e-39	5.19077	0.35	0.046	2.67086633931761e-35	CLDN4
TNC	1.49004005771978e-85	5.19077	0.401	0.135	2.68788326012071e-81	TNC
OBSL1	1.43904631491268e-76	5.16989	0.38	0.157	2.59589564747099e-72	OBSL1
IL21	1.23075579018384e-153	5.14591	0.403	0.013	2.22016036991263e-149	IL21
NIPAL4	1.19417437953959e-284	5.11046	0.321	0.133	2.15417116325147e-280	NIPAL4
SIGLEC14	1.84180832627378e-171	5.10934	0.144	0.058	3.32243803976528e-167	SIGLEC14
IGFBP1	4.02000804218022e-12	5.10733	0.18	0.135	7.2516925072889e-08	IGFBP1
S100A12	2.96916754798434e-44	5.10377	0.353	0.014	5.35608133980894e-40	S100A12
TNFAIP2	1.910010257172e-18	5.10097	0.308	0.224	3.44546750291257e-14	TNFAIP2
VIM	1.32769312335799e-289	5.08647	0.189	0.012	2.39502562522548e-285	VIM
USH1C	2.14472076070293e-131	5.05557	0.41	0.236	3.86886178023202e-127	USH1C
RGS1	3.98793782493905e-80	5.04797	0.396	0.112	7.19384104240756e-76	RGS1
COL18A1	3.76684681884161e-26	5.04634	0.22	0.067	6.79501497650838e-22	COL18A1
DPEP3	3.19050772479477e-228	5.02266	0.788	0.256	5.75535688475728e-224	DPEP3
SPATA31E1	1.20601427483236e-236	4.99759	0.615	0.016	2.1755291503701e-232	SPATA31E1
PEAR1	0.0268296	4.99716	0.229	0.147	1	PEAR1
FABP7	4.12348731706972e-63	4.9943	0.498	0.241	7.43835877126206e-59	FABP7
CACNA2D4	3.17861114730528e-73	4.97811	0.204	0.043	5.73389664862399e-69	CACNA2D4
LSP1	1.5945267826643e-36	4.9676	0.465	0.29	2.87636686324813e-32	LSP1
MUC6	0.00147692	4.96537	0.144	0.012	1	MUC6
MMP25	1.4921776128598e-33	4.96355	0.216	0.105	2.69173919583779e-29	MMP25
PRSS23	2.46057312598892e-17	4.96116	0.279	0.152	4.43862786197142e-13	PRSS23
ADAMTS18	1.2187270122777e-237	4.94755	0.194	0.144	2.19846165744774e-233	ADAMTS18
RFPL4B	0	4.94743	0.709	0.108	0	RFPL4B
SEMA3F	2.45772158521761e-38	4.93807	0.341	0.162	4.43348396757405e-34	SEMA3F
B4GALNT1	1.03744522134978e-20	4.92823	0.529	0.691	1.87144743479286e-16	B4GALNT1
ESAM	1.91372148377456e-38	4.92562	0.361	0.164	3.45216218458093e-34	ESAM
SRARP	5.14161999498434e-28	4.92163	0.233	0.245	9.27496830895226e-24	SRARP
BEST4	6.60859453288851e-05	4.90415	0.13	0.064	1	BEST4
NUP62CL	3.03460528380624e-38	4.89272	0.122	0.177	5.47412447145808e-34	NUP62CL
PLAT	8.49575478516008e-72	4.85791	0.375	0.177	1.53254920569503e-67	PLAT
CALD1	0	4.84861	0.374	0.022	0	CALD1
PTGDS	1.06924521507961e-56	4.84807	0.337	0.214	1.92881144348211e-52	PTGDS
APOC2	0	4.84557	0.515	0.045	0	APOC2
VEPH1	4.26305514196399e-110	4.84468	0.335	0.073	7.69012517058885e-106	VEPH1
PCSK6	3.75003602475946e-297	4.82948	0.479	0.048	6.7646899850636e-293	PCSK6
PI15	0.0731687	4.82897	0.162	0.207	1	PI15
KRT75	2.04663606627215e-104	4.81606	0.113	0.016	3.69192679994834e-100	KRT75
PZP	0.00515666	4.81577	0.209	0.024	1	PZP
GPR171	0	4.81513	0.725	0.027	0	GPR171
OASL	0	4.8076	0.263	0.051	0	OASL
CA2	1.9796752271826e-101	4.8012	0.341	0.11	3.57113614231469e-97	CA2
ESRP2	1.61302251174806e-29	4.79095	0.082	0.11	2.90973130894232e-25	ESRP2
AHR	3.81406051309039e-12	4.79007	0.359	0.442	6.88018375956376e-08	AHR
SERPINH1	2.91753353401313e-181	4.78191	0.321	0.042	5.26293874200628e-177	SERPINH1
KRTAP10-11	3.12811533309106e-247	4.77292	0.633	0.011	5.64280724936296e-243	KRTAP10-11
MMP28	8.09316464318743e-10	4.75597	0.436	0.487	1.45992596998458e-05	MMP28
CCL2	1.45929177684572e-42	4.73773	0.227	0.117	2.63241643625199e-38	CCL2
MAFB	2.38176900150674e-18	4.73371	0.35	0.238	4.29647310181801e-14	MAFB
TREML1	0	4.72336	0.461	0.098	0	TREML1
OAS1	0.481859	4.71568	0.215	0.302	1	OAS1
OR10H1	6.21475253393937e-251	4.70945	0.761	0.162	1.12107920959732e-246	OR10H1
NODAL	1.98848980976098e-08	4.70468	0.286	0.051	0.000358704	NODAL
CNP	2.61069392226098e-266	4.70238	0.462	0.063	4.70943076636658e-262	CNP
TNNI1	2.26250569025781e-17	4.67607	0.169	0.068	4.08133401465607e-13	TNNI1
PROM1	2.12879730260208e-86	4.67347	0.406	0.09	3.84013745416389e-82	PROM1
PDE5A	4.58923545449781e-30	4.67265	0.523	0.21	8.2785218363686e-26	PDE5A
HIST1H1B	0	4.6711	0.663	0.055	0	HIST1H1B
MEOX1	0	4.66426	0.769	0.079	0	MEOX1
CHRDL2	4.21912297954666e-12	4.64962	0.184	0.013	7.61087594280422e-08	CHRDL2
TMEM202	2.4835177597657e-13	4.63679	0.213	0.088	4.48001768684134e-09	TMEM202
CALML5	1.67829692195783e-35	4.6219	0.102	0.011	3.02747981751974e-31	CALML5
PATL2	0.00234969	4.62112	0.118	0.038	1	PATL2
WNT4	0.72489	4.61357	0.143	0.13	1	WNT4
CXorf65	9.30770019140198e-45	4.61354	0.265	0.325	1.679016037527e-40	CXorf65
NPC1L1	0.298036	4.60173	0.24	0.162	1	NPC1L1
MYOT	3.82746225912175e-208	4.59833	0.579	0.157	6.90435916922973e-204	MYOT
FOXC1	2.52844059349968e-14	4.57362	0.318	0.288	4.56105398661407e-10	FOXC1
CD7	1.0887072740398e-108	4.56082	0.354	0.037	1.9639190516404e-104	CD7
IGFN1	0.00848641	4.55642	0.282	0.121	1	IGFN1
CSPG4	1.22193283191926e-132	4.55332	0.451	0.14	2.20424463549916e-128	CSPG4
SALL4	4.18674532668349e-80	4.53811	0.196	0.037	7.55246989480435e-76	SALL4
KCTD12	8.22359252848175e-44	4.53809	0.445	0.191	1.48345385621282e-39	KCTD12
SMR3B	0.235441	4.53435	0.143	0.011	1	SMR3B
SFRP4	0.810697	4.51253	0.269	0.221	1	SFRP4
ADGRF5	1.73649699880322e-26	4.50823	0.396	0.335	3.13246693614113e-22	ADGRF5
LPAR4	1.08188934601877e-288	4.5061	0.619	0.132	1.95162019128325e-284	LPAR4
BNC1	2.42885997251295e-40	4.50595	0.395	0.019	4.38142050441611e-36	BNC1
GPR33	9.29451745395143e-07	4.5042	0.318	0.019	0.0167664	GPR33
EVI2B	4.81538785414847e-149	4.48666	0.375	0.285	8.68647815009842e-145	EVI2B
BCAN	0	4.48121	0.874	0.063	0	BCAN
KRT5	6.05949347664564e-21	4.4793	0.2	0.041	1.09307202825211e-16	KRT5
APLNR	3.92068821578052e-284	4.47746	0.511	0.072	7.07252947244647e-280	APLNR
CRIP1	2.10513991610174e-163	4.47468	0.419	0.132	3.79746189465593e-159	CRIP1
APOLD1	0.0437844	4.45559	0.437	0.396	1	APOLD1
CD207	2.1699233377642e-175	4.44907	0.64	0.082	3.91432470899284e-171	CD207
KRT25	5.97812350868214e-23	4.4485	0.153	0.07	1.07839369973117e-18	KRT25
TEX30	5.60856978406535e-57	4.44368	0.59	0.304	1.01172990334755e-52	TEX30
FOXF2	4.32727262156022e-13	4.44259	0.372	0.189	7.80596708203248e-09	FOXF2
SLC6A8	6.2289824117558e-143	4.44064	0.504	0.172	1.12364613725663e-138	SLC6A8
JUN	1.33702155705223e-250	4.43345	0.185	0.022	2.41185318676651e-246	JUN
CETP	9.18832312019595e-09	4.42153	0.262	0.168	0.000165748	CETP
CLDN19	1.00859575440744e-50	4.41086	0.041	0.322	1.81940588137557e-46	CLDN19
IGHG1	0.31548	4.41029	0.207	0.018	1	IGHG1
F2RL1	0.00134363	4.40944	0.349	0.168	1	F2RL1
FOXA3	3.99146329980383e-90	4.40189	0.212	0.116	7.20020064651613e-86	FOXA3
TM4SF18	1.0844900882117e-112	4.40035	0.344	0.168	1.95631167012509e-108	TM4SF18
AGT	1.80365576333499e-46	4.39359	0.509	0.278	3.25361463147999e-42	AGT
GPD1	1.75732117147882e-106	4.38923	0.584	0.197	3.17003166123064e-102	GPD1
LBH	1.24854388822017e-61	4.37741	0.339	0.117	2.25224831996037e-57	LBH
CCND2	1.14621099326021e-75	4.37011	0.482	0.213	2.06765001074209e-71	CCND2
LBX1	2.60475358019193e-37	4.36566	0.121	0.045	4.69871498330822e-33	LBX1
MSTN	2.37699755563623e-103	4.34803	0.439	0.214	4.2878658906122e-99	MSTN
CD300A	3.38326362517168e-120	4.34629	0.456	0.204	6.10306925344719e-116	CD300A
SAT1	1.10284017837848e-18	4.32464	0.361	0.235	1.98941339777695e-14	SAT1
SLC16A3	2.89240623312552e-69	4.31456	0.389	0.149	5.21761160393513e-65	SLC16A3
HELZ2	1.32382432634794e-19	4.30688	0.342	0.144	2.38804670229905e-15	HELZ2
MDM2	1.73680366650471e-34	4.30022	0.446	0.249	3.13302013400784e-30	MDM2
ADAM7	1.87606183381117e-269	4.29926	0.417	0.019	3.38422794201197e-265	ADAM7
AC005551.1	0.52827	4.29892	0.126	0.02	1	AC005551.1
ALPP	1.92301610918893e-98	4.28863	0.442	0.109	3.4689287593659e-94	ALPP
P4HA1	2.63157130384168e-75	4.26985	0.438	0.193	4.747091475e-71	P4HA1
C1QB	0	4.26575	0.383	0.017	0	C1QB
SCD	1.90682260534696e-72	4.26346	0.508	0.217	3.43971729778538e-68	SCD
PYGL	1.99527879638624e-141	4.26146	0.479	0.147	3.59928342080115e-137	PYGL
CD44	8.99995716080326e-206	4.24919	0.198	0.015	1.6235022722373e-201	CD44
CLEC9A	9.18597189279507e-63	4.24426	0.061	0.185	1.6570574697413e-58	CLEC9A
S1PR3	3.83189639899092e-229	4.24347	0.412	0.061	6.91235791413971e-225	S1PR3
CWH43	5.35426952239802e-265	4.2372	0.112	0.07	9.65856679145378e-261	CWH43
CCL15	3.43513615415259e-288	4.23009	0.705	0.008	6.19664210847585e-284	CCL15
DLL3	5.94650419998952e-259	4.21334	0.668	0.145	1.07268989263611e-254	DLL3
FRZB	8.17392603677653e-33	4.20745	0.408	0.256	1.47449451777412e-28	FRZB
PRSS56	2.85507131621664e-43	4.20286	0.286	0.145	5.15026314732319e-39	PRSS56
LUZP2	4.55828940246496e-105	4.19883	0.608	0.25	8.22269825310654e-101	LUZP2
COL5A1	3.1260147020593e-107	4.19106	0.239	0.09	5.63901792104477e-103	COL5A1
DSG1	6.87910252210927e-69	4.18596	0.153	0.093	1.24092130396329e-64	DSG1
SGK1	0	4.18056	0.519	0.057	0	SGK1
APOB	1.70158054473803e-204	4.17236	0.131	0.045	3.06948114465294e-200	APOB
ANO9	8.80011259195639e-121	4.1721	0.474	0.08	1.58745231046301e-116	ANO9
NUGGC	0.00381084	4.16663	0.222	0.063	1	NUGGC
TBX2	1.05726278725497e-150	4.16628	0.349	0.158	1.90719634192925e-146	TBX2
TRIM22	3.35991902391537e-188	4.1592	0.49	0.169	6.06095792724094e-184	TRIM22
MNX1	4.00976348543478e-273	4.15755	0.391	0.102	7.23321235137579e-269	MNX1
ACVRL1	0.000126651	4.15288	0.284	0.201	1	ACVRL1
MSMP	3.09866992948548e-78	4.14628	0.184	0.061	5.58969068579885e-74	MSMP
SOCS3	1.25523708656201e-65	4.13944	0.165	0.058	2.2643221804492e-61	SOCS3
RNASE9	1.55289435977423e-152	4.12522	0.119	0.346	2.80126613559673e-148	RNASE9
CETN1	0.958513	4.1235	0.328	0.019	1	CETN1
CD74	6.23223418891754e-131	4.12175	0.35	0.067	1.12423272533884e-126	CD74
SPINK1	0	4.12104	0.707	0.019	0	SPINK1
LRP2	5.20015762507534e-75	4.11425	0.093	0.236	9.38056433987341e-71	LRP2
DLL4	2.1277733658693e-111	4.10942	0.348	0.14	3.83829037469163e-107	DLL4
GPR4	0.0024691	4.10849	0.388	0.137	1	GPR4
SOX4	0	4.1074	0.755	0.053	0	SOX4
PCDHA8	7.02842460769318e-67	4.10668	0.147	0.125	1.26785751498177e-62	PCDHA8
TSPAN18	5.26925093744154e-79	4.10659	0.503	0.223	9.50520176605079e-75	TSPAN18
MUC5AC	5.56454876443779e-192	4.10653	0.1	0.027	1.00378895161693e-187	MUC5AC
DKKL1	4.2047675864314e-173	4.09745	0.701	0.02	7.58498024916361e-169	DKKL1
NID1	3.28872247644615e-149	4.09423	0.406	0.068	5.93252647526121e-145	NID1
APLN	2.61697663739064e-70	4.0879	0.341	0.122	4.72076415618898e-66	APLN
CFHR2	4.28447841413912e-06	4.07345	0.337	0.016	0.0772877	CFHR2
TUBB1	1.20769040432961e-126	4.05554	0.117	0.147	2.17855272037019e-122	TUBB1
CRYGS	1.23623371859243e-115	4.05374	0.374	0.144	2.23004200496888e-111	CRYGS
FGFBP2	2.54149580426159e-09	4.04887	0.25	0.056	4.58460428130747e-05	FGFBP2
MAGEH1	2.96745876456986e-06	4.03589	0.58	0.679	0.05353	MAGEH1
ANXA9	0	4.03084	0.317	0.011	0	ANXA9
EGFL7	2.03236940427323e-46	4.01898	0.276	0.494	3.66619116836848e-42	EGFL7
PDGFB	6.53678068493759e-05	4.01473	0.295	0.3	1	PDGFB
HSPA6	1.83460373441787e-24	4.01373	0.287	0.135	3.30944167651639e-20	HSPA6
IL6	1.50616673085962e-99	4.00975	0.328	0.042	2.71697416579766e-95	IL6
FOSL2	1.97115135674159e-40	4.00922	0.24	0.449	3.55575993242616e-36	FOSL2
HSPB6	6.38168014050295e-120	4.00677	0.447	0.234	1.15119128054533e-115	HSPB6
LEFTY2	0.00166069	4.00407	0.103	0.033	1	LEFTY2
CFD	2.54922143340242e-07	4.0028	0.235	0.215	0.00459854	CFD
HEYL	1.83033964065216e-63	4.00191	0.437	0.294	3.30174967777242e-59	HEYL
TFF2	0	3.99306	0.768	0.015	0	TFF2
TBATA	8.25666364137379e-19	3.98441	0.299	0.029	1.48941955426742e-14	TBATA
UBFD1	1.54713648846186e-14	3.97334	0.524	0.419	2.79087951153635e-10	UBFD1
SLC44A1	0	3.97087	0.789	0.105	0	SLC44A1
PROCR	5.63873207700386e-67	3.9647	0.238	0.141	1.01717087937073e-62	PROCR
C5orf60	0.0817455	3.9623	0.351	0.007	1	C5orf60
IDO2	0	3.94662	0.738	0.014	0	IDO2
MMP7	6.03666026265678e-06	3.94609	0.201	0.065	0.108895	MMP7
SLC2A5	7.8032755885697e-211	3.93043	0.524	0.163	1.40763288342209e-206	SLC2A5
PLPPR1	0	3.92624	0.708	0.12	0	PLPPR1
OLFML2A	5.64440186789698e-25	3.92499	0.319	0.201	1.01819365294994e-20	OLFML2A
TDO2	1.01118297849992e-51	3.92431	0.143	0.162	1.82407297491601e-47	TDO2
PERM1	0.578735	3.91866	0.288	0.154	1	PERM1
LRRN4	4.90717581184171e-07	3.91708	0.103	0.078	0.00885205	LRRN4
S1PR5	1.4519631546073e-137	3.91382	0.194	0.248	2.6191963345961e-133	S1PR5
TBXT	2.71665187084229e-88	3.91309	0.513	0.039	4.90056830981241e-84	TBXT
CXCL8	6.20378845442877e-82	3.90807	0.187	0.031	1.11910139929441e-77	CXCL8
PTPRZ1	0	3.905	0.793	0.024	0	PTPRZ1
TTC22	1.45895692777004e-166	3.9049	0.119	0.037	2.63181240200438e-162	TTC22
OAS2	1.81833385922971e-69	3.8881	0.354	0.261	3.28009244866447e-65	OAS2
C1QC	0	3.88274	0.355	0.014	0	C1QC
KRT6A	1.75920639806004e-184	3.88196	0.633	0.03	3.1734324214605e-180	KRT6A
POU4F2	2.8324315644866e-39	3.87985	0.228	0.021	5.10942329917738e-35	POU4F2
EPS8L3	6.71728417061125e-101	3.86747	0.565	0.06	1.21173089153656e-96	EPS8L3
TEX13B	3.37952623424787e-141	3.86736	0.556	0.019	6.09632737395973e-137	TEX13B
RFPL4AL1	0.0750745	3.86634	0.197	0.011	1	RFPL4AL1
CHRNA9	5.56436218012327e-06	3.86315	0.215	0.058	0.100376	CHRNA9
KCNE3	1.13286169573887e-22	3.83957	0.296	0.14	2.04356921294335e-18	KCNE3
CKMT2	0.0405612	3.83055	0.212	0.305	1	CKMT2
AC106774.4	3.53796337120708e-08	3.82581	0.327	0.018	0.000638213	AC106774.4
NXPH4	5.23367664206463e-41	3.82205	0.371	0.219	9.44102929462039e-37	NXPH4
SOX18	6.04431425562698e-79	3.80388	0.272	0.214	1.09033384857255e-74	SOX18
TGM5	1.28430093074078e-74	3.803	0.184	0.293	2.3167504489633e-70	TGM5
IL3RA	7.9608365864082e-07	3.80238	0.225	0.173	0.0143606	IL3RA
SH3GL3	6.99646261303326e-76	3.79659	0.359	0.678	1.26209189076507e-71	SH3GL3
SHMT2	1.55894910817504e-80	3.79061	0.488	0.232	2.81218829623695e-76	SHMT2
ADAM8	1.99597364954381e-35	3.78082	0.29	0.169	3.60053686641208e-31	ADAM8
NKX2-6	0	3.78054	0.638	0.019	0	NKX2-6
FREM2	1.50025056332954e-111	3.7757	0.5	0.151	2.70630199119016e-107	FREM2
EFCC1	1.41186452602575e-165	3.76615	0.677	0.094	2.54686241849786e-161	EFCC1
CD93	2.79813500935413e-77	3.76211	0.371	0.082	5.04755574337392e-73	CD93
LCN1	0.317803	3.75836	0.295	0.204	1	LCN1
TPH1	5.62582920636977e-69	3.75654	0.197	0.09	1.01484333053704e-64	TPH1
PCOLCE2	6.75961075867822e-82	3.7486	0.298	0.12	1.21936618475796e-77	PCOLCE2
TLR10	8.42433180178689e-203	3.73901	0.402	0.174	1.51966521372434e-198	TLR10
ANGPTL2	1.47801810217659e-128	3.7324	0.508	0.111	2.66619685451635e-124	ANGPTL2
FSCN3	8.67097048633066e-167	3.72872	0.104	0.085	1.56415636602919e-162	FSCN3
ELOA3	8.82406799981311e-42	3.72675	0.235	0.077	1.59177362648629e-37	ELOA3
MYO1G	6.212460431651e-18	3.72567	0.223	0.054	1.12066573726552e-13	MYO1G
TM6SF2	7.73552841427874e-135	3.7229	0.265	0.102	1.39541197065174e-130	TM6SF2
EPB42	9.25498084912695e-55	3.72009	0.446	0.017	1.66950599537401e-50	EPB42
IFNLR1	0	3.71661	0.715	0.068	0	IFNLR1
FOXS1	2.17047563247692e-75	3.71258	0.218	0.083	3.91532099342511e-71	FOXS1
OR5H2	4.43404667572544e-30	3.71228	0.251	0.011	7.99857679834111e-26	OR5H2
ETV1	6.31416029205013e-201	3.69385	0.631	0.142	1.13901137508292e-196	ETV1
IGKC	1.59031223628843e-24	3.69149	0.119	0.066	2.86876424304069e-20	IGKC
USP50	0.187786	3.68764	0.152	0.046	1	USP50
CLECL1	3.31389937738448e-74	3.68467	0.416	0.048	5.97794308686387e-70	CLECL1
RDH10	4.79030791195181e-96	3.68391	0.282	0.078	8.64123644236988e-92	RDH10
OAS3	1.8998313858176e-57	3.68297	0.363	0.198	3.42710583687637e-53	OAS3
IL21R	0.560367	3.66778	0.142	0.036	1	IL21R
PLAAT1	0	3.65511	0.749	0.161	0	PLAAT1
SBK2	8.7972317620798e-31	3.65507	0.364	0.005	1.58693263756158e-26	SBK2
RRM2	2.95912707824084e-263	3.65434	0.69	0.153	5.33796933643864e-259	RRM2
TRPC6	1.33666000112099e-137	3.64977	0.218	0.187	2.41120097602216e-133	TRPC6
FRMD4B	1.80342810087802e-144	3.64541	0.581	0.212	3.25320395117387e-140	FRMD4B
LEP	4.26508277854739e-46	3.63692	0.127	0.196	7.69378282422164e-42	LEP
CHST9	1.0373745989976e-262	3.63562	0.703	0.181	1.87132003913176e-258	CHST9
METTL7B	5.78188086114189e-132	3.61777	0.502	0.286	1.04299348854139e-127	METTL7B
NES	0	3.60843	0.535	0.02	0	NES
CFAP77	3.23036694534715e-25	3.60784	0.273	0.036	5.82725893271173e-21	CFAP77
ETV3L	7.04862294127037e-192	3.60716	0.6	0.016	1.27150109237576e-187	ETV3L
ACSM4	1.41215077778804e-285	3.60689	0.764	0.023	2.54737878805185e-281	ACSM4
SIGLEC11	1.02551421268927e-39	3.60487	0.095	0.294	1.84992508827017e-35	SIGLEC11
ODC1	2.30776349151704e-58	3.59942	0.462	0.201	4.16297456234758e-54	ODC1
ZFP36	6.32323655746077e-273	3.59929	0.249	0.028	1.14064864260035e-268	ZFP36
LRRC32	8.87698327754831e-08	3.58926	0.282	0.201	0.00160132	LRRC32
RASGRP3	3.71258410232634e-173	3.58789	0.38	0.142	6.69713046218648e-169	RASGRP3
THBS4	0.00207775	3.56249	0.386	0.499	1	THBS4
NT5C1B	9.123116593728e-72	3.55632	0.18	0.011	1.64571900234259e-67	NT5C1B
GALNT13	2.1572266434301e-173	3.55427	0.758	0.346	3.89142114208355e-169	GALNT13
HIST1H1C	1.05612090263244e-221	3.55387	0.648	0.152	1.90513649625865e-217	HIST1H1C
KRTAP20-2	1.19817338750547e-57	3.55132	0.145	0.154	2.16138497372111e-53	KRTAP20-2
CMPK2	0.442194	3.54852	0.292	0.421	1	CMPK2
LAMA4	1.2807919252432e-90	3.51898	0.376	0.098	2.31042055394621e-86	LAMA4
KRT40	3.29025678325772e-121	3.50541	0.597	0.021	5.93529421131861e-117	KRT40
MGAM	5.24437831449182e-149	3.49758	0.15	0.045	9.4603340415118e-145	MGAM
FERMT1	2.0714828216184e-242	3.49532	0.719	0.221	3.73674786191744e-238	FERMT1
CX3CR1	6.48688351157266e-214	3.49326	0.645	0.217	1.17016891665259e-209	CX3CR1
OLIG2	4.69410078214346e-229	3.49307	0.685	0.191	8.46768840090858e-225	OLIG2
LAMC1	1.21009688025303e-94	3.48544	0.312	0.073	2.18289376228844e-90	LAMC1
PRR9	1.73260681086463e-13	3.48343	0.223	0.081	3.12544942611871e-09	PRR9
TRAPPC3L	6.08667360590857e-64	3.47735	0.21	0.023	1.09797505176985e-59	TRAPPC3L
KLK6	2.7518314052099e-291	3.47621	0.359	0.101	4.96402867185814e-287	KLK6
GPR183	5.33322296875129e-05	3.47572	0.27	0.214	0.96206	GPR183
LRAT	1.77341171692783e-39	3.47499	0.347	0.117	3.19905739616611e-35	LRAT
TGFB3	2.61601230455798e-92	3.47343	0.465	0.152	4.71902459619213e-88	TGFB3
NMB	0	3.47155	0.519	0.028	0	NMB
AOC3	4.13718861142764e-18	3.46841	0.109	0.068	7.46307453615431e-14	AOC3
HELT	0.0613451	3.4659	0.294	0.352	1	HELT
SIX6	4.42651739614775e-69	3.45891	0.141	0.05	7.98499473091093e-65	SIX6
MARCKSL1	0	3.45734	0.735	0.048	0	MARCKSL1
DCSTAMP	3.73691866833029e-48	3.45722	0.26	0.038	6.74102758580101e-44	DCSTAMP
TRDN	1.54760303115958e-16	3.45544	0.222	0.055	2.79172110790876e-12	TRDN
STPG3	3.29195045860605e-271	3.45466	0.287	0.011	5.93834943227946e-267	STPG3
SMOC1	4.05529953829573e-284	3.45406	0.761	0.187	7.31535483713167e-280	SMOC1
DSG3	5.845572884889e-174	3.45176	0.101	0.025	1.05448289270513e-169	DSG3
TLCD1	6.5795615773882e-21	3.44481	0.292	0.312	1.18688711294506e-16	TLCD1
MBOAT4	7.41814005812051e-59	3.43604	0.182	0.049	1.33815828508436e-54	MBOAT4
OR51B6	5.25983746739619e-93	3.42901	0.285	0.028	9.48822080743599e-89	OR51B6
BNIP3L	3.38506059784763e-15	3.42659	0.439	0.308	6.10631081245735e-11	BNIP3L
ETS1	2.10217795311375e-81	3.42634	0.339	0.1	3.79211880962189e-77	ETS1
PEBP4	2.24379692737447e-13	3.42214	0.155	0.374	4.0475852772908e-09	PEBP4
TAP1	2.27840476655784e-69	3.42085	0.46	0.197	4.11001435839368e-65	TAP1
GPER1	5.3325957537817e-43	3.4184	0.437	0.285	9.6194694802468e-39	GPER1
MROH9	8.04819459570036e-249	3.41532	0.5	0.006	1.45181382311839e-244	MROH9
OR10J1	0	3.41089	0.74	0.015	0	OR10J1
RAB44	0.388663	3.40919	0.229	0.051	1	RAB44
FGD5	5.71551805407914e-16	3.407	0.301	0.223	1.03102230177534e-11	FGD5
MAGEA12	0.168562	3.4045	0.233	0.011	1	MAGEA12
FKBP9	1.28938782140579e-128	3.39813	0.517	0.184	2.32592669103391e-124	FKBP9
KRT28	1.74848798883494e-19	3.3948	0.15	0.039	3.15409748305935e-15	KRT28
KLRC4	3.81074670664357e-105	3.39468	0.339	0.201	6.87420598411433e-101	KLRC4
SPOCD1	1.02247190838601e-64	3.39394	0.259	0.136	1.84443707553752e-60	SPOCD1
ST6GALNAC2	2.12066763522473e-11	3.38659	0.109	0.011	3.82547234718189e-07	ST6GALNAC2
OR2F2	0.0442169	3.38298	0.37	0.358	1	OR2F2
LCT	2.08690084520957e-17	3.38167	0.35	0.287	3.76456043467354e-13	LCT
MUC15	2.44119297637561e-08	3.37817	0.236	0.075	0.000440367	MUC15
ZNF429	0.0217068	3.37715	0.621	0.307	1	ZNF429
CCKAR	4.99498791188787e-51	3.37371	0.41	0.047	9.01045869425454e-47	CCKAR
SLC29A4	5.62784305615708e-189	3.3688	0.565	0.142	1.01520660890018e-184	SLC29A4
FANCD2OS	2.48696011648392e-35	3.36825	0.342	0.13	4.48622735412534e-31	FANCD2OS
CPXCR1	5.11936096612949e-164	3.3639	0.445	0.07	9.23481524680099e-160	CPXCR1
CD38	1.00744059196836e-152	3.35834	0.577	0.194	1.81732208385172e-148	CD38
GJB1	1.46692230546605e-181	3.35375	0.283	0.174	2.64618114683021e-177	GJB1
INSIG2	0.00175298	3.35333	0.395	0.444	1	INSIG2
ANGPTL1	1.42358698674918e-10	3.35294	0.165	0.199	2.56800856539685e-06	ANGPTL1
PRSS41	3.51093178509015e-33	3.35058	0.185	0.013	6.33336984712413e-29	PRSS41
FLG2	2.06264644806134e-08	3.34805	0.097	0.104	0.000372081	FLG2
EPAS1	0.00293849	3.34534	0.282	0.164	1	EPAS1
KCNA7	7.90596854894791e-10	3.34288	0.167	0.01	1.42615766654471e-05	KCNA7
FSTL1	3.36226793035633e-115	3.34225	0.303	0.079	6.06519511956978e-111	FSTL1
C17orf50	2.11115841540391e-08	3.34024	0.184	0.066	0.000380832	C17orf50
PTEN	1.13368454444591e-94	3.33984	0.43	0.712	2.04505354972598e-90	PTEN
C1orf185	1.46756507732916e-115	3.33863	0.175	0.183	2.64734064299408e-111	C1orf185
DIPK2B	1.043047790241e-233	3.3384	0.329	0.191	1.88155390881575e-229	DIPK2B
ROBO4	4.12854182966991e-79	3.33554	0.424	0.233	7.44747660654155e-75	ROBO4
OLR1	0	3.33493	0.337	0.073	0	OLR1
CKM	1.96535894189577e-62	3.33406	0.119	0.011	3.54531099528577e-58	CKM
RGCC	0.0153136	3.32032	0.42	0.453	1	RGCC
CDSN	0.0299945	3.31281	0.195	0.073	1	CDSN
PYGM	8.77938103488528e-17	3.3085	0.376	0.342	1.58371254488296e-12	PYGM
ITGA7	1.35895569393932e-47	3.30257	0.494	0.295	2.45142017629714e-43	ITGA7
GJA1	2.51044713352969e-05	3.29328	0.52	0.477	0.45286	GJA1
SLC28A2	6.91225582292527e-48	3.29175	0.194	0.321	1.24690182789749e-43	SLC28A2
CYTIP	1.52220444371374e-27	3.28941	0.198	0.122	2.74590459601522e-23	CYTIP
MEP1A	2.95265469230225e-39	3.27936	0.143	0.031	5.32629379944402e-35	MEP1A
SRP72	3.6697222027082e-64	3.27557	0.55	0.298	6.61981188146532e-60	SRP72
OR52K1	0	3.27388	0.516	0.03	0	OR52K1
GPR62	9.13391475397194e-111	3.27244	0.136	0.234	1.647666882469e-106	GPR62
TAAR9	6.80034628397878e-109	3.27229	0.329	0.021	1.22671446616693e-104	TAAR9
CNR2	5.25395462351878e-123	3.26714	0.56	0.015	9.47760874536552e-119	CNR2
C10orf99	9.59890210011367e-08	3.26397	0.169	0.027	0.00173155	C10orf99
BCL3	9.22252706605757e-33	3.25929	0.391	0.246	1.66365165744613e-28	BCL3
TEX19	4.00501943115648e-75	3.25685	0.129	0.023	7.22465455186318e-71	TEX19
TRAF4	3.17473536526959e-226	3.25627	0.576	0.114	5.72690512540981e-222	TRAF4
NKAPL	4.69208973908542e-52	3.24318	0.159	0.215	8.46406068033618e-48	NKAPL
CLEC14A	0.765328	3.24012	0.298	0.236	1	CLEC14A
IL36A	2.80960347117558e-45	3.23256	0.115	0.011	5.06824370165363e-41	IL36A
COL20A1	0	3.22794	0.665	0.083	0	COL20A1
OR4E1	0.0816962	3.22764	0.116	0.06	1	OR4E1
CXCR4	1.74208724977623e-115	3.22277	0.518	0.183	3.14255118987134e-111	CXCR4
TPX2	1.43327379358235e-243	3.22168	0.688	0.164	2.58548259624321e-239	TPX2
CPM	7.09378181926907e-160	3.22013	0.533	0.163	1.27964730237795e-155	CPM
FAM222A	2.40485700252545e-289	3.2198	0.661	0.11	4.33812154685565e-285	FAM222A
TNFRSF9	4.11381667493385e-67	3.21619	0.282	0.007	7.42091389991318e-63	TNFRSF9
RASSF2	0	3.21433	0.651	0.063	0	RASSF2
AQP10	1.91336436898015e-133	3.21232	0.591	0.063	3.4515179852033e-129	AQP10
TMEM108	5.04155903439019e-53	3.20107	0.535	0.411	9.09446834213646e-49	TMEM108
GGT2	4.47929223323684e-21	3.20102	0.144	0.033	8.08019525953594e-17	GGT2
CTHRC1	4.69542069835677e-87	3.19549	0.464	0.233	8.47006939776578e-83	CTHRC1
ACTA1	0.899684	3.19453	0.156	0.123	1	ACTA1
AC008397.1	3.10555939043118e-82	3.19404	0.615	0.256	5.6021185843988e-78	AC008397.1
SLC5A11	1.73414911090544e-175	3.19262	0.29	0.219	3.12823158116232e-171	SLC5A11
PLA2G2D	2.85458413767206e-131	3.1805	0.138	0.112	5.14938432594663e-127	PLA2G2D
DBX1	1.5716671918432e-35	3.17531	0.284	0.164	2.83513044736595e-31	DBX1
TERT	2.97744127079291e-16	3.17333	0.163	0.011	5.37100630838333e-12	TERT
PFKFB4	4.18386704094958e-46	3.16514	0.437	0.306	7.54727775516895e-42	PFKFB4
C1QTNF1	2.25542221993731e-47	3.16071	0.425	0.189	4.06855614254492e-43	C1QTNF1
CYP1B1	1.82242238516736e-13	3.15337	0.279	0.199	3.28746774060339e-09	CYP1B1
GPR174	1.01060289183431e-18	3.15155	0.107	0.06	1.82302655657992e-14	GPR174
DEFB124	1.07476603306858e-20	3.14928	0.467	0.28	1.93877044705241e-16	DEFB124
ICAM1	5.47867293806584e-91	3.14778	0.35	0.186	9.88297811297698e-87	ICAM1
CEBPA	1.54603995665169e-117	3.14236	0.321	0.231	2.78890147780399e-113	CEBPA
CHAT	0.480285	3.1416	0.35	0.326	1	CHAT
MMP27	8.60217326394141e-09	3.13807	0.318	0.028	0.000155175	MMP27
IBSP	9.98435478857776e-287	3.13728	0.233	0.027	1.80107776031154e-282	IBSP
SERPINB11	0	3.12696	0.489	0.014	0	SERPINB11
SREBF1	1.29459077812618e-63	3.12429	0.569	0.316	2.33531230466182e-59	SREBF1
OR13A1	0	3.12405	0.698	0.017	0	OR13A1
ITIH2	3.20317845805742e-35	3.11948	0.479	0.045	5.77821362048978e-31	ITIH2
UCN2	3.86917538404917e-56	3.11481	0.439	0.019	6.9796054752863e-52	UCN2
OCSTAMP	5.65230502245563e-200	3.11418	0.049	0.301	1.01961930300077e-195	OCSTAMP
SIGLEC8	9.23198232473871e-109	3.10713	0.344	0.276	1.66535729155962e-104	SIGLEC8
CYP21A2	2.81737242680588e-06	3.106	0.194	0.209	0.0508226	CYP21A2
IYD	1.38280377172016e-96	3.10561	0.11	0.026	2.49443972380599e-92	IYD
CCDC195	0.153895	3.10003	0.415	0.011	1	CCDC195
BOD1L2	5.25333047849043e-19	3.09902	0.253	0.229	9.47648285014889e-15	BOD1L2
MSR1	8.68256400897539e-69	3.09572	0.42	0.12	1.56624772157907e-64	MSR1
CPSF4L	3.70712814244972e-28	3.09225	0.169	0.07	6.68728845616506e-24	CPSF4L
SPINT3	1.45887207827756e-143	3.08778	0.126	0.033	2.63165934200488e-139	SPINT3
DCX	3.20270424743784e-158	3.086	0.603	0.192	5.77735819195312e-154	DCX
CLRN1	0	3.08324	0.707	0.02	0	CLRN1
TAAR8	6.87835928183449e-11	3.08095	0.272	0.014	1.24078723085012e-06	TAAR8
ZSCAN5B	1.21668840180469e-68	3.07632	0.553	0.205	2.19478420801548e-64	ZSCAN5B
CD9	2.33092029140888e-246	3.07487	0.416	0.048	4.20474711367248e-242	CD9
SPACA4	5.05845033832867e-09	3.07412	0.105	0.021	9.12493856531109e-05	SPACA4
LMO1	2.27485894800945e-81	3.07091	0.424	0.18	4.10361805631424e-77	LMO1
STC1	5.76156703614101e-18	3.07067	0.268	0.062	1.03932907764948e-13	STC1
SOX15	6.91517751619591e-05	3.06967	0.128	0.088	1	SOX15
C1orf210	3.09444780129482e-70	3.06586	0.178	0.33	5.58207438875573e-66	C1orf210
LAPTM5	2.54448447664109e-270	3.06432	0.384	0.033	4.58999554741285e-266	LAPTM5
LGALS1	2.02034716377548e-40	3.06229	0.271	0.104	3.64450424873458e-36	LGALS1
C1QA	1.9287580988204e-306	3.06201	0.413	0.028	3.47928673446212e-302	C1QA
PTPRH	2.87911665201229e-19	3.05801	0.124	0.107	5.19363852856497e-15	PTPRH
OR8G1	4.48570059978756e-88	3.05176	0.109	0.007	8.09175531195679e-84	OR8G1
LRRIQ4	0.0349031	3.04526	0.218	0.177	1	LRRIQ4
SLC11A1	8.49747844299186e-251	3.04502	0.265	0.042	1.5328601363313e-246	SLC11A1
SHD	5.36141585865793e-209	3.03802	0.696	0.196	9.67145806743304e-205	SHD
KRT20	7.1468793799565e-06	3.03228	0.135	0.009	0.128923	KRT20
TAF3	3.40050595471452e-18	3.03144	0.103	0.028	6.13417269170952e-14	TAF3
PCDHA9	1.43615928702365e-43	3.02656	0.356	0.201	2.59068773786197e-39	PCDHA9
TNFRSF11B	2.05939089013461e-171	3.02536	0.453	0.171	3.71493522671381e-167	TNFRSF11B
TAF11L13	1.02592052073871e-224	3.01815	0.031	0.302	1.85065802736056e-220	TAF11L13
SLC22A24	1.55160111538405e-89	3.01803	0.388	0.043	2.79893325204128e-85	SLC22A24
KISS1R	1.32717372352483e-65	3.01509	0.218	0.113	2.39408867986645e-61	KISS1R
C6orf58	5.9802761455391e-92	3.00873	0.154	0.036	1.0787820138938e-87	C6orf58
MKI67	5.90229460504912e-270	3.00503	0.659	0.117	1.06471492380481e-265	MKI67
OR6K3	1.03979807579599e-52	3.00162	0.397	0.012	1.87569174892838e-48	OR6K3
KRTAP16-1	2.53946237290413e-73	3.00139	0.172	0.264	4.58093617448176e-69	KRTAP16-1
STAB2	2.83083615311084e-30	3.0012	0.215	0.015	5.10654533659664e-26	STAB2
FLVCR2	1.49331626777371e-53	2.99625	0.209	0.072	2.693793215437e-49	FLVCR2
DEFB110	6.50515617815944e-08	2.99271	0.197	0.004	0.00117347	DEFB110
FAM20C	6.10679466367057e-162	2.98975	0.358	0.105	1.10160468937953e-157	FAM20C
IER2	0	2.98678	0.453	0.027	0	IER2
LRRN1	0	2.9856	0.829	0.189	0	LRRN1
CLDN20	1.18902808095642e-121	2.98423	0.349	0.019	2.14488775523729e-117	CLDN20
KLRC3	1.17007299893462e-167	2.98024	0.715	0.265	2.11069468277816e-163	KLRC3
ADGRF4	6.03682195300199e-24	2.97962	0.154	0.018	1.08898231210203e-19	ADGRF4
GPR139	2.73490872112532e-21	2.97817	0.145	0.071	4.93350184203796e-17	GPR139
NPR1	1.1000922490605e-67	2.97665	0.246	0.053	1.98445640808024e-63	NPR1
MYCT1	5.32164963023503e-106	2.97629	0.18	0.083	9.59972376798098e-102	MYCT1
ADAMDEC1	2.18243995214025e-66	2.97461	0.268	0.028	3.9369034296658e-62	ADAMDEC1
SLC28A3	0	2.96718	0.585	0.016	0	SLC28A3
DYDC1	3.91435170896901e-54	2.96495	0.218	0.09	7.0610990478092e-50	DYDC1
TEX53	9.02809825817207e-121	2.9639	0.454	0.253	1.62857864479166e-116	TEX53
ADGRA2	0.000383298	2.95446	0.321	0.335	1	ADGRA2
AATK	2.55814021624911e-141	2.95387	0.458	0.152	4.61462913609177e-137	AATK
IGHG3	0.000281217	2.9506	0.133	0.017	1	IGHG3
KIF4B	1.38915903300144e-149	2.94957	0.485	0.135	2.5059039796313e-145	KIF4B
SPNS2	6.85699411458225e-16	2.9474	0.531	0.397	1.23693316832949e-11	SPNS2
VNN3	5.35314358658318e-37	2.94229	0.391	0.032	9.6565357158374e-33	VNN3
IL36B	3.87098699229754e-60	2.94033	0.133	0.07	6.98287343540553e-56	IL36B
NCAN	8.87152249328621e-79	2.93796	0.588	0.275	1.6003339425639e-74	NCAN
SLC18A1	6.9262712029411e-135	2.9373	0.235	0.036	1.24943006229854e-130	SLC18A1
FMOD	2.35428190730405e-07	2.93447	0.271	0.162	0.00424689	FMOD
TMSB4X	0	2.93396	0.779	0.053	0	TMSB4X
TRIM49B	0.994284	2.93376	0.365	0.011	1	TRIM49B
APOE	2.58991692763289e-133	2.93141	0.697	0.31	4.67195114575697e-129	APOE
CERCAM	0	2.93048	0.557	0.07	0	CERCAM
MTHFD2	1.10783912330923e-76	2.92696	0.497	0.217	1.99843099453753e-72	MTHFD2
SBK3	3.31747524273864e-06	2.92442	0.24	0.162	0.0598439	SBK3
SIRPD	1.42057694853735e-93	2.92368	0.103	0.032	2.56257875746653e-89	SIRPD
PRR15L	3.79301324302077e-166	2.92152	0.463	0.027	6.84221658908517e-162	PRR15L
DRD2	0	2.9202	0.876	0.09	0	DRD2
FCGR1B	0	2.91804	0.722	0.105	0	FCGR1B
TAC4	0.00453612	2.91583	0.236	0.022	1	TAC4
ERG	5.35156762910138e-100	2.91445	0.235	0.189	9.65369284613597e-96	ERG
CP	3.58287387964749e-203	2.9142	0.197	0.071	6.46314619149611e-199	CP
OSMR	1.31651156289901e-58	2.91164	0.269	0.115	2.37485520831352e-54	OSMR
CYP27B1	0.0488297	2.91098	0.492	0.251	1	CYP27B1
SNX22	4.41903693207114e-51	2.9101	0.417	0.337	7.97150072176312e-47	SNX22
BTBD18	8.5783188192032e-122	2.9062	0.2	0.009	1.54744293179606e-117	BTBD18
FSHR	0	2.90465	0.743	0.038	0	FSHR
PCDH18	1.66150064496137e-24	2.90218	0.436	0.21	2.99718101344581e-20	PCDH18
RRP8	1.15356222123725e-62	2.89704	0.512	0.391	2.08091089088987e-58	RRP8
KLHL34	0.0112858	2.89581	0.103	0.059	1	KLHL34
CCL4L2	0	2.89522	0.417	0.061	0	CCL4L2
SOCS2	0	2.89437	0.406	0.061	0	SOCS2
MYB	4.90064433237681e-69	2.89299	0.566	0.052	8.84027231117452e-65	MYB
PLA2G2C	2.7698968090877e-205	2.8884	0.704	0.129	4.99661685391331e-201	PLA2G2C
SLAIN1	1.55319492469018e-305	2.88389	0.631	0.089	2.80180832464862e-301	SLAIN1
PARP14	2.0980694126122e-83	2.88312	0.392	0.14	3.78470741341114e-79	PARP14
NID2	9.23692937237413e-21	2.88092	0.396	0.159	1.66624968948257e-16	NID2
EXOC3L1	4.67723375703101e-231	2.87952	0.277	0.026	8.43726197430823e-227	EXOC3L1
SPRR4	8.80319737434612e-99	2.8792	0.333	0.014	1.5880087743583e-94	SPRR4
GBP7	4.30382894663514e-48	2.8787	0.102	0.012	7.76367703683512e-44	GBP7
C10orf90	1.04744430135981e-181	2.87723	0.585	0.288	1.88948477522297e-177	C10orf90
SMOC2	0.000480118	2.87591	0.234	0.186	1	SMOC2
GOLGA8M	2.4709714431256e-152	2.86441	0.573	0.267	4.45738538625426e-148	GOLGA8M
MALRD1	2.00774863407588e-238	2.86027	0.585	0.071	3.62177776100948e-234	MALRD1
CACNG4	0	2.85841	0.596	0.059	0	CACNG4
TPM1	0.00270582	2.85733	0.432	0.47	1	TPM1
CLEC20A	1.89999044968425e-11	2.85678	0.115	0.023	3.42739277218543e-07	CLEC20A
LRRC36	6.41813249816718e-38	2.85672	0.191	0.064	1.15776692134438e-33	LRRC36
NUSAP1	1.80724134892187e-235	2.85672	0.607	0.125	3.26008266932016e-231	NUSAP1
IGHA1	1.91122245094638e-203	2.85584	0.107	0.147	3.44765417926218e-199	IGHA1
CYP7A1	3.26497071857499e-88	2.85472	0.147	0.33	5.88968067923742e-84	CYP7A1
SPESP1	1.39284709535531e-107	2.85423	0.147	0.104	2.51255687531145e-103	SPESP1
PPP2R3B	1.28407797084019e-143	2.85361	0.597	0.194	2.31634825159862e-139	PPP2R3B
UBD	0.117057	2.85293	0.337	0.04	1	UBD
MT4	9.25074252404931e-20	2.84944	0.159	0.005	1.66874144391326e-15	MT4
ACP5	0	2.84944	0.561	0.022	0	ACP5
XCL2	5.01916327839571e-199	2.84932	0.667	0.018	9.05406863789803e-195	XCL2
TMEM117	6.25502199756318e-22	2.83974	0.264	0.224	1.12834341814042e-17	TMEM117
C6orf15	9.91847111294711e-212	2.83608	0.365	0.017	1.78919300406453e-207	C6orf15
ID3	0	2.83545	0.612	0.07	0	ID3
KRTAP5-6	1.04668005707387e-71	2.83385	0.186	0.021	1.88810615495556e-67	KRTAP5-6
GSN	0	2.83384	0.593	0.023	0	GSN
CCDC33	0	2.83307	0.898	0.056	0	CCDC33
SCGB1C2	1.0886825564631e-30	2.83008	0.089	0.28	1.96387446360379e-26	SCGB1C2
SEPTIN4	0.281708	2.83002	0.352	0.364	1	SEPTIN4
KIF21B	0.263432	2.82681	0.509	0.484	1	KIF21B
RASEF	1.2935379155318e-08	2.82568	0.149	0.043	0.000233341	RASEF
OTX2	0	2.8243	0.07	0.141	0	OTX2
LIPG	9.21088613165091e-18	2.82395	0.475	0.152	1.66155174928851e-13	LIPG
BTG2	0	2.82191	0.569	0.021	0	BTG2
VSIG8	1.01828554720019e-274	2.81663	0.294	0.06	1.83688529859442e-270	VSIG8
HIPK2	3.64866520424373e-195	2.81523	0.568	0.14	6.58182716193527e-191	HIPK2
PCP2	0.0667777	2.81213	0.175	0.031	1	PCP2
NKX6-2	1.80106268598526e-286	2.81066	0.429	0.115	3.2489369792488e-282	NKX6-2
RAVER2	3.53796381392869e-15	2.8096	0.529	0.399	6.38213292394597e-11	RAVER2
MALL	1.80839761434516e-43	2.8066	0.359	0.038	3.26216845651723e-39	MALL
EYS	2.51526473016107e-48	2.80487	0.127	0.03	4.53728604673756e-44	EYS
SPOCK3	6.73268858726195e-17	2.80478	0.131	0.517	1.21450969425618e-12	SPOCK3
LGR5	3.1107357205539e-54	2.80417	0.265	0.194	5.61145616630717e-50	LGR5
ZNF705A	3.46699404486773e-251	2.80336	0.642	0.016	6.2541105575369e-247	ZNF705A
GLYATL3	3.26607841218918e-84	2.80297	0.255	0.312	5.89167884774805e-80	GLYATL3
COLCA2	8.69165219140177e-09	2.80273	0.119	0.118	0.000156789	COLCA2
SMIM21	0	2.79756	0.902	0.036	0	SMIM21
TPD52L3	2.48896579378274e-80	2.79637	0.655	0.342	4.48984539540469e-76	TPD52L3
ZAR1L	0	2.79535	0.528	0.012	0	ZAR1L
TCF7	6.37653732101834e-135	2.79262	0.393	0.13	1.1502635673385e-130	TCF7
TP53INP2	0	2.78965	0.625	0.051	0	TP53INP2
TRIM60	2.2126841852705e-06	2.78946	0.128	0.019	0.0399146	TRIM60
CSF2RB	6.87737569336954e-262	2.78291	0.147	0.062	1.24060980132693e-257	CSF2RB
OR1E1	2.375364160464e-10	2.78121	0.211	0.017	4.28491940906101e-06	OR1E1
MUC19	9.29063054084e-26	2.77715	0.242	0.076	1.67593684326213e-21	MUC19
CSTL1	3.40390505193668e-173	2.77692	0.11	0.32	6.14030432318857e-169	CSTL1
CTSE	1.34268193443927e-250	2.77625	0.747	0.181	2.422063941535e-246	CTSE
IGFBP3	3.29753091716662e-114	2.77431	0.15	0.075	5.94841602147687e-110	IGFBP3
COLEC12	5.80124716277968e-09	2.77102	0.252	0.354	0.000104649	COLEC12
USP17L3	0	2.77061	0.513	0.071	0	USP17L3
LAMA2	1.55823241217295e-82	2.76919	0.362	0.256	2.81089544831878e-78	LAMA2
SERPINB13	0.15305	2.76548	0.15	0.028	1	SERPINB13
SPDYC	1.49794778627794e-74	2.76546	0.179	0.334	2.70214801166678e-70	SPDYC
P2RX7	3.53203002651038e-68	2.7651	0.531	0.264	6.37142896482207e-64	P2RX7
SH3TC2	5.95669424451176e-78	2.76145	0.165	0.276	1.07452807476748e-73	SH3TC2
SLC18A3	7.68649983721573e-20	2.76131	0.276	0.027	1.38656770563535e-15	SLC18A3
CCDC80	1.44466067288565e-107	2.75645	0.546	0.193	2.60602338781842e-103	CCDC80
TCHHL1	4.97399311559919e-238	2.75503	0.543	0.029	8.97258618122937e-234	TCHHL1
FAM124B	1.34340331918268e-113	2.75376	0.417	0.059	2.42336524747364e-109	FAM124B
STAB1	3.69943357148562e-285	2.75217	0.5	0.05	6.67340821960291e-281	STAB1
EVI2A	3.43393216032689e-202	2.752	0.449	0.139	6.19447022401368e-198	EVI2A
KRT24	6.82333184615544e-14	2.75156	0.362	0.283	1.23086083172798e-09	KRT24
AMTN	6.56525675798414e-69	2.75004	0.422	0.004	1.18430666657276e-64	AMTN
FGF11	1.37895231372134e-54	2.74525	0.388	0.184	2.48749207872193e-50	FGF11
ACMSD	1.17765237059711e-95	2.74499	0.383	0.014	2.12436711132012e-91	ACMSD
ADAM18	6.41139209417858e-09	2.74488	0.138	0.009	0.000115655	ADAM18
ATP8B1	1.15881138616446e-05	2.73885	0.293	0.252	0.209038	ATP8B1
RFX6	4.74040794359671e-81	2.73842	0.359	0.27	8.5512218894541e-77	RFX6
EDNRA	4.95945222285978e-17	2.73756	0.388	0.167	8.94635586481676e-13	EDNRA
SOX2	0	2.73749	0.657	0.061	0	SOX2
AC007244.1	1.15335850321402e-15	2.73495	0.397	0.087	2.08054340394777e-11	AC007244.1
TCF12	0	2.73377	0.659	0.082	0	TCF12
DNAH8	7.60730163830834e-39	2.73012	0.101	0.026	1.37228114253444e-34	DNAH8
PRR27	1.84533528214423e-111	2.7277	0.452	0.064	3.32880031545999e-107	PRR27
HOXB4	9.25895661012336e-46	2.72557	0.25	0.067	1.67022318290015e-41	HOXB4
CCT4	8.93695240680117e-06	2.72524	0.504	0.443	0.161214	CCT4
TINAGL1	7.12269428982891e-96	2.72476	0.235	0.29	1.28486282294224e-91	TINAGL1
LIMA1	1.58876050722327e-291	2.72292	0.664	0.117	2.86596507898006e-287	LIMA1
CHST13	9.27574171540785e-15	2.72252	0.189	0.021	1.67325104804242e-10	CHST13
DUPD1	2.06875739880191e-294	2.72113	0.757	0.016	3.73183147169876e-290	DUPD1
PTCH1	1.74973394775399e-38	2.72028	0.548	0.329	3.15634506835343e-34	PTCH1
TMEM239	2.21625305710744e-13	2.72008	0.178	0.127	3.99789888971612e-09	TMEM239
A3GALT2	3.39202926900195e-93	2.71783	0.162	0.047	6.11888159835261e-89	A3GALT2
EZH2	5.98503330792447e-288	2.71769	0.716	0.139	1.07964015841649e-283	EZH2
MATN3	1.84123668307134e-161	2.71742	0.165	0.084	3.32140685259239e-157	MATN3
RTKN	4.84590146274842e-275	2.71194	0.65	0.121	8.74152164865188e-271	RTKN
FAM90A26	1.75007676741296e-21	2.7112	0.171	0.019	3.15696348073623e-17	FAM90A26
MCCD1	0	2.70902	0.441	0.004	0	MCCD1
DDC	6.19656294798373e-70	2.70833	0.208	0.048	1.11779799018678e-65	DDC
CTLA4	6.3458336332334e-299	2.70719	0.036	0.258	1.14472492909897e-294	CTLA4
NLRP5	3.67341054510462e-292	2.70703	0.547	0.028	6.62646528231423e-288	NLRP5
TMEM119	5.51707299281689e-101	2.70083	0.282	0.185	9.95224797174238e-97	TMEM119
OR8H3	1.17128726278784e-176	2.70023	0.404	0.011	2.11288509334299e-172	OR8H3
EPB41L2	1.01623343965523e-205	2.69882	0.678	0.229	1.83318350179407e-201	EPB41L2
FAM71C	6.07816140952626e-16	2.69777	0.35	0.3	1.09643953666444e-11	FAM71C
PI16	6.93202042371425e-126	2.6963	0.359	0.181	1.25046716423381e-121	PI16
TMIGD2	4.91214684848875e-36	2.69628	0.267	0.026	8.86102169998885e-32	TMIGD2
YBX1	1.29796494327228e-284	2.69533	0.463	0.062	2.34139896116886e-280	YBX1
PGLYRP1	1.47323618071964e-95	2.69395	0.153	0.029	2.65757074640016e-91	PGLYRP1
ELF5	1.05610084825273e-260	2.69365	0.438	0.029	1.9051003201631e-256	ELF5
C5orf52	1.77676838521034e-42	2.69345	0.324	0.015	3.20511249008093e-38	C5orf52
DOT1L	4.92830322304344e-294	2.69322	0.659	0.118	8.89016618404806e-290	DOT1L
C1orf146	5.05477299916074e-27	2.69238	0.469	0.049	9.11830501318605e-23	C1orf146
DPEP1	5.13115867477395e-137	2.69211	0.184	0.017	9.25609713342472e-133	DPEP1
ELANE	8.50634492030557e-151	2.69159	0.426	0.03	1.53445956017392e-146	ELANE
FAM177B	4.26951487640994e-80	2.68639	0.298	0.01	7.7017778855559e-76	FAM177B
LILRB1	2.11455828344202e-192	2.67931	0.132	0.129	3.81445168750107e-188	LILRB1
KRTAP24-1	0	2.67463	0.581	0.009	0	KRTAP24-1
DDX4	2.38590560357186e-195	2.67428	0.087	0.191	4.30393511828329e-191	DDX4
KRTAP4-16	1.92940214556239e-167	2.67267	0.232	0.024	3.48044853037999e-163	KRTAP4-16
TSC22D4	8.92995354690431e-130	2.67186	0.556	0.185	1.61087432032607e-125	TSC22D4
VWF	6.93315033771387e-38	2.67099	0.367	0.196	1.25067098942021e-33	VWF
PPP1R14D	0.00838481	2.6709	0.117	0.068	1	PPP1R14D
CDK1	1.32426279990189e-173	2.66925	0.613	0.172	2.38883766474302e-169	CDK1
DUSP1	1.96898287991893e-243	2.66834	0.454	0.09	3.55184821708576e-239	DUSP1
DIO1	2.2217605082004e-306	2.66822	0.547	0.015	4.00783378074269e-302	DIO1
TRIM2	3.93565711396133e-12	2.66771	0.412	0.521	7.09953186787484e-08	TRIM2
DSEL	3.96376722287492e-305	2.66768	0.701	0.143	7.15023969334407e-301	DSEL
HIST1H2BH	6.97885278073106e-117	2.66602	0.513	0.136	1.25891525311608e-112	HIST1H2BH
MOG	5.23308173457711e-259	2.66529	0.375	0.098	9.43995614100364e-255	MOG
EGLN3	3.83434938918347e-18	2.66377	0.446	0.322	6.91678286314806e-14	EGLN3
NTN1	2.05968775644617e-191	2.659	0.532	0.127	3.71547074385324e-187	NTN1
FA2H	1.3795640682049e-165	2.65699	0.412	0.195	2.48859562263482e-161	FA2H
TEX37	0.233463	2.65636	0.298	0.205	1	TEX37
OR2AP1	7.48990865588262e-58	2.65624	0.443	0.016	1.35110462243467e-53	OR2AP1
IFI30	5.95319629979468e-149	2.65446	0.4	0.051	1.07389708051996e-144	IFI30
CD82	5.73733245346606e-180	2.65247	0.603	0.189	1.03495740128074e-175	CD82
CHST11	1.73472272927826e-290	2.64906	0.713	0.172	3.12926633134506e-286	CHST11
PRKG1	6.31238816223193e-14	2.64833	0.337	0.468	1.13869170058502e-09	PRKG1
HIST1H2BB	1.19107644905035e-215	2.64817	0.656	0.187	2.14858280644194e-211	HIST1H2BB
GJA4	4.67592024121564e-235	2.64762	0.203	0.092	8.43489252312889e-231	GJA4
RHCE	1.33867260686185e-231	2.64716	0.088	0.102	2.4148315155181e-227	RHCE
OR4C3	2.13172911263037e-123	2.6458	0.526	0.145	3.84542614627393e-119	OR4C3
UNC5B	1.33758648444329e-75	2.6441	0.491	0.24	2.41287225928725e-71	UNC5B
TBC1D28	0	2.64291	0.641	0.04	0	TBC1D28
SPAG1	5.49368832976173e-19	2.64121	0.279	0.242	9.91006437805718e-15	SPAG1
EMP1	1.44191634499298e-164	2.6407	0.351	0.077	2.60107289473283e-160	EMP1
EBF3	5.19451984270099e-36	2.63554	0.363	0.063	9.37039434424831e-32	EBF3
CFAP126	2.16861657359457e-82	2.63455	0.566	0.088	3.91196743710724e-78	CFAP126
PRR23B	4.12124413532061e-205	2.6289	0.58	0.02	7.43431229570486e-201	PRR23B
VCAM1	4.49340746093572e-58	2.62632	0.404	0.271	8.10565771878194e-54	VCAM1
CD68	0	2.62433	0.615	0.088	0	CD68
GADD45G	3.43175836343934e-245	2.62355	0.682	0.176	6.19054891180823e-241	GADD45G
CD69	4.20372088602978e-254	2.62154	0.133	0.055	7.58309210630912e-250	CD69
PMEL	3.47966098717238e-26	2.62017	0.233	0.141	6.27696045476026e-22	PMEL
IRX4	6.48343965265157e-13	2.61642	0.271	0.015	1.16954767894182e-08	IRX4
DCLK2	0	2.61609	0.768	0.131	0	DCLK2
PTCH2	6.17164051465513e-08	2.6154	0.144	0.437	0.0011133	PTCH2
CNBD1	5.7291423416509e-05	2.61414	0.415	0.127	1	CNBD1
FRMD1	0	2.6124	0.701	0.014	0	FRMD1
BHLHE23	9.20608538060559e-77	2.61168	0.041	0.15	1.66068574180744e-72	BHLHE23
RBMXL3	3.49855525426238e-264	2.61091	0.075	0.196	6.3110438231639e-260	RBMXL3
DNASE1L2	5.63940833963722e-57	2.61069	0.1	0.112	1.01729287038716e-52	DNASE1L2
FAAP24	0.0254074	2.60994	0.314	0.073	1	FAAP24
ITGA8	0.00517213	2.60986	0.229	0.29	1	ITGA8
SYT8	3.58526708432199e-05	2.60609	0.19	0.145	0.646746	SYT8
ACER1	1.82480145357162e-07	2.6044	0.254	0.097	0.00329176	ACER1
OR2Y1	2.3734183162299e-42	2.60267	0.198	0.083	4.28140930064711e-38	OR2Y1
TEX11	9.76331335635872e-30	2.60242	0.434	0.06	1.76120409635355e-25	TEX11
RNASE1	1.10818167774558e-121	2.60237	0.386	0.12	1.99904892848526e-117	RNASE1
CNDP1	4.42800116600205e-115	2.60011	0.309	0.211	7.9876713033511e-111	CNDP1
LMNB1	1.52420020835223e-233	2.59984	0.595	0.125	2.74950475584659e-229	LMNB1
DDX58	2.35957117362124e-13	2.59129	0.36	0.249	4.25643044009536e-09	DDX58
OR6C68	2.9803944194997e-177	2.58522	0.044	0.115	5.37633349333551e-173	OR6C68
CCR6	1.39979149781554e-296	2.58521	0.431	0.086	2.52508388290946e-292	CCR6
TMEM247	7.65016527564039e-175	2.5848	0.14	0.017	1.38001331407277e-170	TMEM247
BCAM	2.24013988694497e-13	2.5836	0.312	0.391	4.04098834206003e-09	BCAM
MYBL2	1.64808402650077e-129	2.58182	0.527	0.127	2.97297877540474e-125	MYBL2
CDH19	5.73593576500361e-131	2.58063	0.274	0.222	1.034705452649e-126	CDH19
TGFBI	5.25312064977054e-15	2.57984	0.256	0.08	9.47610434012108e-11	TGFBI
SLC40A1	2.84150804086922e-87	2.57847	0.58	0.247	5.12579635492399e-83	SLC40A1
EEPD1	2.05007508896716e-242	2.577	0.64	0.129	3.69813045298787e-238	EEPD1
TSPEAR	4.85980953355761e-29	2.5767	0.244	0.01	8.76661041758457e-25	TSPEAR
SMIM28	6.00596059644369e-52	2.57377	0.207	0.1	1.08341523199248e-47	SMIM28
CPNE2	0	2.57316	0.662	0.102	0	CPNE2
LILRA2	0	2.56939	0.27	0.081	0	LILRA2
CD14	3.25681117911239e-156	2.56625	0.253	0.02	5.87496168600083e-152	CD14
TGFBR1	0	2.56594	0.651	0.057	0	TGFBR1
ANGPTL5	1.78629944867662e-78	2.56524	0.256	0.029	3.22230557546775e-74	ANGPTL5
OR3A3	8.65630878984145e-76	2.56424	0.404	0.05	1.5615115425995e-71	OR3A3
THSD4	9.18608002880584e-39	2.56308	0.17	0.258	1.65707697639629e-34	THSD4
HNRNPCL2	0.340841	2.56179	0.339	0.015	1	HNRNPCL2
MS4A6A	3.73556416442957e-260	2.56044	0.465	0.074	6.73858419621449e-256	MS4A6A
DHRS9	1.93157394718748e-89	2.5595	0.565	0.316	3.48436624333149e-85	DHRS9
MIF	1.89250500770864e-09	2.55879	0.476	0.594	3.41388978340561e-05	MIF
MYOC	5.42521606242044e-125	2.558	0.144	0.063	9.78654725500023e-121	MYOC
CXorf58	2.49473559733611e-77	2.5578	0.191	0.258	4.50025354403461e-73	CXorf58
OR52N2	2.74412822082367e-22	2.55655	0.16	0.015	4.95013289754381e-18	OR52N2
QKI	0	2.55565	0.706	0.034	0	QKI
GP2	1.73237578823381e-16	2.5553	0.361	0.088	3.12503268439496e-12	GP2
C9orf135	3.1421926827574e-11	2.55488	0.155	0.053	5.66820138042607e-07	C9orf135
C6orf201	1.7728381212414e-275	2.55474	0.812	0.109	3.19802268690737e-271	C6orf201
IL20RB	0.131386	2.55201	0.399	0.048	1	IL20RB
CPXM2	1.89606878888644e-122	2.55177	0.359	0.111	3.42031848827225e-118	CPXM2
SCIN	9.44751014440464e-295	2.55121	0.343	0.05	1.70423635494915e-290	SCIN
DMRTA2	1.1178429590411e-173	2.54902	0.23	0.187	2.01647691381424e-169	DMRTA2
FADS2	4.41230628259192e-199	2.54812	0.555	0.119	7.95935930316757e-195	FADS2
TMEM204	3.12749432237448e-16	2.54715	0.341	0.276	5.64168700813133e-12	TMEM204
UBASH3A	1.06144175493621e-95	2.54707	0.132	0.01	1.91473478172943e-91	UBASH3A
AURKB	2.22787322617677e-239	2.54521	0.663	0.187	4.01886051270027e-235	AURKB
DKK1	9.18329707500477e-120	2.54481	0.539	0.113	1.65657495936011e-115	DKK1
MYL1	3.28315831370905e-13	2.5429	0.323	0.296	5.92248928209976e-09	MYL1
IGF2BP1	0.847704	2.54287	0.182	0.006	1	IGF2BP1
LGALS3BP	1.48089852655725e-277	2.54089	0.504	0.075	2.67139285205662e-273	LGALS3BP
ECE1	8.05185893422448e-31	2.53842	0.351	0.199	1.45247483314475e-26	ECE1
IGFL2	1.85064841480103e-05	2.53662	0.532	0.377	0.333838	IGFL2
HHLA2	1.07967237767481e-81	2.53432	0.554	0.044	1.94762100208759e-77	HHLA2
INSM1	0.480615	2.53378	0.368	0.307	1	INSM1
GALNT10	1.72103271965305e-209	2.52766	0.634	0.172	3.10457092298213e-205	GALNT10
ANO1	5.57222284530213e-124	2.52669	0.168	0.169	1.00517327906405e-119	ANO1
NEU4	2.20736712147793e-186	2.52391	0.647	0.197	3.98186955043404e-182	NEU4
OR4A5	6.51048888797969e-228	2.52224	0.565	0.016	1.17442709050266e-223	OR4A5
TEX38	7.67032205758665e-199	2.52144	0.429	0.028	1.38364939596806e-194	TEX38
AC072022.2	4.98067200398695e-177	2.52077	0.377	0.034	8.98463422799206e-173	AC072022.2
MS4A7	5.68328799268065e-275	2.51602	0.541	0.073	1.02520832099966e-270	MS4A7
TPSG1	4.69851794400729e-135	2.5151	0.144	0.017	8.47565651919475e-131	TPSG1
PXDN	4.20331310751945e-47	2.51437	0.313	0.123	7.58235651465434e-43	PXDN
C8B	0.0103492	2.51321	0.288	0.009	1	C8B
CHMP4C	2.57885474172426e-152	2.50974	0.159	0.079	4.6519960685964e-148	CHMP4C
S100A11	4.4346161741842e-210	2.5094	0.378	0.058	7.99960411661089e-206	S100A11
GLTPD2	0	2.50813	0.284	0.024	0	GLTPD2
DEFA6	7.10042848555855e-229	2.50786	0.768	0.053	1.28084629450991e-224	DEFA6
TLX1	6.0611853203741e-43	2.50535	0.294	0.09	1.09337721994228e-38	TLX1
CAPN3	1.82992855176732e-306	2.50428	0.594	0.108	3.30100811453307e-302	CAPN3
OR6C1	6.95614467867515e-05	2.50279	0.406	0.056	1	OR6C1
MAP3K7CL	4.4195380062666e-53	2.50132	0.238	0.152	7.97240460950432e-49	MAP3K7CL
CD40LG	1.7806235925379e-124	2.49909	0.18	0.251	3.21206689857912e-120	CD40LG
MTSS1	1.20250361989919e-302	2.49676	0.694	0.135	2.16919627993615e-298	MTSS1
DST	1.10986705143066e-34	2.49429	0.551	0.349	2.00208917407577e-30	DST
MYO7B	1.85744056066699e-27	2.49	0.516	0.117	3.35063702738718e-23	MYO7B
IL26	9.37111109998704e-119	2.48849	0.592	0.25	1.69045473132666e-114	IL26
XIRP1	6.72733659995993e-85	2.4849	0.272	0.051	1.21354424926677e-80	XIRP1
BST2	6.26787530452704e-57	2.48477	0.444	0.209	1.13066202618363e-52	BST2
OR4K14	3.07654542378897e-149	2.4832	0.583	0.033	5.54978028997293e-145	OR4K14
TMEM88B	2.81674298174069e-25	2.48316	0.081	0.212	5.08112266476203e-21	TMEM88B
RAB13	3.07750705325894e-184	2.48169	0.445	0.101	5.5515149733738e-180	RAB13
KRT12	5.40084450605269e-152	2.48071	0.38	0.023	9.74258340446845e-148	KRT12
FAM221B	2.29264332266558e-36	2.48023	0.273	0.037	4.13569928975644e-32	FAM221B
HRH4	1.84641410131104e-264	2.47868	0.579	0.041	3.33074639735498e-260	HRH4
NKD1	0	2.47814	0.726	0.124	0	NKD1
CDH17	2.1075561382885e-87	2.47543	0.346	0.049	3.80182051785862e-83	CDH17
GAL3ST1	1.75798795636441e-93	2.47445	0.381	0.252	3.17123447448576e-89	GAL3ST1
CD1E	0	2.47381	0.759	0.045	0	CD1E
HRNR	1.05507746754109e-49	2.47333	0.076	0.118	1.90325424369737e-45	HRNR
TREM2	6.72564247797714e-307	2.46951	0.474	0.078	1.2132386466023e-302	TREM2
HOXC9	2.90473043766699e-99	2.4688	0.429	0.155	5.23984323650749e-95	HOXC9
CLEC4E	2.15005538491372e-33	2.46221	0.177	0.14	3.87848490884586e-29	CLEC4E
MFSD2A	4.03406347936364e-39	2.46049	0.505	0.323	7.27704711042408e-35	MFSD2A
DPYSL5	1.15490615499608e-260	2.45926	0.541	0.088	2.08333521299744e-256	DPYSL5
DMBT1	0	2.45675	0.349	0.039	0	DMBT1
RPH3AL	0.115836	2.45452	0.185	0.174	1	RPH3AL
CTNNA3	1.36216327391519e-220	2.45005	0.61	0.146	2.45720632981562e-216	CTNNA3
TYMS	2.4409355003165e-240	2.4482	0.507	0.075	4.40320354902094e-236	TYMS
CARD18	5.00012188264726e-280	2.44809	0.392	0.014	9.01971986410739e-276	CARD18
RHBDL2	1.37037007462096e-192	2.44758	0.429	0.158	2.47201057760875e-188	RHBDL2
CD4	0	2.44733	0.573	0.108	0	CD4
CDCA7	6.66201239014896e-24	2.44664	0.534	0.115	1.20176041505897e-19	CDCA7
IGFL3	1.02316041457307e-227	2.44531	0.691	0.091	1.84567907184836e-223	IGFL3
CD22	2.31027624899154e-47	2.4453	0.233	0.277	4.16750732555584e-43	CD22
DNAH11	4.60674601518989e-06	2.44493	0.384	0.056	0.0831011	DNAH11
EPSTI1	1.96387808091932e-138	2.44348	0.399	0.228	3.54263967017036e-134	EPSTI1
TACC3	5.18113881433948e-178	2.44303	0.597	0.135	9.34625630718699e-174	TACC3
VCAN	2.08502833275836e-279	2.43912	0.679	0.126	3.7611826094628e-275	VCAN
REG1B	0	2.43727	0.738	0.019	0	REG1B
LRCOL1	1.80899680767616e-102	2.43534	0.112	0.085	3.26324934136703e-98	LRCOL1
RDX	1.85037121898338e-279	2.43485	0.626	0.122	3.33788464192412e-275	RDX
LMOD1	0.564684	2.43161	0.32	0.237	1	LMOD1
LAD1	0	2.43045	0.044	0.116	0	LAD1
ST18	8.9973316476338e-76	2.4299	0.399	0.164	1.62302865591666e-71	ST18
LDB3	2.83045719968702e-203	2.42877	0.518	0.196	5.10586174251541e-199	LDB3
MAP4K4	0	2.4281	0.602	0.054	0	MAP4K4
PPP1R14B	1.29821829189321e-269	2.42689	0.656	0.141	2.34185597674617e-265	PPP1R14B
NCAPD2	4.90731698843761e-229	2.42316	0.666	0.167	8.85230911544261e-225	NCAPD2
BLNK	4.10181229415734e-61	2.42186	0.191	0.324	7.39925919743042e-57	BLNK
DIRC1	2.01496600253888e-171	2.41992	0.1	0.021	3.63479717197988e-167	DIRC1
TRIB2	9.84752723792525e-204	2.41929	0.491	0.115	1.77639543844934e-199	TRIB2
ZNF366	0.0987008	2.41551	0.23	0.181	1	ZNF366
PAQR6	6.75906629955624e-267	2.41511	0.664	0.147	1.21926796977695e-262	PAQR6
CLDN11	3.10640354611343e-234	2.41422	0.302	0.045	5.60364135683401e-230	CLDN11
ABCB1	2.77647812642299e-25	2.41234	0.267	0.428	5.00848889225443e-21	ABCB1
KCNRG	0.983377	2.41133	0.344	0.116	1	KCNRG
LLCFC1	3.03858387511144e-291	2.41037	0.476	0.007	5.48130145231353e-287	LLCFC1
EPHB1	2.65048473143841e-14	2.40806	0.571	0.456	4.78120940704176e-10	EPHB1
MGP	8.53406871430694e-46	2.40633	0.338	0.112	1.53946065537383e-41	MGP
BIRC7	6.36982792414725e-69	2.40579	0.135	0.025	1.14905325923692e-64	BIRC7
ATP2A3	4.21494118806918e-41	2.40572	0.25	0.105	7.60333240915799e-37	ATP2A3
HMCN1	7.42850852311772e-06	2.40226	0.331	0.098	0.134003	HMCN1
DLC1	2.3697376479019e-19	2.40096	0.473	0.404	4.27476974305024e-15	DLC1
RCSD1	1.11076670873938e-71	2.39757	0.374	0.218	2.00371206589496e-67	RCSD1
CRISPLD1	1.07676464040444e-176	2.39448	0.415	0.051	1.94237573482557e-172	CRISPLD1
COL6A1	1.00882141106174e-108	2.393	0.194	0.059	1.81981294341426e-104	COL6A1
LBP	8.46957709655953e-05	2.38992	0.245	0.018	1	LBP
LPL	5.91690224846178e-248	2.38746	0.543	0.095	1.06734999660002e-243	LPL
SERPINB7	3.3474565481874e-80	2.38551	0.11	0.058	6.03847686727526e-76	SERPINB7
TBC1D8B	1.0385580367278e-19	2.38507	0.322	0.195	1.87345484245328e-15	TBC1D8B
LILRB4	1.40792927456877e-291	2.38423	0.486	0.12	2.53976361839461e-287	LILRB4
HES6	0	2.3839	0.738	0.085	0	HES6
BIN2	9.36757637573825e-210	2.38261	0.257	0.213	1.68981710241942e-205	BIN2
LHX9	7.22308543195534e-11	2.38002	0.419	0.058	1.30297238107042e-06	LHX9
PRSS37	9.74435048253785e-31	2.37783	0.509	0.014	1.757783383545e-26	PRSS37
ATF5	2.31369887969154e-34	2.37775	0.471	0.268	4.17368140907557e-30	ATF5
PADI2	9.31221530017021e-276	2.37762	0.392	0.041	1.6798305179977e-271	PADI2
GFRA4	0.999539	2.37544	0.313	0.027	1	GFRA4
SLN	2.49736707199401e-88	2.37538	0.315	0.123	4.50500046117e-84	SLN
FYN	1.28515978012739e-116	2.37247	0.634	0.296	2.31829972737181e-112	FYN
PAGE3	1.03681236315982e-74	2.37148	0.126	0.127	1.870305821904e-70	PAGE3
OR6C75	3.5457083976967e-39	2.37039	0.23	0.011	6.39610337860508e-35	OR6C75
HNRNPA2B1	0	2.37021	0.641	0.046	0	HNRNPA2B1
CACNG1	1.95202841700484e-119	2.36824	0.332	0.056	3.52126406143504e-115	CACNG1
TNK2	3.76283702677037e-24	2.36763	0.637	0.564	6.78778171259106e-20	TNK2
PDGFRA	2.80154675742938e-186	2.36482	0.659	0.199	5.05371019572686e-182	PDGFRA
GPC2	3.25309770413292e-266	2.36419	0.658	0.125	5.86826294848538e-262	GPC2
EREG	5.32645747038628e-14	2.36212	0.205	0.028	9.6083966308298e-10	EREG
DNASE2B	1.54295941709524e-232	2.35996	0.557	0.181	2.7833444924981e-228	DNASE2B
CYBA	5.438446998361e-266	2.35947	0.449	0.065	9.81041454034341e-262	CYBA
TIE1	6.59062621269475e-91	2.35915	0.262	0.228	1.18888306250801e-86	TIE1
KRT78	0	2.35876	0.8	0.024	0	KRT78
TMEM156	0.0257142	2.35832	0.156	0.121	1	TMEM156
OR1L1	1.54514729146722e-09	2.35816	0.335	0.22	2.78729119907772e-05	OR1L1
AQP4	0.0116881	2.35504	0.425	0.462	1	AQP4
PRC1	2.98639747399309e-190	2.35475	0.64	0.255	5.38716240333614e-186	PRC1
FCGR3A	7.62773613277374e-276	2.35427	0.437	0.064	1.37596732099105e-271	FCGR3A
ALDH8A1	6.07235762547646e-143	2.35396	0.37	0.205	1.0953925920597e-138	ALDH8A1
KCNQ1	1.38011935046126e-93	2.35393	0.232	0.157	2.48959729629707e-89	KCNQ1
RGS16	1.54602862520296e-83	2.35356	0.324	0.088	2.78888103700362e-79	RGS16
ACTBL2	3.05905198797603e-106	2.35339	0.1	0.008	5.51822388110997e-102	ACTBL2
UCP2	9.89497958519948e-266	2.35327	0.521	0.053	1.78495536737413e-261	UCP2
PLIN3	3.90842677249539e-178	2.35191	0.538	0.126	7.05041105490443e-174	PLIN3
RGR	6.33507306169294e-33	2.3511	0.52	0.175	1.14278382959879e-28	RGR
SPI1	0	2.35065	0.479	0.048	0	SPI1
PLA1A	1.74067080880082e-178	2.34763	0.232	0.047	3.1399960719958e-174	PLA1A
ACKR2	4.23208945841724e-82	2.34688	0.294	0.118	7.63426617403886e-78	ACKR2
ZNF462	2.06423843788833e-216	2.34616	0.626	0.152	3.72367971810675e-212	ZNF462
UHRF1	7.26651155169022e-191	2.34443	0.503	0.095	1.3108060188094e-186	UHRF1
EME1	1.59084503891361e-211	2.34334	0.543	0.131	2.86972536569626e-207	EME1
RASSF10	2.72745087619293e-141	2.34282	0.398	0.167	4.92004863556443e-137	RASSF10
AIF1	0	2.3392	0.512	0.068	0	AIF1
GDPD2	9.70241259513697e-134	2.33772	0.444	0.177	1.75021820803676e-129	GDPD2
TRIM64B	6.55587815404628e-56	2.33514	0.137	0.042	1.18261486020841e-51	TRIM64B
PFN1	1.5305876408921e-283	2.33149	0.38	0.031	2.76102704540526e-279	PFN1
HYAL2	5.28951479737337e-78	2.33139	0.379	0.127	9.54175574298182e-74	HYAL2
CXCL11	2.42444751852117e-265	2.33026	0.247	0.069	4.37346087866034e-261	CXCL11
IL17B	0.516781	2.32926	0.269	0.029	1	IL17B
LANCL2	2.06783799462536e-270	2.32838	0.573	0.102	3.73017295850468e-266	LANCL2
PM20D1	8.52833783852746e-293	2.3262	0.338	0.04	1.53842686269197e-288	PM20D1
LYPD4	2.13565345021528e-17	2.32561	0.197	0.02	3.85250525884334e-13	LYPD4
TMIGD1	0	2.32543	0.606	0.022	0	TMIGD1
CD1C	0.930315	2.32424	0.154	0.028	1	CD1C
DPEP2NB	6.58767748342337e-18	2.32399	0.158	0.013	1.18835114123474e-13	DPEP2NB
SLCO1A2	7.37415781168405e-58	2.3233	0.191	0.223	1.33022432764969e-53	SLCO1A2
MYT1	3.18938159679298e-248	2.3203	0.748	0.199	5.75332546245485e-244	MYT1
GH2	3.6314274161709e-19	2.31797	0.165	0.041	6.55073191603069e-15	GH2
KRT26	4.01971713353398e-87	2.31793	0.217	0.017	7.25116773718196e-83	KRT26
MYEOV	3.10139771115163e-297	2.31766	0.76	0.02	5.59461133114643e-293	MYEOV
SIRPB1	8.6612942627203e-29	2.31764	0.344	0.025	1.56241087205211e-24	SIRPB1
LMAN1L	9.61363023315435e-11	2.3173	0.243	0.084	1.73420275775871e-06	LMAN1L
USP26	1.92821125510408e-215	2.31724	0.456	0.01	3.47830028308225e-211	USP26
EFEMP1	5.21665193623083e-134	2.31605	0.329	0.105	9.4103184277668e-130	EFEMP1
DBI	1.79799487805461e-299	2.31347	0.632	0.109	3.24340296052271e-295	DBI
FAM181B	7.99583449790332e-269	2.30923	0.459	0.068	1.44236858507678e-264	FAM181B
VWA1	4.79581814460977e-147	2.30905	0.283	0.058	8.65117635106155e-143	VWA1
CRP	1.28631214872792e-32	2.30782	0.177	0.014	2.32037848509029e-28	CRP
ITGA5	2.8010577030715e-120	2.30662	0.339	0.12	5.05282799057068e-116	ITGA5
FGF20	0	2.30585	0.747	0.081	0	FGF20
CALCA	0	2.30485	0.105	0.014	0	CALCA
IFI27	3.05946575472378e-16	2.30292	0.376	0.306	5.51897027494623e-12	IFI27
MRM1	2.94048396579582e-09	2.3017	0.261	0.253	5.30433902589908e-05	MRM1
GPA33	0.132186	2.30001	0.186	0.216	1	GPA33
PBK	4.45327928972782e-156	2.29882	0.568	0.195	8.03327051074002e-152	PBK
CHD7	0	2.29804	0.645	0.083	0	CHD7
PTCRA	8.44864120905804e-205	2.29778	0.223	0.047	1.52405038770198e-200	PTCRA
ANGPTL7	5.71457034636634e-25	2.29766	0.178	0.199	1.03085134478102e-20	ANGPTL7
TUBA4B	2.15255427736616e-109	2.29734	0.536	0.006	3.88299266094081e-105	TUBA4B
VASH1	7.34065847583845e-245	2.29703	0.553	0.098	1.3241813824565e-240	VASH1
DEFB133	2.99928820480512e-237	2.29664	0.115	0.341	5.41041599264796e-233	DEFB133
NKX2-2	2.65541702319545e-213	2.29568	0.57	0.118	4.79010676814228e-209	NKX2-2
KCNN3	1.37904217736312e-22	2.29359	0.45	0.636	2.48765418374533e-18	KCNN3
SCARB1	1.79338242513821e-134	2.29306	0.61	0.231	3.23508255670681e-130	SCARB1
PGK2	1.59468285039093e-181	2.29302	0.124	0.054	2.8766483938202e-177	PGK2
H1FNT	3.07693187658556e-16	2.29254	0.174	0.098	5.55047741217269e-12	H1FNT
PSORS1C1	1.71943413085892e-110	2.29055	0.126	0.048	3.1016872286564e-106	PSORS1C1
ACCS	1.96759144097343e-67	2.29042	0.3	0.262	3.54933820037197e-63	ACCS
ANXA2	2.49111359495858e-98	2.28917	0.261	0.053	4.49371981394579e-94	ANXA2
ADAMTS12	2.7013759853847e-12	2.28898	0.238	0.072	4.87301214003545e-08	ADAMTS12
KRTAP19-6	5.23039355506031e-20	2.2879	0.132	0.011	9.4351069339733e-16	KRTAP19-6
ANXA13	0	2.28396	0.708	0.019	0	ANXA13
ADRB2	9.62480302880242e-24	2.28359	0.087	0.268	1.73621821836567e-19	ADRB2
IL12A	1.64775049670808e-281	2.28303	0.388	0.099	2.97237712101171e-277	IL12A
LHFPL3	0	2.28216	0.565	0.093	0	LHFPL3
CA1	0.388166	2.28028	0.206	0.016	1	CA1
RNF125	1.99637316306455e-136	2.28014	0.67	0.309	3.60125754885215e-132	RNF125
HEY1	1.56910647545665e-204	2.27837	0.656	0.184	2.83051117107626e-200	HEY1
HAPLN2	6.80777109599433e-196	2.27715	0.3	0.177	1.22805382800642e-191	HAPLN2
LIPC	3.36914285012568e-28	2.2769	0.122	0.086	6.07759678734171e-24	LIPC
METRN	2.03784956364256e-122	2.27654	0.355	0.075	3.67607682785482e-118	METRN
DEFB108B	1.23951329001777e-226	2.27587	0.109	0.201	2.23595802386305e-222	DEFB108B
PLA2G4F	5.88372282775094e-308	2.27328	0.797	0.01	1.06136476089799e-303	PLA2G4F
OR7C2	0	2.27225	0.785	0.011	0	OR7C2
SEC61G	2.95138767690881e-262	2.27036	0.271	0.042	5.3240082303758e-258	SEC61G
CSPG5	3.12037138972675e-61	2.26834	0.564	0.332	5.62883794992809e-57	CSPG5
TRIM42	1.38048135486329e-129	2.26752	0.238	0.019	2.49025031603788e-125	TRIM42
CCNB2	1.15580367747362e-100	2.2623	0.582	0.231	2.08495425379466e-96	CCNB2
LIPA	3.72266004324759e-243	2.26168	0.534	0.08	6.71530645201433e-239	LIPA
MANF	5.90528882489271e-36	2.26115	0.41	0.232	1.0652550511224e-31	MANF
CD34	0.369201	2.25753	0.347	0.369	1	CD34
TNF	0	2.25696	0.221	0.033	0	TNF
KLF18	7.31207196383443e-14	2.2559	0.198	0.019	1.31902466155609e-09	KLF18
ACSM6	9.77553846037999e-22	2.25553	0.226	0.014	1.76340938286795e-17	ACSM6
PPP1R1C	3.06772709310751e-102	2.2552	0.28	0.065	5.53387290325664e-98	PPP1R1C
OR13C8	3.34104598844307e-95	2.25313	0.119	0.031	6.02691285855246e-91	OR13C8
NLRP10	3.31526937364574e-67	2.25035	0.381	0.125	5.98041442311955e-63	NLRP10
DEPP1	0.0665645	2.24946	0.238	0.194	1	DEPP1
JAG1	2.31156406990374e-291	2.24885	0.57	0.108	4.16983042569936e-287	JAG1
PPIB	3.40331648645439e-154	2.24794	0.456	0.111	6.13924260991507e-150	PPIB
CLCA2	3.2759407071117e-67	2.24752	0.128	0.069	5.90946944155879e-63	CLCA2
PIK3C2G	1.81894902497036e-131	2.24738	0.222	0.023	3.28120214614404e-127	PIK3C2G
ENAM	2.1509051078033e-66	2.24511	0.572	0.287	3.88001772396637e-62	ENAM
KRT9	1.54880012923545e-165	2.2447	0.174	0.057	2.79388055312784e-161	KRT9
LACRT	5.84870894303866e-85	2.24298	0.343	0.064	1.05504860623474e-80	LACRT
THBS1	0.100072	2.24213	0.352	0.112	1	THBS1
LOXL4	4.96072969448379e-36	2.23667	0.38	0.04	8.94866029587931e-32	LOXL4
PLA2G4E	3.34878105275883e-26	2.23286	0.166	0.006	6.04086614107165e-22	PLA2G4E
IGF1	1.02018461564653e-15	2.23186	0.144	0.32	1.84031102816477e-11	IGF1
DEFB126	0.000411745	2.23025	0.21	0.086	1	DEFB126
MPZL2	4.36410149482022e-178	2.22963	0.132	0.019	7.8724026865062e-174	MPZL2
ZNF385C	1.65364404023079e-05	2.22904	0.268	0.283	0.298301	ZNF385C
OR8B8	6.46973864918605e-102	2.22706	0.371	0.014	1.16707615492667e-97	OR8B8
SMCP	2.54549225906558e-46	2.22622	0.254	0.013	4.5918134861284e-42	SMCP
CENPM	1.62669286765997e-148	2.22563	0.612	0.232	2.93439126397181e-144	CENPM
KRTAP3-1	7.1594042608805e-41	2.22354	0.449	0.016	1.29148493462023e-36	KRTAP3-1
PDLIM1	0.719372	2.22314	0.317	0.165	1	PDLIM1
MELK	9.36293989311234e-64	2.22295	0.477	0.162	1.68898072731854e-59	MELK
ERMN	3.97600964474362e-241	2.22175	0.32	0.127	7.17232379815302e-237	ERMN
HIST1H4G	1.95833649895342e-144	2.2217	0.529	0.019	3.53264321046208e-140	HIST1H4G
PPP1R14A	8.09125197968296e-267	2.22056	0.51	0.097	1.45958094461501e-262	PPP1R14A
ZFP36L2	9.06509829777581e-221	2.21582	0.395	0.043	1.63525308193578e-216	ZFP36L2
FCMR	3.10463790743653e-67	2.21515	0.174	0.034	5.60045632122475e-63	FCMR
ASB4	0.0016701	2.21295	0.357	0.114	1	ASB4
RRAGC	2.39606056265771e-130	2.21065	0.417	0.144	4.32225364897824e-126	RRAGC
GPIHBP1	4.8130199643223e-220	2.21047	0.807	0.204	8.68220671364099e-216	GPIHBP1
CBFB	1.26739323835197e-268	2.20991	0.693	0.168	2.28625066266312e-264	CBFB
TRAF3IP3	2.2541807012503e-227	2.20834	0.542	0.13	4.06631656698541e-223	TRAF3IP3
TP53INP1	1.7232135340611e-179	2.20726	0.645	0.214	3.10850489409282e-175	TP53INP1
SIT1	8.64188817721376e-84	2.20697	0.126	0.017	1.55891020828759e-79	SIT1
EXOC1L	1.22652084036011e-31	2.20589	0.1	0.015	2.21252094392559e-27	EXOC1L
HMGB2	1.00989617371674e-94	2.20409	0.557	0.238	1.82175170776762e-90	HMGB2
CENPU	3.60580725551836e-38	2.20325	0.5	0.203	6.50451570822957e-34	CENPU
GLIPR1L1	0.0228584	2.20291	0.353	0.17	1	GLIPR1L1
PACC1	5.30452979656864e-107	2.20141	0.563	0.208	9.56884130003018e-103	PACC1
OR5T3	0.244266	2.1994	0.224	0.334	1	OR5T3
PIP	0.00108746	2.19939	0.187	0.008	1	PIP
HOXA9	1.31110842975201e-268	2.19933	0.709	0.135	2.36510849642965e-264	HOXA9
HIST1H2AE	2.5486582581855e-191	2.19768	0.657	0.224	4.59752463194083e-187	HIST1H2AE
ZDHHC11B	2.91566485740442e-27	2.19448	0.156	0.08	5.25956783627184e-23	ZDHHC11B
GAGE10	2.80898090470748e-13	2.19038	0.551	0.359	5.06712065400182e-09	GAGE10
MSLNL	3.22835496085817e-277	2.18901	0.544	0.031	5.82362951389205e-273	MSLNL
TRIM10	0.38546	2.18815	0.283	0.076	1	TRIM10
MYO1E	7.38788392723338e-110	2.18575	0.433	0.164	1.33270038163363e-105	MYO1E
HOXD1	0	2.18527	0.429	0.109	0	HOXD1
CCL21	1.77160943976767e-258	2.18481	0.468	0.013	3.19580626839691e-254	CCL21
AADAC	8.53180871711388e-29	2.18247	0.433	0.182	1.53905297448017e-24	AADAC
TMSB4Y	2.56283589360786e-17	2.18224	0.362	0.263	4.62309966847922e-13	TMSB4Y
TXNDC2	4.31155163964628e-33	2.17941	0.141	0.078	7.77760800275793e-29	TXNDC2
EFCAB12	0.646661	2.17712	0.227	0.105	1	EFCAB12
CEBPD	5.43550889351428e-28	2.17712	0.232	0.142	9.80511449301041e-24	CEBPD
DTX3L	3.26898152805917e-107	2.17249	0.438	0.134	5.89691577846593e-103	DTX3L
LOXL2	8.67121964964406e-215	2.17135	0.331	0.044	1.56420131259929e-210	LOXL2
KCNK6	7.88680177171068e-89	2.16976	0.146	0.137	1.42270017159889e-84	KCNK6
DNAAF3	1.46166548492248e-59	2.16932	0.396	0.186	2.63669836825166e-55	DNAAF3
KRBOX1	4.66137679473825e-185	2.16906	0.529	0.236	8.40865760002832e-181	KRBOX1
FAM71A	0.237195	2.1683	0.165	0.013	1	FAM71A
DOCK6	1.01907299877552e-88	2.16808	0.532	0.189	1.83830578249116e-84	DOCK6
MYRF	5.57537129560861e-158	2.16635	0.403	0.093	1.00574122801484e-153	MYRF
PLEKHN1	6.83717112394059e-246	2.16014	0.119	0.24	1.23335729904764e-241	PLEKHN1
CALCB	3.17884278212288e-96	2.15864	0.235	0.054	5.73431449467147e-92	CALCB
KRTAP12-2	3.20270626196282e-258	2.15658	0.693	0.095	5.77736182595474e-254	KRTAP12-2
UNC93A	0	2.15576	0.867	0.063	0	UNC93A
TMEM207	0	2.15569	0.756	0.006	0	TMEM207
GML	2.15710319879887e-05	2.15552	0.149	0.026	0.38912	GML
OR8I2	5.98516791763667e-32	2.15418	0.244	0.03	1.07966444066248e-27	OR8I2
SLC9C1	3.83922578373438e-289	2.15241	0.556	0.033	6.92557939127846e-285	SLC9C1
GBX2	3.32387815888362e-237	2.15178	0.411	0.068	5.99594381081016e-233	GBX2
OR1K1	1.05150812361696e-132	2.15047	0.3	0.023	1.89681550419263e-128	OR1K1
TBXA2R	1.26298241864765e-40	2.15035	0.339	0.116	2.2782939849985e-36	TBXA2R
TAF11L4	1.88365021776391e-83	2.14772	0.313	0.054	3.39791662782432e-79	TAF11L4
FOXQ1	7.10331550561597e-23	2.14475	0.199	0.251	1.28136708405807e-18	FOXQ1
GJC1	1.84555873169883e-74	2.14107	0.421	0.162	3.32920339611152e-70	GJC1
KLF17	0.00390545	2.13851	0.117	0.012	1	KLF17
DPEP2	0.3707	2.13839	0.172	0.272	1	DPEP2
ANXA10	1.87938237605941e-184	2.13831	0.506	0.06	3.39021786817358e-180	ANXA10
KCND1	2.5382147576649e-164	2.13808	0.479	0.172	4.57868560135172e-160	KCND1
OR11A1	0.000343827	2.13753	0.177	0.033	1	OR11A1
AC187653.1	4.7154713543839e-254	2.1368	0.226	0.034	8.50623877617312e-250	AC187653.1
MAML2	7.06071815046181e-175	2.1362	0.599	0.162	1.27368294716181e-170	MAML2
PCDHA2	1.5583087003669e-103	2.13617	0.418	0.086	2.81103306459186e-99	PCDHA2
PIWIL3	1.4190839019533e-80	2.13296	0.491	0.082	2.55988545073355e-76	PIWIL3
OR52H1	5.14053856679469e-12	2.1327	0.168	0.019	9.27301752064094e-08	OR52H1
DUOXA1	5.5367712879654e-202	2.13261	0.726	0.141	9.98778172636079e-198	DUOXA1
CCDC170	4.86928095971192e-49	2.13189	0.215	0.137	8.78369592322433e-45	CCDC170
MCM6	2.18471728629485e-177	2.13122	0.661	0.221	3.94101151274728e-173	MCM6
SPC25	6.29502716621284e-111	2.13109	0.575	0.241	1.13555995051313e-106	SPC25
HMHB1	8.72889914595504e-10	2.13093	0.259	0.004	1.57460611693883e-05	HMHB1
SCYGR4	1.64087182584419e-106	2.13025	0.181	0.01	2.95996868664034e-102	SCYGR4
CPXM1	2.70218843677613e-239	2.12935	0.606	0.106	4.87447772110046e-235	CPXM1
SPIC	3.40572551093584e-115	2.12912	0.566	0.302	6.14358824917716e-111	SPIC
SLC17A2	0	2.1277	0.26	0.011	0	SLC17A2
OLFML3	1.10093421676179e-257	2.12672	0.485	0.103	1.9859752336166e-253	OLFML3
OR9G1	4.72440114144208e-06	2.12626	0.173	0.039	0.0852235	OR9G1
MT2A	7.46916150583721e-17	2.12409	0.344	0.488	1.34736204403797e-12	MT2A
CCDC167	4.43236658593838e-238	2.12205	0.65	0.141	7.99554608437424e-234	CCDC167
SLC29A1	1.29963574103686e-33	2.12204	0.514	0.33	2.34441291325638e-29	SLC29A1
FMO1	3.89068365115035e-82	2.12178	0.122	0.023	7.01840423831011e-78	FMO1
TMEM173	9.11875104742497e-53	2.1212	0.345	0.26	1.64493150144499e-48	TMEM173
TGM7	1.31349571996288e-41	2.11957	0.238	0.014	2.36941492924104e-37	TGM7
COLGALT2	3.99522597494975e-106	2.11861	0.605	0.33	7.20698813621185e-102	COLGALT2
PRG3	1.5008745582738e-29	2.11829	0.321	0.33	2.70742761567011e-25	PRG3
BPIFB4	1.81348673370023e-234	2.11549	0.506	0.028	3.27134871892184e-230	BPIFB4
ITGB1	5.3896926936307e-101	2.11484	0.37	0.116	9.72246665004042e-97	ITGB1
ECT2	6.46259469722949e-192	2.11426	0.708	0.255	1.16578745743323e-187	ECT2
TMIGD3	7.07490252482394e-257	2.114	0.73	0.191	1.27624166645299e-252	TMIGD3
PRM2	6.8780506978914e-05	2.11213	0.128	0.026	1	PRM2
KRTAP4-12	1.89346433286887e-258	2.11089	0.046	0.139	3.41562031006216e-254	KRTAP4-12
SPNS3	8.23424488671648e-82	2.10883	0.113	0.065	1.48537543511479e-77	SPNS3
GDF10	9.83321725980824e-19	2.10605	0.25	0.322	1.77381406149681e-14	GDF10
IFNG	1.25659492436166e-15	2.10542	0.48	0.262	2.26677158405600e-11	IFNG
PTPN7	1.42086998801893e-14	2.10515	0.2	0.046	2.56310737138735e-10	PTPN7
TENT5D	4.6298922138464e-27	2.10439	0.321	0.198	8.35186256455751e-23	TENT5D
OR6B3	0	2.1034	0.926	0.009	0	OR6B3
TEAD2	1.1298156415164e-120	2.10339	0.444	0.13	2.03807443573144e-116	TEAD2
KRT72	2.3025993504165e-269	2.10315	0.222	0.026	4.15365896821632e-265	KRT72
GRHL3	1.17115257304468e-199	2.10247	0.168	0.096	2.1126421265153e-195	GRHL3
PSAT1	1.84275084297132e-78	2.10244	0.618	0.333	3.32413824563596e-74	PSAT1
ANLN	1.89593848777897e-155	2.10202	0.474	0.137	3.42008343810449e-151	ANLN
EMILIN1	6.67898406439177e-82	2.10159	0.453	0.17	1.20482193537563e-77	EMILIN1
ZCCHC24	1.15785386111419e-189	2.10073	0.559	0.135	2.08865258006389e-185	ZCCHC24
PCDHB8	1.76447159389906e-180	2.09902	0.402	0.183	3.18293030823451e-176	PCDHB8
TRIM15	0	2.09775	0.56	0.014	0	TRIM15
DUXB	0.0030796	2.09731	0.318	0.135	1	DUXB
ENTPD1	2.22207167148094e-60	2.09722	0.396	0.196	4.00839508818446e-56	ENTPD1
HOXC6	1.64218950711876e-249	2.09662	0.604	0.215	2.96234565189152e-245	HOXC6
LRRC71	1.75554773144442e-283	2.09594	0.663	0.016	3.16683255275259e-279	LRRC71
ID1	8.6522019458081e-218	2.09592	0.613	0.14	1.56077070900432e-213	ID1
HIP1R	2.05527960361436e-197	2.09267	0.703	0.269	3.70751887695994e-193	HIP1R
DNAJB9	2.56369656698514e-07	2.09241	0.428	0.49	0.00462465	DNAJB9
ASCL1	2.36155837758757e-251	2.0898	0.682	0.171	4.26001515733021e-247	ASCL1
CD3G	1.9862390838481e-07	2.0896	0.17	0.085	0.00358298	CD3G
SYCP1	8.42433622622715e-09	2.08787	0.33	0.087	0.000151967	SYCP1
RO60	1.25708915495126e-290	2.08697	0.723	0.16	2.26766312661658e-286	RO60
GOLIM4	1.75888129604679e-43	2.0859	0.425	0.199	3.1728459699388e-39	GOLIM4
NT5E	1.57618821784139e-55	2.08493	0.529	0.288	2.84328592616408e-51	NT5E
SPANXB1	6.84685014117424e-168	2.08444	0.144	0.039	1.23510329696642e-163	SPANXB1
MIXL1	2.58873148609879e-52	2.08423	0.391	0.038	4.66981272777361e-48	MIXL1
OR52I1	4.42474582209759e-96	2.08286	0.159	0.197	7.98179898848185e-92	OR52I1
LAMC2	1.19628881702962e-275	2.08273	0.406	0.041	2.15798539703973e-271	LAMC2
GSC2	1.60747849978928e-23	2.08022	0.244	0.27	2.89973046576989e-19	GSC2
RND2	1.15199117082907e-204	2.08015	0.591	0.127	2.07807687305855e-200	RND2
TRPM3	5.52002108092766e-19	2.07902	0.276	0.537	9.9575660278854e-15	TRPM3
GPR84	8.60323565748537e-292	2.07795	0.192	0.044	1.55193768025379e-287	GPR84
TAF11L6	3.33450589202222e-149	2.07778	0.493	0.139	6.01511517861888e-145	TAF11L6
MARCKS	5.50806319850539e-289	2.0773	0.537	0.084	9.93599520378387e-285	MARCKS
DSC3	0	2.07686	0.691	0.012	0	DSC3
OR6C76	1.75245603812862e-171	2.07445	0.607	0.019	3.16125544718022e-167	OR6C76
ANGPTL4	7.84866968573676e-19	2.07405	0.323	0.231	1.41582152461005e-14	ANGPTL4
CCNA2	7.63612781485371e-118	2.07385	0.581	0.224	1.37748109652146e-113	CCNA2
CENPA	3.11219547425298e-125	2.07291	0.588	0.148	5.61408941600495e-121	CENPA
VGLL3	6.59714147461346e-10	2.07268	0.175	0.056	1.19005835060552e-05	VGLL3
MS4A5	7.97080181809823e-270	2.07263	0.075	0.118	1.43785293996674e-265	MS4A5
VGLL2	0	2.07011	0.593	0.053	0	VGLL2
ACTB	0	2.06707	0.568	0.031	0	ACTB
CLSPN	3.377083373347e-165	2.06682	0.633	0.186	6.09192069718066e-161	CLSPN
C4orf51	2.98905698715975e-252	2.06627	0.122	0.26	5.39195989913747e-248	C4orf51
NFIX	2.30466204423942e-245	2.0654	0.753	0.246	4.1573798616035e-241	NFIX
MATN1	1.70294301794674e-11	2.06453	0.204	0.05	3.07193891007412e-07	MATN1
SPC24	9.01650858881059e-112	2.06136	0.53	0.162	1.62648798433554e-107	SPC24
H3F3A	4.7018946504516e-215	2.06133	0.49	0.103	8.48174775994964e-211	H3F3A
KRT14	0.00198877	2.06048	0.179	0.12	1	KRT14
FCER1G	9.623482374609e-193	2.06028	0.338	0.047	1.73597998555572e-188	FCER1G
HELLS	6.19674063022351e-184	2.06011	0.61	0.164	1.11783004228602e-179	HELLS
CNTN2	1.54794236225565e-50	2.05899	0.444	0.243	2.79233322727297e-46	CNTN2
S100Z	5.62692157211567e-295	2.05898	0.317	0.088	1.01504038239395e-290	S100Z
FAM183A	0.00202504	2.05604	0.191	0.038	1	FAM183A
SPRY4	1.84105327753636e-134	2.05568	0.464	0.191	3.32107600734784e-130	SPRY4
CD200R1L	0	2.05469	0.751	0.024	0	CD200R1L
CCT8L2	7.33778546246661e-262	2.05271	0.426	0.027	1.32366311957435e-257	CCT8L2
GSX2	2.57125417525898e-151	2.05146	0.334	0.07	4.63828540674968e-147	GSX2
PTER	2.70047847108813e-67	2.05107	0.265	0.13	4.87139311399588e-63	PTER
BOK	2.48177220303705e-49	2.05008	0.29	0.199	4.47686887705854e-45	BOK
STRN	2.58124201321689e-87	2.05005	0.585	0.29	4.65630246764194e-83	STRN
KMT2C	1.27277637181191e-164	2.0487	0.602	0.216	2.2959612971115e-160	KMT2C
CFAP73	4.06177201105618e-20	2.04782	0.229	0.051	7.32703053074425e-16	CFAP73
CRB1	4.26096675120874e-101	2.04715	0.695	0.406	7.68635792250545e-97	CRB1
NCAPG2	6.44045039427541e-198	2.04571	0.606	0.172	1.16179284662334e-193	NCAPG2
TXNIP	1.03492983653515e-101	2.04522	0.383	0.082	1.86690993212576e-97	TXNIP
CD37	1.1913947485297e-225	2.04315	0.421	0.123	2.14915698687273e-221	CD37
SPATA31D1	2.95118939184591e-45	2.04284	0.21	0.013	5.32365054395084e-41	SPATA31D1
FAM240B	1.50852917118204e-305	2.04135	0.072	0.166	2.72123577189529e-301	FAM240B
SEMG1	0.0202771	2.04069	0.181	0.015	1	SEMG1
ALDOB	9.80216225960721e-22	2.03978	0.33	0.038	1.76821205001055e-17	ALDOB
MLKL	0.0946895	2.03547	0.247	0.125	1	MLKL
CENPB	7.47159422500634e-184	2.03543	0.551	0.138	1.34780088224889e-179	CENPB
OR4D1	7.27268557511052e-13	2.03523	0.347	0.053	1.31191975089419e-08	OR4D1
EMCN	1.28664468846586e-11	2.0349	0.231	0.192	2.32097835352356e-07	EMCN
CPB2	2.34989625870034e-09	2.03462	0.464	0.243	4.23897786106955e-05	CPB2
EFHB	5.88420936637392e-29	2.03235	0.286	0.158	1.06145252760019e-24	EFHB
PDCD1LG2	4.65468049449693e-121	2.03211	0.483	0.034	8.39657814402301e-117	PDCD1LG2
IL31	1.96364648176053e-18	2.0313	0.425	0.016	3.54222188844782e-14	IL31
TCF21	2.7760769569157e-08	2.03103	0.287	0.026	0.000500777	TCF21
AIF1L	2.28375470163104e-299	2.0305	0.443	0.048	4.11966510627223e-295	AIF1L
NLRP4	2.03171234902958e-81	2.03007	0.295	0.04	3.66500590641447e-77	NLRP4
SLC5A7	6.68538950428906e-139	2.03001	0.14	0.043	1.2059774126787e-134	SLC5A7
SOX10	3.44375099322363e-71	2.02747	0.409	0.182	6.21218241667611e-67	SOX10
BNIP5	0.00976682	2.02664	0.304	0.033	1	BNIP5
SLC15A3	5.6423879083615e-172	2.02649	0.451	0.148	1.01783035478933e-167	SLC15A3
RDH8	1.20889388654588e-132	2.02638	0.199	0.102	2.18072368194011e-128	RDH8
SLC12A7	0.131738	2.02609	0.351	0.341	1	SLC12A7
TAF11L12	2.56456473782763e-116	2.02562	0.682	0.283	4.62621833056726e-112	TAF11L12
NUTM2E	2.43915605762022e-39	2.02467	0.271	0.087	4.39999361234112e-35	NUTM2E
DLK1	6.53011693727057e-64	2.02386	0.157	0.028	1.17796779431424e-59	DLK1
PRAMEF2	5.17251826755309e-298	2.02272	0.616	0.014	9.33070570283901e-294	PRAMEF2
NCKAP5	7.82054293234435e-175	2.02256	0.681	0.245	1.4107477395656e-170	NCKAP5
WFDC3	1.22886724362211e-21	2.02164	0.233	0.086	2.21675362076993e-17	WFDC3
PKD1L3	3.44006510951955e-38	2.02151	0.328	0.023	6.20553345106232e-34	PKD1L3
FXYD2	2.23779017823971e-248	2.02025	0.735	0.194	4.03674970252661e-244	FXYD2
LARP6	1.02599852070838e-205	2.01992	0.396	0.18	1.85079873150584e-201	LARP6
NNAT	4.03890017583563e-07	2.0191	0.362	0.367	0.00728577	NNAT
CYP3A5	2.72152723319364e-105	2.01809	0.401	0.066	4.90936297595801e-101	CYP3A5
IRX1	9.34326774069605e-235	2.01796	0.586	0.11	1.68543206774416e-230	IRX1
SPATA31A6	7.73240789929945e-101	2.0177	0.386	0.024	1.39484906095463e-96	SPATA31A6
CLCA1	1.05213070467316e-26	2.0161	0.196	0.014	1.89793857815992e-22	CLCA1
ERBB3	5.42529987962185e-189	2.01607	0.622	0.196	9.78669845284985e-185	ERBB3
IFIT1	1.14026728030149e-66	2.01552	0.219	0.594	2.05692814693586e-62	IFIT1
FAM20A	5.18213564100895e-124	2.01509	0.344	0.079	9.34805448281605e-120	FAM20A
TMEM144	1.07802074160832e-226	2.01489	0.506	0.14	1.94464161578725e-222	TMEM144
COL9A3	2.1006857585105e-134	2.01468	0.453	0.132	3.78942703977709e-130	COL9A3
ZEB1	1.37266685192844e-221	2.0141	0.612	0.148	2.47615373419372e-217	ZEB1
ADAT3	3.00671705791131e-109	2.01384	0.196	0.288	5.42381690076621e-105	ADAT3
SMIM41	0.00032592	2.01254	0.352	0.105	1	SMIM41
MPZL1	4.08393429009721e-91	2.01022	0.588	0.263	7.36700906590637e-87	MPZL1
F3	8.68806082226433e-22	2.00937	0.221	0.29	1.56723929172826e-17	F3
LINC02218	1.12551752982811e-177	2.00682	0.153	0.014	2.03032107205692e-173	LINC02218
RGS21	9.7061766494878e-18	2.0062	0.123	0.024	1.7508972058011e-13	RGS21
FAM241A	4.44841728216398e-62	2.00561	0.24	0.297	8.0244999352956e-58	FAM241A
POLQ	2.1300026359676e-25	2.00471	0.509	0.138	3.84231175502195e-21	POLQ
TLR7	2.8223799537162e-114	2.00457	0.235	0.237	5.09129119850864e-110	TLR7
CLEC2B	6.08524577264809e-149	2.00399	0.304	0.233	1.09771748492799e-144	CLEC2B
C1QL1	7.17353304978657e-274	2.00335	0.431	0.052	1.294033626851e-269	C1QL1
OR5M11	9.53558493286244e-44	2.00298	0.194	0.189	1.72012416603906e-39	OR5M11
GIPC3	3.29991785201421e-13	2.0025	0.229	0.077	5.95272181324843e-09	GIPC3
RPEL1	1.27055059295164e-108	2.00232	0.559	0.177	2.29194621462546e-104	RPEL1
FAM83D	7.38956927704187e-101	2.00215	0.603	0.178	1.33300440188558e-96	FAM83D
PTX3	1.18759027784081e-11	2.00084	0.261	0.156	2.14229410219703e-07	PTX3
VSIG10L2	3.6906734506053e-200	2.00074	0.13	0.17	6.65760583754691e-196	VSIG10L2
IMPAD1	3.36515573173963e-18	1.99934	0.568	0.466	6.07040442448511e-14	IMPAD1
GPR32	4.95820105312966e-26	1.99769	0.152	0.033	8.94409887974059e-22	GPR32
FOXC2	3.80745186685562e-264	1.99768	0.199	0.078	6.86826242262085e-260	FOXC2
AARS	3.03998072840716e-51	1.99625	0.359	0.557	5.48382123597368e-47	AARS
PRAMEF8	1.57222236832623e-59	1.99478	0.135	0.008	2.83613193022368e-55	PRAMEF8
SLC51A	0.629648	1.9932	0.158	0.046	1	SLC51A
PLEKHH1	9.45543804689478e-195	1.9918	0.485	0.144	1.70566646927935e-190	PLEKHH1
CCNB3	3.98301668981474e-29	1.9907	0.214	0.063	7.18496380675681e-25	CCNB3
CLIC4	0	1.99001	0.531	0.056	0	CLIC4
PDILT	5.68824631413069e-87	1.9891	0.114	0.08	1.02610275260604e-82	PDILT
CALCRL	6.87470084410239e-201	1.9891	0.549	0.135	1.24012728526763e-196	CALCRL
TMOD1	6.27645333244991e-28	1.98826	0.55	0.369	1.13220941664064e-23	TMOD1
HOXC10	2.5301141505952e-52	1.98651	0.481	0.248	4.56407291625869e-48	HOXC10
KBTBD13	3.29651765079159e-08	1.986	0.258	0.283	0.000594659	KBTBD13
TMSB15A	7.53847938338318e-137	1.98466	0.547	0.166	1.35986629596849e-132	TMSB15A
ALPK3	1.5361347967361e-163	1.98326	0.484	0.252	2.77103355983225e-159	ALPK3
CHEK1	4.37456482017482e-128	1.9821	0.554	0.206	7.89127747911336e-124	CHEK1
NDRG1	0.346328	1.98126	0.16	0.267	1	NDRG1
SASH3	3.06858128947856e-199	1.98095	0.319	0.213	5.53541378809037e-195	SASH3
SH3BP4	1.7714142211029e-223	1.97891	0.625	0.173	3.19545411344752e-219	SH3BP4
COTL1	6.43536628433165e-251	1.9785	0.564	0.119	1.16087572403059e-246	COTL1
CSF2RA	2.10562222791505e-126	1.97832	0.415	0.194	3.79833193693595e-122	CSF2RA
DNMT1	2.5521407398131e-220	1.97815	0.562	0.134	4.60380668054885e-216	DNMT1
OPRPN	1.83018685125385e-124	1.9781	0.203	0.125	3.30147406097682e-120	OPRPN
IL13RA2	5.1370541100163e-49	1.97775	0.403	0.287	9.2667319090584e-45	IL13RA2
TAL1	1.3624749185105e-228	1.97563	0.685	0.172	2.45776850550109e-224	TAL1
PGA5	5.29721031871579e-85	1.97226	0.421	0.195	9.55563769393142e-81	PGA5
PAN2	3.16442676070936e-247	1.97186	0.803	0.306	5.70830943364361e-243	PAN2
KCNJ2	7.24203226123229e-34	1.97101	0.201	0.251	1.30639019960369e-29	KCNJ2
SPRR1B	1.04425925125259e-103	1.97003	0.12	0.094	1.88373926333456e-99	SPRR1B
KIF11	9.96541273164074e-148	1.96909	0.609	0.235	1.79766080266067e-143	KIF11
PSTPIP1	1.51336337183523e-17	1.9687	0.189	0.09	2.72995618645357e-13	PSTPIP1
CDK4	1.68779638986242e-224	1.96822	0.655	0.163	3.04461590767282e-220	CDK4
HOXC8	9.94655875483631e-142	1.96799	0.411	0.23	1.79425973378492e-137	HOXC8
PIEZO2	7.83433407315887e-175	1.96699	0.382	0.207	1.41323552345713e-170	PIEZO2
CD70	1.49011427435424e-14	1.96477	0.374	0.023	2.68801713950761e-10	CD70
SCGB2B2	3.23642636837385e-75	1.96466	0.605	0.298	5.83818952590959e-71	SCGB2B2
RXFP4	7.90529368977147e-118	1.96413	0.112	0.022	1.42603592869788e-113	RXFP4
SNRPD3	2.3280815166876e-07	1.96367	0.194	0.108	0.00419963	SNRPD3
CCDC153	1.31276770940966e-06	1.96313	0.254	0.057	0.023681	CCDC153
ASPA	3.34453295609653e-126	1.96298	0.321	0.181	6.03320299950254e-122	ASPA
SYNPO2L	1.64259645892478e-08	1.96187	0.29	0.044	0.000296308	SYNPO2L
IFIH1	4.56476801768054e-61	1.9611	0.385	0.327	8.23438502709392e-57	IFIH1
GYPC	3.20083167675689e-233	1.96096	0.5	0.109	5.77398026170175e-229	GYPC
CNTNAP3B	6.02695670927409e-100	1.96007	0.099	0.13	1.08720272078595e-95	CNTNAP3B
PTCHD4	1.8839005975939e-20	1.96004	0.157	0.441	3.39836828799964e-16	PTCHD4
RNF223	0	1.95857	0.812	0.023	0	RNF223
TIMP4	9.01674607743334e-224	1.95794	0.476	0.094	1.6265308249082e-219	TIMP4
FOLR1	0.589886	1.95667	0.299	0.059	1	FOLR1
C1orf167	2.64695477885776e-225	1.95663	0.059	0.11	4.77484172558152e-221	C1orf167
PDE4C	8.95581827606813e-121	1.95481	0.238	0.189	1.61554005881993e-116	PDE4C
LCE6A	2.68139733046385e-43	1.9542	0.408	0.036	4.83697264442374e-39	LCE6A
ENTHD1	1.58535985198528e-101	1.95382	0.165	0.014	2.85983063699625e-97	ENTHD1
OR8D1	1.53241607786226e-248	1.95237	0.767	0.009	2.76432536285573e-244	OR8D1
LEF1	1.03493668893099e-164	1.95097	0.542	0.225	1.86692229316262e-160	LEF1
CCNE2	1.52901734961631e-110	1.95003	0.551	0.229	2.75819439697286e-106	CCNE2
BTNL8	1.4682918421913e-71	1.94925	0.526	0.219	2.64865165412888e-67	BTNL8
SAMD9	4.42877811521276e-158	1.9492	0.516	0.21	7.9890728420323e-154	SAMD9
ZNF300	6.06547033154495e-159	1.9488	0.586	0.209	1.09415019310739e-154	ZNF300
ARHGAP18	1.58442986489255e-32	1.94678	0.441	0.269	2.85815303327967e-28	ARHGAP18
IFI35	5.00535566898262e-53	1.94676	0.368	0.273	9.02916109127775e-49	IFI35
IFI6	1.26932415810547e-94	1.94659	0.278	0.563	2.28973384880645e-90	IFI6
SSTR5	9.45184902653399e-37	1.94605	0.326	0.116	1.70501904589647e-32	SSTR5
CMTM3	1.72038871978311e-283	1.94499	0.452	0.051	3.10340921161675e-279	CMTM3
EVX2	1.59096458643622e-107	1.94475	0.493	0.315	2.8699410174723e-103	EVX2
LAMB2	1.40375126423854e-126	1.94356	0.42	0.122	2.5322269055599e-122	LAMB2
SNTB1	1.20693535157701e-89	1.94338	0.505	0.268	2.17719068070977e-85	SNTB1
MMP11	0.000314849	1.94338	0.234	0.058	1	MMP11
ACLY	4.50843363895431e-76	1.94156	0.508	0.228	8.13276344130968e-72	ACLY
CARD17	4.95452286894155e-19	1.93937	0.12	0.011	8.93746380328367e-15	CARD17
TVP23C	0.040436	1.93701	0.197	0.019	1	TVP23C
CES1	1.34040871822528e-42	1.93604	0.456	0.094	2.41796328680659e-38	CES1
SALL3	3.21414494846969e-196	1.93531	0.468	0.093	5.79799607254447e-192	SALL3
NUDT1	2.65831258063737e-212	1.93371	0.585	0.141	4.79533006421175e-208	NUDT1
DNM2	8.16002416479233e-252	1.93283	0.576	0.117	1.47198675908689e-247	DNM2
LELP1	3.12791330318689e-283	1.93136	0.633	0.051	5.64244280761882e-279	LELP1
RAB31	9.45607100336091e-141	1.9308	0.467	0.124	1.70578064829627e-136	RAB31
IL32	8.47402466045537e-48	1.93029	0.365	0.214	1.52862930849954e-43	IL32
DOCK10	1.58433173107021e-151	1.92959	0.421	0.119	2.85797600967756e-147	DOCK10
FAM111A	1.77124521790124e-168	1.92896	0.553	0.158	3.19514924857205e-164	FAM111A
MX2	1.55629624113782e-69	1.92742	0.33	0.172	2.80740278938852e-65	MX2
FANCI	3.13325480466893e-106	1.92651	0.529	0.2	5.65207834214229e-102	FANCI
NINJ1	1.00641084743423e-215	1.92568	0.568	0.144	1.81546452768661e-211	NINJ1
WDR76	2.5906792552766e-142	1.92473	0.53	0.164	4.67332630859345e-138	WDR76
RAB8A	8.30003908445673e-181	1.92309	0.644	0.219	1.49724405044515e-176	RAB8A
PRR18	1.39702198277405e-114	1.92272	0.39	0.168	2.52008795472611e-110	PRR18
KIAA1210	0	1.92188	0.044	0.177	0	KIAA1210
NQO1	1.9434760304378e-17	1.92175	0.521	0.41	3.50583641130675e-13	NQO1
MRGPRX1	5.88800696880501e-13	1.92101	0.115	0.068	1.06213757710274e-08	MRGPRX1
IFI16	6.03240772956657e-153	1.91802	0.41	0.083	1.08818603033651e-148	IFI16
ELOVL1	2.59848830636378e-202	1.91707	0.44	0.083	4.68741305584962e-198	ELOVL1
SLPI	5.46560983958749e-28	1.91611	0.32	0.056	9.85941358963186e-24	SLPI
CAPN13	3.1665102381679e-290	1.91453	0.309	0.119	5.71206781863107e-286	CAPN13
MND1	6.96922554219124e-135	1.91437	0.589	0.214	1.25717859555588e-130	MND1
NDC80	1.35681814716843e-121	1.91385	0.575	0.217	2.44756425567713e-117	NDC80
PGM1	2.36470438654312e-78	1.91365	0.568	0.319	4.26569024288514e-74	PGM1
C1orf158	1.4776150344164e-15	1.91247	0.168	0.032	2.66546976058375e-11	C1orf158
KRTAP6-2	1.44651539621328e-124	1.91167	0.138	0.011	2.60936912322914e-120	KRTAP6-2
SPATA32	0.00139344	1.91113	0.12	0.032	1	SPATA32
ADCYAP1R1	1.9353515175675e-46	1.91099	0.578	0.377	3.49118060254002e-42	ADCYAP1R1
MYL6	8.40350978928982e-231	1.91084	0.467	0.095	1.51590913088999e-226	MYL6
SKA3	4.61399290413213e-121	1.91049	0.565	0.164	8.32318179976396e-117	SKA3
PLPP2	2.98822831441596e-108	1.90939	0.407	0.217	5.39046505637495e-104	PLPP2
KRT71	6.27752221774932e-05	1.90866	0.401	0.383	1	KRT71
LDLRAP1	4.12267141119092e-117	1.90592	0.335	0.189	7.4368869586473e-113	LDLRAP1
CDKN1A	6.95891508127358e-130	1.90428	0.406	0.144	1.25531869151094e-125	CDKN1A
TSKU	6.93339420273531e-70	1.90421	0.557	0.27	1.25071498023142e-65	TSKU
PLK1	2.65102704497684e-142	1.90415	0.566	0.152	4.78218768643372e-138	PLK1
SLC6A9	4.49230312613405e-198	1.90392	0.477	0.124	8.10366560923321e-194	SLC6A9
E2F1	2.8134378918364e-90	1.90328	0.49	0.161	5.07516061308368e-86	E2F1
BIRC5	5.00735904482007e-105	1.90215	0.454	0.132	9.03277498095093e-101	BIRC5
C2orf16	8.29474911778792e-08	1.90125	0.109	0.025	0.00149629	C2orf16
HAAO	0.18668	1.90056	0.29	0.078	1	HAAO
HIST1H4C	3.83718904537512e-54	1.9	0.584	0.336	6.92190531895218e-50	HIST1H4C
CDK6	9.61750153035902e-236	1.89935	0.451	0.075	1.73490110106146e-231	CDK6
SPATA31A7	6.39996012133278e-26	1.89906	0.472	0.006	1.15448880628722e-21	SPATA31A7
ACSL5	1.08690345026415e-162	1.89703	0.354	0.216	1.9606651339315e-158	ACSL5
LGALS9	4.12539495829119e-261	1.89632	0.517	0.152	7.44179996526147e-257	LGALS9
AFAP1L1	5.66846001482236e-88	1.89624	0.383	0.16	1.0225335020738e-83	AFAP1L1
OR5M8	4.89829116123288e-53	1.89566	0.704	0.404	8.836027425748e-49	OR5M8
HIST1H2AK	8.93327555179192e-22	1.89515	0.305	0.058	1.61147357678774e-17	HIST1H2AK
SLAMF8	3.0657772604452e-302	1.89499	0.473	0.033	5.5303556001171e-298	SLAMF8
DOCK2	8.19002389417734e-76	1.89456	0.283	0.208	1.47739841027065e-71	DOCK2
VASP	2.22297884045788e-117	1.89235	0.403	0.112	4.01003153030197e-113	VASP
ENTPD2	0.00038856	1.89228	0.421	0.348	1	ENTPD2
LVRN	2.29645468167918e-97	1.89213	0.129	0.049	4.14257460028108e-93	LVRN
H2AFX	1.29735373533886e-160	1.89132	0.542	0.161	2.34029640317778e-156	H2AFX
CKLF	1.78417638439365e-197	1.89078	0.579	0.142	3.21847577980771e-193	CKLF
APBB2	9.03889905120818e-143	1.89048	0.593	0.202	1.63052699984744e-138	APBB2
KCNA10	3.27528264119265e-126	1.89032	0.386	0.033	5.90828235644742e-122	KCNA10
LSMEM2	5.50054455214712e-160	1.88952	0.542	0.106	9.9224323176182e-156	LSMEM2
CCL13	0.0838699	1.88948	0.183	0.312	1	CCL13
HOXD3	6.89531151311102e-109	1.88852	0.399	0.198	1.2438452438501e-104	HOXD3
AMH	2.55347668531173e-211	1.88633	0.5	0.174	4.60621659263383e-207	AMH
COL9A2	5.77090883312265e-74	1.88619	0.466	0.228	1.04101424440699e-69	COL9A2
DESI2	2.04077989837492e-191	1.8849	0.627	0.195	3.68136285867851e-187	DESI2
TRIM25	3.17621389465954e-44	1.88079	0.51	0.313	5.72957224457634e-40	TRIM25
KRT3	5.67765014469926e-165	1.87877	0.118	0.019	1.0241913096023e-160	KRT3
CARNS1	2.70359162748284e-237	1.87851	0.332	0.095	4.87700893681629e-233	CARNS1
TNFSF14	3.25190639127863e-29	1.87837	0.309	0.028	5.86611393922752e-25	TNFSF14
CATSPERD	2.53443411936674e-104	1.8782	0.453	0.018	4.57186570792566e-100	CATSPERD
HSPA5	3.84836283986951e-16	1.87718	0.394	0.283	6.94206172684061e-12	HSPA5
JPT2	4.20985775008837e-135	1.87694	0.48	0.127	7.59416239538441e-131	JPT2
CST5	3.68566369493146e-281	1.87684	0.079	0.359	6.64856873928686e-277	CST5
PCLAF	1.04938987900226e-82	1.87658	0.509	0.165	1.89299440273218e-78	PCLAF
HPN	1.00660256191608e-293	1.87647	0.309	0.141	1.81581036144042e-289	HPN
CALHM4	5.60432870748853e-90	1.87588	0.188	0.033	1.01096485554386e-85	CALHM4
FXYD4	8.33825400844615e-38	1.8757	0.16	0.054	1.5041376405836e-33	FXYD4
LAMB1	1.33645012070701e-65	1.87559	0.4	0.219	2.41082237274338e-61	LAMB1
HIST1H2AA	3.10602569272592e-21	1.87545	0.109	0.079	5.60295974710828e-17	HIST1H2AA
PCDH15	5.55824289277227e-159	1.87384	0.772	0.24	1.00265143542719e-154	PCDH15
OR2K2	8.85689828371664e-55	1.87379	0.404	0.039	1.59769588139964e-50	OR2K2
UGDH	1.29322598757559e-63	1.87196	0.581	0.309	2.33285035898761e-59	UGDH
TRIM6	2.49163143791312e-87	1.87146	0.319	0.059	4.49465395085147e-83	TRIM6
LYZ	1.64826932854089e-08	1.87102	0.403	0.164	0.000297331	LYZ
SSPO	3.2657093408054e-29	1.8706	0.258	0.214	5.89101307987887e-25	SSPO
PSMA2	3.86194232029031e-42	1.87057	0.507	0.285	6.96655775157169e-38	PSMA2
VEZF1	1.15841515180253e-222	1.87053	0.619	0.141	2.08966509233658e-218	VEZF1
TMEM212	0	1.87013	0.113	0.298	0	TMEM212
DEFB123	3.96506797786984e-26	1.86997	0.337	0.031	7.1525861252794e-22	DEFB123
CR1L	0.0595881	1.86996	0.424	0.157	1	CR1L
BARX2	1.2457743988738e-07	1.86879	0.409	0.093	0.00224725	BARX2
NDE1	4.11622848744707e-153	1.86825	0.447	0.1	7.42526456850577e-149	NDE1
SPATA6	3.57726149290138e-199	1.86789	0.519	0.141	6.4530220070448e-195	SPATA6
FBXL22	4.56488372348617e-08	1.86769	0.105	0.026	0.000823459	FBXL22
GRN	4.10610910381062e-106	1.86663	0.423	0.129	7.40701021236398e-102	GRN
TNFRSF19	3.64907531603878e-185	1.86543	0.613	0.212	6.58256696260235e-181	TNFRSF19
BRCA2	6.74607737231196e-65	1.86493	0.504	0.157	1.21692489719135e-60	BRCA2
HTN3	0.00333863	1.86469	0.231	0.288	1	HTN3
SLC6A3	3.58396889519299e-46	1.86296	0.406	0.026	6.46512149003863e-42	SLC6A3
ARHGAP11A	3.11047770232642e-108	1.86192	0.561	0.228	5.61099072722664e-104	ARHGAP11A
MARVELD3	8.1467304907901e-05	1.86138	0.107	0.125	1	MARVELD3
OR51G1	3.11512152943311e-141	1.85963	0.065	0.108	5.61936772694439e-137	OR51G1
MYZAP	0.0422448	1.85917	0.285	0.09	1	MYZAP
MIDN	3.87456495435426e-256	1.85908	0.513	0.075	6.98932772115966e-252	MIDN
ARPC1B	4.0542089377513e-211	1.85811	0.439	0.073	7.31338750280957e-207	ARPC1B
VOPP1	9.79920926167345e-104	1.85719	0.25	0.072	1.76767935871327e-99	VOPP1
ADH1A	1.82252174407352e-264	1.85634	0.091	0.281	3.28764697413421e-260	ADH1A
TTYH2	8.0668133560113e-149	1.85622	0.53	0.157	1.45517246129088e-144	TTYH2
GAP43	5.89922909459155e-178	1.85596	0.268	0.75	1.06416193637337e-173	GAP43
KCNJ18	2.9546823671335e-05	1.85512	0.218	0.043	0.532995	KCNJ18
KLK13	5.21747015891155e-06	1.85491	0.27	0.034	0.0941179	KLK13
PLLP	2.29975849691592e-107	1.85477	0.411	0.204	4.14853435258662e-103	PLLP
CD244	1.38902221707434e-244	1.8547	0.413	0.053	2.5056571773804e-240	CD244
OR8D2	3.33245729233198e-08	1.85456	0.365	0.036	0.000601142	OR8D2
C9orf43	1.26886694149093e-05	1.85401	0.171	0.14	0.228891	C9orf43
BUB1	7.97082219421311e-56	1.85371	0.515	0.189	1.4378566156141e-51	BUB1
ATP2A1	2.38969302102048e-06	1.85358	0.385	0.113	0.0431077	ATP2A1
TNFRSF10C	4.68335169097711e-31	1.85316	0.174	0.053	8.44829811535361e-27	TNFRSF10C
PIK3R3	2.6844851580083e-28	1.85295	0.634	0.493	4.84254277653117e-24	PIK3R3
TAF5	1.79812553471647e-06	1.85232	0.347	0.258	0.0324364	TAF5
CRYBG3	3.63696306744593e-213	1.85176	0.57	0.229	6.56071767736572e-209	CRYBG3
CHRM5	3.11646203936383e-249	1.85109	0.605	0.066	5.62178587280841e-245	CHRM5
INPP5D	5.39779789509479e-166	1.85077	0.334	0.166	9.73708762296149e-162	INPP5D
TRIM69	3.40464533557651e-05	1.85055	0.067	0.12	0.614164	TRIM69
MCM7	2.03105803473564e-236	1.85016	0.496	0.074	3.66382558885962e-232	MCM7
TMEM125	1.20235940790244e-190	1.84971	0.657	0.21	2.16893613591521e-186	TMEM125
EIF4A1	0	1.84868	0.547	0.071	0	EIF4A1
SYCE1L	3.14000482585538e-307	1.8486	0.426	0.008	5.66425470536051e-303	SYCE1L
FLNA	3.57121899645938e-139	1.84834	0.315	0.065	6.44212194771307e-135	FLNA
C1orf68	4.10382377591938e-71	1.84818	0.308	0.01	7.40288770938096e-67	C1orf68
RHOG	2.60770275653382e-231	1.84796	0.506	0.117	4.70403500251136e-227	RHOG
TEDDM1	0.0314937	1.84645	0.225	0.022	1	TEDDM1
WSCD1	1.48169607853738e-190	1.84616	0.553	0.117	2.67283155607358e-186	WSCD1
DIP2B	5.95170749366896e-208	1.84564	0.7	0.24	1.07362851478294e-203	DIP2B
CASK	1.10929334382394e-162	1.84425	0.625	0.226	2.00105426292401e-158	CASK
SCARB2	1.1905500876927e-171	1.84414	0.645	0.237	2.14763330318887e-167	SCARB2
PMP2	9.03345070763701e-227	1.84254	0.259	0.021	1.62954417315064e-222	PMP2
MMP15	1.21831070792319e-129	1.84177	0.638	0.33	2.19771068602264e-125	MMP15
ITGAL	0.000106369	1.84081	0.177	0.117	1	ITGAL
ELOVL7	0.00602383	1.84052	0.188	0.406	1	ELOVL7
PLCD1	3.99347470820714e-11	1.84031	0.366	0.233	7.20382902613486e-07	PLCD1
CABS1	7.60093073018962e-160	1.83864	0.696	0.019	1.37113189441891e-155	CABS1
C2orf72	5.14653847989945e-18	1.83859	0.546	0.421	9.28384076389062e-14	C2orf72
ITM2A	6.68773084745606e-20	1.83722	0.329	0.379	1.2063997675726e-15	ITM2A
TROAP	6.47319051119707e-151	1.83653	0.572	0.184	1.16769883631484e-146	TROAP
NKX2-3	7.06278226294218e-12	1.83554	0.29	0.068	1.27405529241214e-07	NKX2-3
C11orf21	1.86274459256286e-197	1.83513	0.207	0.033	3.36020497052415e-193	C11orf21
EYA1	5.34980963650767e-74	1.83503	0.459	0.333	9.65052160329618e-70	EYA1
CORO1B	1.36967763528403e-236	1.83489	0.665	0.183	2.47076148628886e-232	CORO1B
TMEM45A	4.95240465210545e-88	1.83407	0.427	0.166	8.93364275193303e-84	TMEM45A
PVALEF	1.27383544801802e-127	1.83333	0.185	0.028	2.29787176467971e-123	PVALEF
HNF1A	1.76433611068734e-20	1.83324	0.379	0.016	3.1826859100689e-16	HNF1A
RHPN1	2.97287768326289e-06	1.83302	0.399	0.295	0.0536277	RHPN1
TSPO	4.22711688694915e-141	1.8323	0.505	0.155	7.62529615236757e-137	TSPO
TMEM140	3.25785650226528e-97	1.83195	0.381	0.201	5.87684734443634e-93	TMEM140
OPTC	2.72244223434951e-100	1.831	0.221	0.01	4.91101354654307e-96	OPTC
KCNH2	2.35778676311017e-153	1.83005	0.597	0.235	4.25321154197443e-149	KCNH2
SCNN1B	4.97216855058946e-20	1.82893	0.108	0.034	8.96929484840832e-16	SCNN1B
FFAR1	3.58865992520096e-72	1.82854	0.137	0.045	6.47358363907001e-68	FFAR1
TFEB	3.36186271080766e-199	1.82831	0.645	0.226	6.06446414402594e-195	TFEB
NCAPG	1.05664105575475e-229	1.82796	0.681	0.216	1.90607480047599e-225	NCAPG
ECHDC2	3.13733933537065e-52	1.82793	0.352	0.33	5.65944642707511e-48	ECHDC2
ADGRE3	3.01436606184693e-18	1.82702	0.343	0.285	5.43761493896567e-14	ADGRE3
CREB5	1.11204132506069e-117	1.82688	0.407	0.141	2.00601134627697e-113	CREB5
RGMA	9.03430115020142e-118	1.8266	0.536	0.191	1.62969758448483e-113	RGMA
CEACAM20	1.62065977821397e-65	1.82647	0.142	0.011	2.92350817392019e-61	CEACAM20
EHD1	2.81396546489863e-105	1.82614	0.522	0.205	5.07611230213063e-101	EHD1
TRIB3	9.28289025486072e-16	1.82542	0.294	0.34	1.67454057307433e-11	TRIB3
MORC1	6.05827747664128e-184	1.82464	0.297	0.045	1.09285267401132e-179	MORC1
LAP3	3.55277176343191e-225	1.82457	0.538	0.119	6.40884498405482e-221	LAP3
CISH	7.50002176106721e-64	1.82456	0.263	0.095	1.35292892547891e-59	CISH
SOST	9.37552102384891e-16	1.82439	0.102	0.028	1.69125023749211e-11	SOST
FSHB	8.64724763111487e-08	1.82374	0.392	0.018	0.00155988	FSHB
PLEKHG4	3.079104007015e-05	1.82074	0.34	0.157	0.55544	PLEKHG4
RSPH6A	8.54688739541643e-05	1.82059	0.206	0.367	1	RSPH6A
KIF1C	8.88657630591245e-240	1.8188	0.643	0.172	1.60304949982355e-235	KIF1C
PSMA8	2.53877625164246e-37	1.81838	0.305	0.01	4.57969848033784e-33	PSMA8
TP53TG5	4.39083889719896e-46	1.81825	0.212	0.058	7.92063428665721e-42	TP53TG5
KRT38	4.18378267811483e-17	1.81822	0.23	0.027	7.54712557305134e-13	KRT38
EDA2R	1.09406162696009e-80	1.81802	0.407	0.081	1.97357776887331e-76	EDA2R
PROB1	0.300739	1.81795	0.135	0.084	1	PROB1
TGFB1I1	1.86269408176445e-247	1.8167	0.526	0.143	3.36011385409489e-243	TGFB1I1
GZMH	4.40815484649744e-199	1.81581	0.128	0.41	7.95187052759673e-195	GZMH
MS4A3	3.24595810591328e-05	1.81521	0.166	0.014	0.585538	MS4A3
EQTN	1.16688832871438e-305	1.81391	0.647	0.13	2.10494985616787e-301	EQTN
LRP1	2.04746545689763e-110	1.81324	0.519	0.218	3.69342293769764e-106	LRP1
CCL3	0	1.8126	0.305	0.053	0	CCL3
CCR3	2.48346745931559e-144	1.81257	0.249	0.023	4.47992694985939e-140	CCR3
CDK18	1.27200730312371e-51	1.81182	0.438	0.181	2.29457397410486e-47	CDK18
GPR65	1.232572605586e-65	1.81173	0.486	0.102	2.22343772321659e-61	GPR65
DDIAS	6.29821218455683e-43	1.80988	0.452	0.083	1.13613449597221e-38	DDIAS
FOXM1	1.18247597622257e-148	1.80874	0.517	0.123	2.1330684135079e-144	FOXM1
RTP4	2.63237120061335e-240	1.80739	0.262	0.107	4.74853440878642e-236	RTP4
KRTAP19-5	5.71306827373914e-29	1.80519	0.476	0.077	1.0305803858998e-24	KRTAP19-5
LRRC17	6.42147818853695e-13	1.80442	0.414	0.312	1.15837045043018e-08	LRRC17
CTTNBP2	1.00661195521435e-152	1.80433	0.639	0.255	1.81582730601117e-148	CTTNBP2
HEATR9	2.3941805669035e-137	1.80381	0.305	0.022	4.31886232463722e-133	HEATR9
MMP2	1.69699897916002e-191	1.80328	0.479	0.117	3.06121645850676e-187	MMP2
REEP3	1.18938770739385e-188	1.80167	0.543	0.142	2.14553648536777e-184	REEP3
KCNIP1	2.70501721002995e-63	1.80104	0.488	0.258	4.87958054517303e-59	KCNIP1
PDZK1	9.75671291726989e-62	1.80034	0.424	0.09	1.76001344314632e-57	PDZK1
TP73	0	1.8003	0.64	0.107	0	TP73
CYP51A1	4.75736226911378e-73	1.79974	0.621	0.365	8.58180579725436e-69	CYP51A1
CCNB1	1.2931248818216e-127	1.79925	0.591	0.216	2.33266797431799e-123	CCNB1
BATF2	4.39474469159668e-144	1.799	0.313	0.105	7.92767994917125e-140	BATF2
VSIG4	2.04784270691075e-255	1.7982	0.381	0.056	3.69410345899631e-251	VSIG4
RNF152	3.61446586669858e-12	1.79801	0.386	0.238	6.52013497693757e-08	RNF152
MYCBP	3.39922833213913e-204	1.7975	0.43	0.196	6.13186798834577e-200	MYCBP
LPAR5	2.87684045041985e-148	1.79737	0.327	0.251	5.18953248851237e-144	LPAR5
CCR9	1.85895508393564e-165	1.79727	0.118	0.147	3.3533690759115e-161	CCR9
SAPCD2	6.5403278283031e-94	1.79586	0.525	0.238	1.1798097369476e-89	SAPCD2
RGMB	0.0258262	1.79507	0.545	0.515	1	RGMB
LRRC30	1.77685478550798e-225	1.79457	0.491	0.014	3.20526834757784e-221	LRRC30
TCF3	8.10483122057403e-171	1.79443	0.571	0.143	1.46203050387935e-166	TCF3
PABPC1L	8.52726989667836e-228	1.79435	0.601	0.132	1.53823421666181e-223	PABPC1L
ZNF534	0.000742292	1.79341	0.141	0.064	1	ZNF534
CDK2AP1	3.70982370095812e-276	1.7933	0.597	0.112	6.69215097415834e-272	CDK2AP1
FTL	2.83414083941051e-205	1.79271	0.361	0.054	5.11250666021262e-201	FTL
EFS	1.8769064143748e-167	1.7926	0.568	0.167	3.3857514808907e-163	EFS
SIGLEC7	3.64406778933427e-125	1.79235	0.267	0.056	6.57353388518009e-121	SIGLEC7
ACSM5	1.78066624891155e-92	1.79116	0.306	0.233	3.21214384641154e-88	ACSM5
TCF19	5.5711954618787e-106	1.79062	0.596	0.194	1.0049879493683e-101	TCF19
PLD1	5.66461417542536e-90	1.79048	0.397	0.27	1.02183975110498e-85	PLD1
C12orf81	1.29766316007868e-33	1.78868	0.283	0.122	2.34085457446592e-29	C12orf81
MSH5	2.97263180711628e-195	1.78843	0.579	0.202	5.36233051685705e-191	MSH5
JAG2	7.82692332131079e-140	1.78815	0.232	0.574	1.41189869793125e-135	JAG2
TYROBP	1.29393023141305e-151	1.78789	0.4	0.125	2.33412074444601e-147	TYROBP
CALR	6.09143192582366e-271	1.78776	0.509	0.068	1.09883340509933e-266	CALR
SNCAIP	1.05381647750213e-101	1.78756	0.594	0.283	1.90097954376609e-97	SNCAIP
OR10H4	1.93305494946128e-17	1.78725	0.317	0.019	3.48703782333321e-13	OR10H4
FYB1	1.65431643469828e-160	1.78693	0.384	0.184	2.98422141655222e-156	FYB1
CD163	0.00118181	1.7862	0.359	0.105	1	CD163
ANKRD33	1.22637914890115e-30	1.78599	0.346	0.096	2.21226534670279e-26	ANKRD33
PRR32	4.05840292498193e-243	1.7855	0.573	0.029	7.32095303637491e-239	PRR32
ZWINT	1.92336755386209e-147	1.78523	0.605	0.203	3.46956273041183e-143	ZWINT
KIF14	5.15891620932235e-91	1.78375	0.547	0.165	9.30616894999659e-87	KIF14
KLHL25	2.36383002375921e-111	1.78172	0.541	0.185	4.26411297985924e-107	KLHL25
RLN3	1.94260703761788e-05	1.78162	0.179	0.107	0.350427	RLN3
CKS1B	8.89745593711941e-117	1.78155	0.617	0.298	1.60501207649697e-112	CKS1B
SLC12A4	1.04017996384876e-173	1.78142	0.562	0.149	1.87638063678678e-169	SLC12A4
AREG	2.10395113016919e-05	1.78131	0.26	0.021	0.379532	AREG
SFTPA1	1.03488229578184e-191	1.78082	0.365	0.019	1.86682417336085e-187	SFTPA1
CLCN1	2.76264013602874e-272	1.78048	0.398	0.019	4.98352654138225e-268	CLCN1
SLC35B2	2.7080995220868e-141	1.78019	0.574	0.198	4.88514072789237e-137	SLC35B2
DNTT	1.45586107858176e-07	1.77959	0.108	0.025	0.00262623	DNTT
GPR34	5.03943367465697e-203	1.77881	0.49	0.147	9.09063440571371e-199	GPR34
GPX5	2.35877273331135e-05	1.77879	0.336	0.103	0.425499	GPX5
CLEC4D	5.51196912096573e-85	1.77817	0.112	0.213	9.94304109731008e-81	CLEC4D
SLCO2B1	1.08705655289501e-150	1.77708	0.473	0.16	1.9609413157673e-146	SLCO2B1
STAT2	6.82633446700107e-114	1.7768	0.529	0.202	1.23140247450232e-109	STAT2
TSGA10IP	1.14865824059727e-10	1.7767	0.133	0.02	2.07206460021342e-06	TSGA10IP
LHX3	5.81074698546159e-55	1.77625	0.355	0.026	1.04820064870742e-50	LHX3
ASIC1	2.86515162227752e-82	1.77577	0.594	0.305	5.16844701142642e-78	ASIC1
SEPTIN10	1.4001739200772e-155	1.77463	0.574	0.158	2.52577373442726e-151	SEPTIN10
CTSS	5.38468076763148e-103	1.7742	0.445	0.124	9.71342563673042e-99	CTSS
CCDC141	0.721521	1.77354	0.18	0.127	1	CCDC141
CUEDC1	9.89646769586748e-164	1.77214	0.502	0.13	1.78522380765753e-159	CUEDC1
CCDC50	2.66779286625643e-255	1.77134	0.688	0.172	4.81243155143997e-251	CCDC50
ARRDC4	3.17229615976443e-132	1.77104	0.347	0.056	5.72250504259906e-128	ARRDC4
EXO1	7.56780798406709e-08	1.77094	0.414	0.138	0.00136516	EXO1
TFF1	0.0781224	1.77048	0.122	0.115	1	TFF1
CAPS	2.60303653405346e-20	1.77035	0.39	0.21	4.69561760377903e-16	CAPS
SEMA3D	8.65553771698711e-34	1.76978	0.457	0.192	1.5613724487673e-29	SEMA3D
FERMT3	1.36374586591764e-247	1.76935	0.413	0.199	2.46006116752884e-243	FERMT3
OR2B2	0.996825	1.76701	0.327	0.025	1	OR2B2
MYH9	8.70910422066799e-14	1.76578	0.317	0.193	1.5710353103663e-09	MYH9
MYO9B	9.78638601334923e-248	1.76457	0.526	0.09	1.76536617294807e-243	MYO9B
DDX39A	1.38724903279108e-183	1.76443	0.516	0.126	2.50245853025182e-179	DDX39A
IVNS1ABP	2.05864346616825e-59	1.76398	0.446	0.187	3.71358694862091e-55	IVNS1ABP
PRELID3B	7.81577452562943e-150	1.76397	0.632	0.248	1.40988756667829e-145	PRELID3B
GPT	2.44023157748353e-41	1.76232	0.353	0.215	4.40193374262254e-37	GPT
FP565260.1	3.5750702336529e-240	1.7618	0.162	0.094	6.44906919448647e-236	FP565260.1
RAD51AP1	2.47928777300223e-118	1.76178	0.593	0.203	4.47238721371872e-114	RAD51AP1
LLGL1	1.39226909072381e-183	1.76093	0.511	0.127	2.51151421275669e-179	LLGL1
EPHA2	7.15521387844869e-27	1.76042	0.297	0.147	1.29072903153336e-22	EPHA2
ZNF600	1.8117200380684e-44	1.75826	0.262	0.075	3.26816177667159e-40	ZNF600
TTC36	7.67085623611409e-224	1.75821	0.501	0.034	1.38374575643262e-219	TTC36
USP29	0.000492093	1.75775	0.183	0.027	1	USP29
LPAR1	4.18068752234136e-209	1.75683	0.417	0.109	7.54154222155158e-205	LPAR1
OOSP4B	7.83481541087055e-74	1.75659	0.463	0.007	1.41332235196694e-69	OOSP4B
REG3A	4.02119695539629e-57	1.75586	0.114	0.012	7.25383718783936e-53	REG3A
ATXN3L	4.61115094179987e-14	1.7556	0.154	0.014	8.31805518391278e-10	ATXN3L
P2RY8	2.63435985104293e-09	1.75528	0.15	0.033	4.75212173529635e-05	P2RY8
BCHE	1.27404886198198e-125	1.75524	0.615	0.243	2.2982567421293e-121	BCHE
RTKN2	8.49866699802957e-91	1.75491	0.588	0.244	1.53307453977455e-86	RTKN2
TNFRSF21	1.75375952842558e-84	1.75285	0.511	0.233	3.16360681332691e-80	TNFRSF21
FUT7	0.014954	1.75259	0.164	0.182	1	FUT7
IL31RA	2.02132334859055e-05	1.7515	0.376	0.017	0.364627	IL31RA
PROZ	2.5446510732438e-77	1.75146	0.147	0.018	4.5902960710245e-73	PROZ
CBX5	1.52974940777239e-159	1.75117	0.689	0.288	2.75951495668061e-155	CBX5
NOBOX	2.24067269744512e-91	1.75114	0.454	0.021	4.04194947892124e-87	NOBOX
CENPE	3.91086654782492e-60	1.75043	0.543	0.189	7.05481216562137e-56	CENPE
MROH7	0.00088661	1.74922	0.202	0.325	1	MROH7
SLC25A34	1.38569476702721e-11	1.7492	0.339	0.168	2.49965479024038e-07	SLC25A34
ADGRE5	1.65626974216944e-132	1.74889	0.512	0.151	2.98774498789946e-128	ADGRE5
PTAFR	7.37410834967685e-144	1.74759	0.237	0.242	1.33021540519821e-139	PTAFR
NOTO	2.33562820278252e-72	1.74756	0.494	0.021	4.21323971499939e-68	NOTO
SCIMP	6.22096972552962e-296	1.74694	0.521	0.075	1.12220072878829e-291	SCIMP
MMP16	1.73124593087904e-138	1.74678	0.621	0.243	3.1229945347127e-134	MMP16
EMILIN3	5.48378409930423e-50	1.74662	0.558	0.294	9.8921981367349e-46	EMILIN3
NUP205	1.82998093978699e-182	1.74578	0.616	0.185	3.30110261728175e-178	NUP205
CDH23	1.74310479979641e-35	1.74501	0.286	0.191	3.14438674835275e-31	CDH23
DHFR	1.66998565090096e-117	1.74475	0.513	0.174	3.01248711566024e-113	DHFR
ACTG1	6.62692761250656e-108	1.74446	0.432	0.164	1.19543147202006e-103	ACTG1
KDM3A	4.12251547762968e-19	1.74375	0.5	0.366	7.43660567009619e-15	KDM3A
PLEKHA4	3.96649303991288e-127	1.74356	0.457	0.154	7.15515679469885e-123	PLEKHA4
ACOX2	9.04190095560186e-91	1.74349	0.379	0.234	1.63106851338102e-86	ACOX2
AMPD1	0	1.74348	0.51	0.014	0	AMPD1
STMP1	3.37580748970646e-243	1.74164	0.589	0.144	6.08961913068149e-239	STMP1
CRNN	7.53012327817236e-23	1.74151	0.143	0.093	1.35835893814951e-18	CRNN
PTTG1	2.56872433774938e-118	1.73899	0.563	0.231	4.63372183286611e-114	PTTG1
TMEM63A	3.91979130042361e-215	1.73869	0.437	0.104	7.07091152683415e-211	TMEM63A
TBC1D3B	4.0299448450552e-67	1.73716	0.17	0.043	7.26961750599508e-63	TBC1D3B
KEL	0	1.7365	0.765	0.127	0	KEL
ARL4C	0.000278508	1.73649	0.318	0.419	1	ARL4C
NT5DC2	7.26999788834779e-128	1.73489	0.479	0.138	1.31143491907906e-123	NT5DC2
STAT1	0.107014	1.73437	0.36	0.305	1	STAT1
DDIT4	1.34464009577588e-35	1.73404	0.621	0.455	2.42559626877011e-31	DDIT4
RAB32	1.92418729465592e-74	1.73379	0.353	0.242	3.47104146082982e-70	RAB32
SMC4	3.21518764154404e-191	1.73366	0.565	0.147	5.7998769865813e-187	SMC4
SLC31A2	2.92126224701867e-216	1.73365	0.361	0.136	5.26966496739699e-212	SLC31A2
PADI3	1.853481801821e-34	1.73344	0.149	0.039	3.3434958223049e-30	PADI3
F2	0	1.73338	0.801	0.026	0	F2
DKK2	4.54370637737515e-36	1.73255	0.429	0.167	8.19639193414703e-32	DKK2
MUSK	2.95411082172966e-29	1.7315	0.403	0.033	5.32892051131813e-25	MUSK
PAXBP1	6.75059042262281e-125	1.73138	0.6	0.239	1.21773900633693e-120	PAXBP1
HHIP	0.225874	1.73107	0.33	0.295	1	HHIP
FCRLA	3.82963104555887e-187	1.73058	0.444	0.11	6.90827144308365e-183	FCRLA
MMP12	1.42029268887171e-147	1.73039	0.226	0.038	2.56206598145568e-143	MMP12
LITAF	2.18522608732793e-260	1.72996	0.518	0.089	3.94192933893085e-256	LITAF
EFNB2	3.69698162381876e-09	1.72967	0.397	0.504	6.66898515120666e-05	EFNB2
AL162596.1	5.82267225536947e-45	1.72959	0.638	0.286	1.0503518481461e-40	AL162596.1
TOP2A	0	1.72946	0.74	0.115	0	TOP2A
APH1A	1.83110268480981e-202	1.72922	0.63	0.19	3.30312613312842e-198	APH1A
PAQR4	2.85924729326857e-113	1.72797	0.549	0.208	5.15779619232717e-109	PAQR4
GPR15	1.8277891892239e-306	1.7278	0.613	0.028	3.29714891844099e-302	GPR15
ASF1B	2.63756460305541e-63	1.72742	0.477	0.179	4.75790278745165e-59	ASF1B
TICRR	1.88312086268987e-91	1.72686	0.43	0.144	3.39696172420626e-87	TICRR
ESPL1	1.16964799597153e-51	1.72541	0.532	0.12	2.10992801993305e-47	ESPL1
DNASE1L3	2.45056035156919e-10	1.72496	0.201	0.013	4.42056581819565e-06	DNASE1L3
TMC6	1.41484189983681e-145	1.72423	0.402	0.169	2.55223330311562e-141	TMC6
ADAMTSL2	5.87989523414373e-05	1.72267	0.305	0.446	1	ADAMTSL2
ERICH4	0.727256	1.72231	0.226	0.088	1	ERICH4
NINJ2	2.74894409983932e-93	1.7218	0.147	0.241	4.95882026170016e-89	NINJ2
PLOD1	4.97270896093949e-143	1.72177	0.467	0.13	8.97026969463874e-139	PLOD1
ARRDC3	0.00223118	1.72164	0.35	0.343	1	ARRDC3
CRLS1	2.21293727146476e-159	1.72113	0.66	0.24	3.99191754399527e-155	CRLS1
CELA1	0	1.72061	0.663	0.026	0	CELA1
PCDHB3	1.99365976871838e-175	1.7196	0.598	0.18	3.59636285679109e-171	PCDHB3
CEACAM21	6.48137983446615e-23	1.71932	0.15	0.038	1.16917610833935e-18	CEACAM21
CILP	0.0104436	1.71924	0.116	0.031	1	CILP
C1orf94	9.82993827996559e-47	1.71869	0.456	0.108	1.77322256632299e-42	C1orf94
SLC52A1	9.78788342131297e-190	1.71853	0.316	0.03	1.76563629037065e-185	SLC52A1
TM4SF20	4.52509853494438e-11	1.71825	0.17	0.017	8.16282524718616e-07	TM4SF20
UST	3.06076131325217e-78	1.71639	0.572	0.268	5.52130733297559e-74	UST
CLDND1	2.58220801617389e-234	1.71627	0.462	0.098	4.65804504037607e-230	CLDND1
LGALS16	2.71875630858617e-10	1.71559	0.13	0.009	4.90436450505858e-06	LGALS16
CYP3A43	1.51360188688895e-20	1.71528	0.247	0.021	2.73038644375898e-16	CYP3A43
RFFL	2.64772933753422e-217	1.71484	0.556	0.12	4.77623895197798e-213	RFFL
DMRTB1	2.33397362295333e-20	1.71429	0.253	0.012	4.21025501844552e-16	DMRTB1
CXCL16	4.20352503302825e-168	1.71409	0.485	0.126	7.58273880707966e-164	CXCL16
TAS1R1	1.87286112956171e-12	1.71352	0.141	0.065	3.37845419161636e-08	TAS1R1
CD180	1.09168320528469e-202	1.71338	0.134	0.07	1.96928733401305e-198	CD180
CD276	2.9721908184692e-186	1.71145	0.474	0.111	5.36153501743659e-182	CD276
EIF4G2	2.97756533791857e-82	1.71134	0.529	0.247	5.37123011307131e-78	EIF4G2
DHCR7	7.70034612801388e-52	1.71082	0.559	0.349	1.38906543803242e-47	DHCR7
KIF23	6.68290269609446e-22	1.71079	0.5	0.184	1.20552881734848e-17	KIF23
LAMB3	9.98283094365991e-49	1.70975	0.337	0.069	1.80080287392681e-44	LAMB3
OTOR	3.07301984588914e-90	1.70909	0.164	0.023	5.54342049999941e-86	OTOR
FRMD8	0.000313226	1.70878	0.33	0.127	1	FRMD8
RBM38	8.76046992916956e-137	1.70612	0.557	0.173	1.5803011705229e-132	RBM38
SH2B2	1.05064571505202e-80	1.70565	0.553	0.265	1.89525980538234e-76	SH2B2
DDX60L	0.46215	1.70552	0.373	0.29	1	DDX60L
FGF23	5.01331673829463e-239	1.70481	0.723	0.093	9.04352206420968e-235	FGF23
AEBP1	4.15656957306377e-209	1.70433	0.252	0.048	7.49803585284973e-205	AEBP1
HIST1H2AI	0	1.70388	0.712	0.019	0	HIST1H2AI
TRIO	2.33499465093168e-214	1.70313	0.629	0.182	4.21209685081565e-210	TRIO
STEAP3	1.73825762351257e-144	1.70265	0.501	0.214	3.13564292705432e-140	STEAP3
PLCG2	5.66068176954452e-136	1.70244	0.258	0.238	1.02113038440814e-131	PLCG2
TAX1BP3	3.71975233344318e-129	1.70211	0.471	0.142	6.71006123429816e-125	TAX1BP3
ELF4	3.47631226849098e-218	1.70207	0.447	0.122	6.27091970113089e-214	ELF4
QRFP	4.58266285998424e-30	1.70194	0.154	0.173	8.26666553312557e-26	QRFP
PRCP	1.04275026991845e-181	1.7019	0.678	0.244	1.88101721190589e-177	PRCP
ADRA2B	2.39956015292481e-175	1.70187	0.392	0.034	4.32856655986106e-171	ADRA2B
DNAJC9	1.58169803093445e-05	1.70142	0.459	0.384	0.285323	DNAJC9
SLC26A3	1.29937902669312e-63	1.70103	0.178	0.065	2.34394982625171e-59	SLC26A3
DUSP15	9.51902543218993e-117	1.70019	0.634	0.344	1.71713699771274e-112	DUSP15
TRIP13	3.9062963624528e-63	1.70002	0.462	0.216	7.04656800822861e-59	TRIP13
HOXA10	2.17304880105818e-66	1.69939	0.476	0.214	3.91996273222886e-62	HOXA10
BMP2	5.73202894245527e-194	1.69895	0.702	0.256	1.03400070092951e-189	BMP2
CYP3A4	1.05642867255034e-06	1.6985	0.268	0.208	0.0190569	CYP3A4
GCNT7	8.8756965214049e-111	1.69846	0.104	0.018	1.60108689549623e-106	GCNT7
PPP4C	4.07054746212291e-231	1.6984	0.656	0.181	7.34286056692353e-227	PPP4C
AC011005.1	4.77657841839941e-171	1.69717	0.459	0.026	8.61646980895069e-167	AC011005.1
TRIM24	2.35148329216846e-203	1.69704	0.544	0.13	4.24184071074269e-199	TRIM24
TAS2R42	7.4779020813954e-258	1.69693	0.454	0.009	1.34893875646292e-253	TAS2R42
ADAMTS20	1.84138408357225e-20	1.69667	0.125	0.027	3.32167274835598e-16	ADAMTS20
ANTXR1	6.37763270129342e-213	1.69612	0.569	0.131	1.15046116298632e-208	ANTXR1
PTBP1	2.43371587132451e-137	1.69568	0.489	0.137	4.39018006028229e-133	PTBP1
KIAA1755	3.25465990787554e-123	1.69508	0.537	0.213	5.87108100781669e-119	KIAA1755
EDN3	3.92559839220847e-138	1.69506	0.424	0.24	7.08138693970485e-134	EDN3
GALNTL5	0.217762	1.69478	0.155	0.029	1	GALNTL5
NAMPT	5.46496123981409e-48	1.69458	0.371	0.194	9.85824358050064e-44	NAMPT
GJC2	1.51750374881581e-157	1.69444	0.415	0.161	2.73742501248884e-153	GJC2
TUBA1A	1.38896780547502e-184	1.69367	0.483	0.094	2.50555902429638e-180	TUBA1A
GTSF1L	1.45499333144711e-80	1.69357	0.224	0.015	2.62466247059743e-76	GTSF1L
LTB4R2	5.50309078967096e-18	1.69322	0.238	0.084	9.92702547548744e-14	LTB4R2
APOBEC3A	5.01896061987037e-25	1.6926	0.282	0.016	9.05370306218417e-21	APOBEC3A
SPATA3	4.37729769466421e-17	1.69169	0.372	0.018	7.89620731140477e-13	SPATA3
LY86	3.50597183905753e-148	1.6915	0.283	0.243	6.32442260047589e-144	LY86
OR7D2	2.19381485640786e-25	1.69063	0.35	0.041	3.95742261947415e-21	OR7D2
PGC	1.36382975681205e-178	1.68988	0.123	0.037	2.46021249831325e-174	PGC
CLCA4	6.06552265692108e-162	1.68986	0.491	0.236	1.09415963208199e-157	CLCA4
ZNF488	0.0744788	1.68927	0.339	0.394	1	ZNF488
CLNK	1.17895194661391e-08	1.68824	0.15	0.028	0.000212671	CLNK
EMG1	8.15041138420714e-208	1.68765	0.764	0.306	1.47025270959713e-203	EMG1
ILF2	1.01896203976102e-54	1.687	0.511	0.271	1.8381056235249e-50	ILF2
SLC39A6	5.54766607332753e-193	1.68694	0.709	0.27	1.00074348296755e-188	SLC39A6
ZNF621	5.46863364292925e-145	1.68683	0.511	0.14	9.86486822848008e-141	ZNF621
PDPR	1.42058663449075e-159	1.68673	0.654	0.268	2.56259622995786e-155	PDPR
VAMP8	7.16735940641659e-168	1.6867	0.438	0.106	1.29291996332349e-163	VAMP8
BAAT	2.79643467148062e-30	1.68669	0.114	0.138	5.04448850388388e-26	BAAT
FGG	6.31887178448696e-180	1.68663	0.54	0.075	1.1398612812036e-175	FGG
SELENOK	2.4968941791965e-19	1.68642	0.524	0.388	4.50414740985257e-15	SELENOK
ZBTB8B	1.66734946555292e-113	1.68596	0.706	0.22	3.00773170091091e-109	ZBTB8B
AGPS	2.0336539163293e-37	1.68578	0.559	0.368	3.66850829966643e-33	AGPS
PIK3AP1	1.42481132988787e-155	1.68397	0.443	0.213	2.57021715798472e-151	PIK3AP1
PRDX1	6.03954534285198e-91	1.68387	0.591	0.283	1.08947358439707e-86	PRDX1
CPA6	4.66076264105658e-45	1.68384	0.139	0.009	8.40754972820196e-41	CPA6
ASPN	7.21085645478276e-26	1.68328	0.144	0.077	1.30076639587826e-21	ASPN
RNF151	4.0626584538178e-304	1.68321	0.263	0.039	7.32862958484192e-300	RNF151
FAM186A	3.4763116757532e-218	1.68311	0.047	0.311	6.27091863189119e-214	FAM186A
LILRA1	4.33842113911072e-159	1.6828	0.233	0.121	7.82607789284183e-155	LILRA1
UNC5CL	1.84839253324971e-157	1.68227	0.38	0.048	3.33431529072914e-153	UNC5CL
HCLS1	2.15022078409896e-188	1.68218	0.463	0.127	3.87878327243612e-184	HCLS1
TAAR6	3.96988123543195e-108	1.68178	0.576	0.194	7.1612687605957e-104	TAAR6
OR2S2	1.18398113894951e-138	1.681	0.179	0.337	2.13578357655101e-134	OR2S2
KIRREL1	2.39008642066355e-108	1.68043	0.485	0.172	4.31147689423498e-104	KIRREL1
OXTR	3.85652049545723e-18	1.68034	0.357	0.436	6.95677732175529e-14	OXTR
SLC6A5	1.85448799168238e-25	1.67962	0.473	0.028	3.34531088819585e-21	SLC6A5
DAAM2	2.71889023560054e-167	1.67932	0.494	0.131	4.90460609599981e-163	DAAM2
TLE7	5.28327477277661e-33	1.67926	0.135	0.082	9.53049936261173e-29	TLE7
ARHGAP25	3.07075495918576e-91	1.6783	0.485	0.263	5.53933487087518e-87	ARHGAP25
NPBWR1	4.5435532189816e-146	1.6759	0.603	0.231	8.19611565172091e-142	NPBWR1
SIGLEC5	7.97867786293566e-108	1.67555	0.137	0.055	1.43927369969496e-103	SIGLEC5
CDHR1	3.76398856127583e-34	1.67395	0.459	0.648	6.78985896568547e-30	CDHR1
SCP2D1	0.00565765	1.67337	0.193	0.03	1	SCP2D1
C2orf88	9.46112610060414e-70	1.67147	0.553	0.343	1.70669253728798e-65	C2orf88
HOXC11	2.65842914727432e-51	1.67145	0.291	0.053	4.79554033876815e-47	HOXC11
CYP26C1	1.52501070342492e-113	1.67114	0.209	0.07	2.75096680790822e-109	CYP26C1
ENPP2	8.98434089629369e-156	1.67104	0.36	0.13	1.62068525428242e-151	ENPP2
ZNF479	0	1.67096	0.287	0.016	0	ZNF479
EFHC1	1.21987243101821e-203	1.67067	0.591	0.194	2.20052787831375e-199	EFHC1
GADL1	3.2670734916172e-23	1.67044	0.524	0.26	5.89347387152828e-19	GADL1
SCAMP4	7.02982786697772e-143	1.66957	0.559	0.184	1.26811064892411e-138	SCAMP4
DCN	1.34282472940032e-34	1.66894	0.424	0.263	2.42232152936524e-30	DCN
SALL1	5.40125441924813e-175	1.66844	0.488	0.098	9.74332284688171e-171	SALL1
PCDHGB6	9.21895251101739e-196	1.66806	0.383	0.14	1.66300684346243e-191	PCDHGB6
CDKN2C	1.53673297225138e-104	1.6678	0.546	0.206	2.77211260864426e-100	CDKN2C
ZNF564	3.22776695733219e-134	1.66779	0.258	0.191	5.82256881433154e-130	ZNF564
HMGCS1	0.00428153	1.66768	0.513	0.478	1	HMGCS1
SUN5	1.23710244761954e-08	1.66765	0.101	0.019	0.000223161	SUN5
FAM187B	0.573155	1.6673	0.318	0.037	1	FAM187B
USP3	1.91608736226688e-158	1.66728	0.634	0.248	3.45642999279323e-154	USP3
MCM3	9.42116299181681e-131	1.66652	0.474	0.135	1.69948359209383e-126	MCM3
CDH11	1.2867615651628e-123	1.66614	0.527	0.2	2.32118918739718e-119	CDH11
CENPN	4.27930220137847e-71	1.6655	0.527	0.253	7.71943324106663e-67	CENPN
WNT5A	2.79887764964742e-112	1.66537	0.516	0.236	5.04889539219899e-108	WNT5A
APOBEC3B	0.00139858	1.66524	0.249	0.013	1	APOBEC3B
TAS1R2	1.10578486906168e-17	1.66434	0.338	0.041	1.99472532530036e-13	TAS1R2
PLOD3	3.33902154301359e-191	1.66397	0.511	0.112	6.02326096144222e-187	PLOD3
CD84	1.57845171667132e-141	1.6636	0.315	0.198	2.84736905170339e-137	CD84
KIF15	1.62804128208034e-78	1.66325	0.506	0.209	2.93682366874473e-74	KIF15
HIP1	2.08034551240258e-130	1.66323	0.522	0.17	3.75273526982301e-126	HIP1
SHROOM4	1.50399070685085e-70	1.66322	0.465	0.236	2.71304883608825e-66	SHROOM4
CKAP2L	6.02702988576558e-67	1.66213	0.517	0.186	1.08721592109325e-62	CKAP2L
PEX7	2.06927240992605e-07	1.66157	0.359	0.308	0.00373276	PEX7
BUB1B	7.46239739657352e-80	1.66123	0.571	0.142	1.3461418663679e-75	BUB1B
SPRY1	2.23213392527121e-46	1.66106	0.369	0.215	4.02654638779674e-42	SPRY1
GLTP	1.22841910722965e-149	1.66045	0.557	0.208	2.21594522753157e-145	GLTP
IL18RAP	9.51221886221511e-25	1.66036	0.128	0.019	1.71590916055498e-20	IL18RAP
TUBB	1.5621796928983e-113	1.65976	0.532	0.178	2.81801594801924e-109	TUBB
CSNKA2IP	1.57349737970671e-128	1.65836	0.175	0.175	2.83843192325294e-124	CSNKA2IP
CENPK	2.38155834802109e-42	1.65803	0.524	0.106	4.29609310399524e-38	CENPK
TALDO1	2.35581817538875e-125	1.65657	0.591	0.248	4.24966040658376e-121	TALDO1
OR52K2	0	1.65628	0.702	0.018	0	OR52K2
ATP11A	5.29845085333064e-159	1.65567	0.57	0.199	9.55787549432314e-155	ATP11A
MIP	1.85364561607409e-36	1.65455	0.075	0.357	3.34379132683605e-32	MIP
CAVIN1	2.54215061216074e-203	1.65443	0.414	0.102	4.58578548927676e-199	CAVIN1
KRT84	4.21819437347696e-11	1.65424	0.257	0.025	7.60920083031508e-07	KRT84
ALKAL1	3.54762077232659e-28	1.65405	0.148	0.027	6.39955311119994e-24	ALKAL1
ITGA2	7.01253298305693e-250	1.65069	0.459	0.161	1.26499082481364e-245	ITGA2
PRDM6	6.54838966978866e-286	1.65005	0.3	0.095	1.18126401253318e-281	PRDM6
BICDL2	4.07238956738991e-20	1.64912	0.163	0.063	7.34618354061466e-16	BICDL2
GLYAT	0	1.64891	0.06	0.159	0	GLYAT
ITGAM	5.09928337000379e-137	1.64877	0.315	0.256	9.19859727114983e-133	ITGAM
TAF11L8	2.78832036691444e-298	1.6477	0.441	0.102	5.02985110987695e-294	TAF11L8
CSRP2	1.14286052068214e-142	1.64749	0.441	0.13	2.06160609325851e-138	CSRP2
DBNDD2	2.62442377985298e-197	1.64704	0.359	0.08	4.73419805647678e-193	DBNDD2
CERS2	6.89624711881141e-200	1.64698	0.516	0.115	1.24401401776239e-195	CERS2
HIST1H2BG	2.53914551693735e-06	1.64659	0.333	0.141	0.0458036	HIST1H2BG
MINDY1	1.92146163414259e-178	1.6462	0.669	0.235	3.46612464182982e-174	MINDY1
IDH1	7.27179514874519e-112	1.64608	0.538	0.201	1.31175912688214e-107	IDH1
CADM4	2.1078035279753e-195	1.64517	0.516	0.122	3.80226678411465e-191	CADM4
OSBPL11	6.06985462586206e-56	1.64489	0.569	0.353	1.09494107595926e-51	OSBPL11
CCRL2	1.3771291276011e-113	1.64427	0.3	0.046	2.48420323327963e-109	CCRL2
PALD1	2.57957554341592e-98	1.64379	0.508	0.211	4.65329632276799e-94	PALD1
MCM2	1.97163280857298e-88	1.64333	0.503	0.164	3.55662842338481e-84	MCM2
MCM5	2.54479425623575e-138	1.64294	0.557	0.224	4.59055435882366e-134	MCM5
OR1B1	6.1403037772803e-245	1.64279	0.779	0.201	1.10764939838359e-240	OR1B1
CDC42EP5	2.876719092896e-117	1.6387	0.135	0.095	5.1893135716751e-113	CDC42EP5
AVPR1B	1.46149855116393e-16	1.63764	0.212	0.015	2.6363972364446e-12	AVPR1B
SCD5	3.81628715586951e-131	1.63708	0.63	0.248	6.88420040047301e-127	SCD5
DUSP27	1.37881015601351e-274	1.63699	0.41	0.044	2.48723564043278e-270	DUSP27
S100A3	0.00170299	1.63694	0.236	0.065	1	S100A3
LY75	4.14159126320828e-137	1.63644	0.559	0.154	7.47101647970142e-133	LY75
ADAP2	9.80752152034211e-62	1.63628	0.378	0.172	1.76917880705451e-57	ADAP2
ZNF22	7.39131145817439e-125	1.63575	0.593	0.251	1.33331867394008e-120	ZNF22
POU3F2	9.49945453528044e-157	1.63572	0.506	0.15	1.71360660361924e-152	POU3F2
APOL6	9.01140077270983e-48	1.63518	0.463	0.239	1.62556658538913e-43	APOL6
PRAMEF4	3.38107104302413e-13	1.63498	0.238	0.004	6.09911405451122e-09	PRAMEF4
JCHAIN	8.04824636461267e-37	1.63473	0.426	0.026	1.45182316171248e-32	JCHAIN
OR52E5	5.51827800604634e-13	1.63358	0.362	0.185	9.95442169510699e-09	OR52E5
IRF4	0.000147373	1.6332	0.126	0.017	1	IRF4
CDT1	2.8649198172863e-66	1.63301	0.51	0.236	5.16802885840275e-62	CDT1
CDRT15L2	1.14571021615022e-102	1.63279	0.467	0.226	2.06674665891339e-98	CDRT15L2
OR5M9	7.67893042848562e-63	1.63204	0.174	0.223	1.38520225999452e-58	OR5M9
TLX3	1.96615616501696e-11	1.63174	0.362	0.159	3.5467491060741e-07	TLX3
LCE1B	9.2983136556827e-74	1.63003	0.199	0.024	1.6773228003486e-69	LCE1B
DRC3	2.82908506726445e-49	1.62962	0.229	0.206	5.10338655283834e-45	DRC3
AKAP12	1.46071276122615e-180	1.62893	0.202	0.673	2.63497974997586e-176	AKAP12
KAZALD1	1.70516498473798e-30	1.62855	0.412	0.105	3.07594711596885e-26	KAZALD1
RFX4	4.17016381966243e-107	1.6284	0.549	0.234	7.52255851428906e-103	RFX4
TIMELESS	9.31673074920121e-86	1.62786	0.529	0.215	1.68064505984841e-81	TIMELESS
SPN	2.10370485747168e-148	1.62711	0.25	0.12	3.79487319239316e-144	SPN
TLN1	4.11587164169449e-212	1.62698	0.519	0.125	7.42462085445268e-208	TLN1
TKTL1	7.36065771187976e-10	1.6268	0.238	0.029	1.32778904464599e-05	TKTL1
CDC42SE1	5.93050429173136e-172	1.62615	0.574	0.167	1.06980366918542e-167	CDC42SE1
PKMYT1	5.09538637248115e-83	1.62573	0.577	0.204	9.19156747731875e-79	PKMYT1
NKAIN4	3.11378409938581e-117	1.62424	0.589	0.258	5.61695513688206e-113	NKAIN4
C1orf189	0.750934	1.624	0.427	0.221	1	C1orf189
MAP3K1	7.05456212876432e-140	1.62359	0.554	0.241	1.2725724624078e-135	MAP3K1
MRGPRD	3.2793641581795e-10	1.62131	0.315	0.014	5.91564500494001e-06	MRGPRD
FAM126A	9.79090601723501e-68	1.62008	0.394	0.178	1.76618153644902e-63	FAM126A
TPM4	8.41392848595893e-82	1.61991	0.449	0.195	1.51778855958213e-77	TPM4
DNAAF5	9.85446016191898e-130	1.61964	0.582	0.236	1.77764606860857e-125	DNAAF5
MARVELD1	4.51939342834522e-93	1.61914	0.491	0.226	8.15253380539194e-89	MARVELD1
GNG7	2.7285079065936e-78	1.6191	0.583	0.307	4.9219554127042e-74	GNG7
MYOF	4.25194896695249e-106	1.61907	0.407	0.191	7.6700907414856e-102	MYOF
ZNF592	3.29465140178387e-177	1.61901	0.638	0.251	5.94322166367792e-173	ZNF592
ASB18	0.179484	1.61769	0.387	0.06	1	ASB18
IGFBP4	5.74661276308829e-67	1.61729	0.3	0.135	1.0366314763335e-62	IGFBP4
C11orf96	1.00065177192445e-74	1.6171	0.406	0.118	1.80507573137451e-70	C11orf96
ANKRD10	1.19857210665567e-176	1.61695	0.452	0.112	2.16210422319616e-172	ANKRD10
MEX3A	5.52083178217004e-162	1.61655	0.57	0.168	9.95902845185654e-158	MEX3A
RIN2	2.70435331881365e-135	1.61638	0.548	0.194	4.87838295180794e-131	RIN2
CASP2	3.25256608528609e-166	1.61504	0.57	0.162	5.86730396124757e-162	CASP2
OR5D3P	0.000625916	1.6142	0.225	0.034	1	OR5D3P
GZMK	0.192783	1.61373	0.174	0.09	1	GZMK
EMP3	4.63094042802308e-40	1.61176	0.288	0.128	8.35375343811083e-36	EMP3
SEMA5A	3.21814934022007e-42	1.61158	0.486	0.27	5.80521959482298e-38	SEMA5A
PROC	2.88605868829656e-246	1.61097	0.253	0.101	5.20616126781816e-242	PROC
CLIC1	3.51485460377336e-97	1.61033	0.377	0.127	6.34044621974677e-93	CLIC1
SMC1A	3.43265863631386e-182	1.61024	0.584	0.164	6.19217291404657e-178	SMC1A
CYP4B1	1.30830037753787e-85	1.60889	0.199	0.172	2.36004305104057e-81	CYP4B1
CTSC	8.65390011435945e-150	1.60751	0.469	0.115	1.5610770416293e-145	CTSC
RASL12	4.40709611490515e-98	1.60689	0.399	0.201	7.94996068167739e-94	RASL12
POU3F3	4.7560095986847e-165	1.60689	0.55	0.169	8.57936571506732e-161	POU3F3
CHST3	4.59750767511067e-206	1.60669	0.643	0.206	8.29344409513214e-202	CHST3
CLEC12A	0	1.60436	0.776	0.053	0	CLEC12A
GREB1L	9.31571846841344e-40	1.60433	0.617	0.194	1.6804624545171e-35	GREB1L
CD151	1.82462746213135e-224	1.60394	0.496	0.11	3.29144547893873e-220	CD151
FOLR2	7.11284789695117e-177	1.60331	0.321	0.154	1.28308663213102e-172	FOLR2
CDC20	4.30121701536463e-119	1.60318	0.565	0.152	7.75896537401625e-115	CDC20
RCBTB2	6.34507610958416e-95	1.60304	0.582	0.266	1.14458827940789e-90	RCBTB2
PODXL	7.72736860231693e-15	1.60246	0.283	0.174	1.39394002217195e-10	PODXL
SOX6	2.83779379599763e-102	1.59598	0.653	0.342	5.11909622860013e-98	SOX6
ABCA1	6.18562100487834e-116	1.59586	0.497	0.166	1.11582417307e-111	ABCA1
OR52R1	4.39292034648744e-30	1.59532	0.207	0.017	7.9243890130287e-26	OR52R1
ARHGEF26	4.39360730403993e-139	1.59496	0.601	0.236	7.92562821575763e-135	ARHGEF26
OR51Q1	3.19597245680644e-194	1.59426	0.159	0.3	5.76521471483314e-190	OR51Q1
SF3A2	9.36131721293012e-159	1.59386	0.599	0.221	1.68868801204046e-154	SF3A2
FOXN2	7.45589689876095e-117	1.59367	0.534	0.191	1.34496924156749e-112	FOXN2
POMT2	6.87807921601436e-81	1.59357	0.582	0.34	1.24073670977683e-76	POMT2
RPGRIP1	0.328349	1.59276	0.444	0.083	1	RPGRIP1
CYREN	1.10257157400634e-141	1.59233	0.55	0.211	1.98892886235003e-137	CYREN
ABCA12	2.93432522424009e-299	1.59134	0.534	0.058	5.2932292720067e-295	ABCA12
DLX5	0.00476756	1.58932	0.503	0.28	1	DLX5
CRTAM	2.74312048775253e-151	1.58925	0.356	0.048	4.94831504785679e-147	CRTAM
OR2Z1	1.26839834515912e-124	1.58905	0.612	0.297	2.28806377483254e-120	OR2Z1
PRDM9	7.25634051877425e-92	1.58896	0.247	0.016	1.30897126618169e-87	PRDM9
SLC25A13	7.32038471806131e-129	1.58892	0.466	0.121	1.32052419929108e-124	SLC25A13
OR51B5	1.30413164197985e-57	1.58814	0.23	0.355	2.35252306896746e-53	OR51B5
AMER2	3.88012339493643e-100	1.58807	0.515	0.2	6.99935459212583e-96	AMER2
SHCBP1	8.13621467445904e-119	1.58776	0.569	0.259	1.46769176512567e-114	SHCBP1
ROBO3	7.02821349990157e-27	1.58606	0.284	0.328	1.26781943324724e-22	ROBO3
GINS3	2.17012319960242e-76	1.58606	0.481	0.193	3.9146852397628e-72	GINS3
CCR8	1.44173883014037e-36	1.58574	0.15	0.017	2.60075267569021e-32	CCR8
TGFA	0.00551361	1.58555	0.262	0.223	1	TGFA
PTP4A3	1.04833653214289e-13	1.58541	0.247	0.125	1.89109427033256e-09	PTP4A3
KCNK18	4.08637826919471e-31	1.58522	0.141	0.302	7.37141775980033e-27	KCNK18
GRM6	1.46330189286143e-185	1.58443	0.636	0.194	2.63965028453274e-181	GRM6
OTOA	7.41347626704976e-41	1.58354	0.413	0.054	1.33731698381311e-36	OTOA
LHCGR	2.76935190260518e-07	1.58293	0.291	0.24	0.00499563	LHCGR
LGALS2	8.64478048572165e-24	1.58154	0.23	0.038	1.55943195181933e-19	LGALS2
FFAR4	1.05350055638329e-133	1.58132	0.384	0.095	1.90040965365981e-129	FFAR4
NCF2	1.20320969284309e-64	1.58121	0.329	0.169	2.17046996491964e-60	NCF2
GPSM2	4.44650308503096e-141	1.58082	0.563	0.192	8.02104691508735e-137	GPSM2
SERINC5	6.86146684025328e-123	1.58066	0.618	0.242	1.23774000331329e-118	SERINC5
TONSL	2.71309232391947e-53	1.57982	0.481	0.246	4.89414724311833e-49	TONSL
KIF4A	2.2169477918392e-88	1.57968	0.537	0.173	3.99915212169873e-84	KIF4A
RFC4	2.7972263798945e-113	1.57966	0.611	0.294	5.04591666669169e-109	RFC4
IL5	0	1.57931	0.58	0.028	0	IL5
HOXA5	1.93696655672457e-122	1.57928	0.517	0.201	3.49409397167546e-118	HOXA5
MAF	1.68760408160774e-112	1.57715	0.441	0.165	3.0442690028122e-108	MAF
PHLDB1	3.64240185643476e-136	1.57694	0.447	0.089	6.57052870882266e-132	PHLDB1
OR10K1	2.02558970106581e-112	1.57616	0.143	0.409	3.65396126175261e-108	OR10K1
CDH5	0.00304916	1.57559	0.326	0.234	1	CDH5
MAD2L2	1.77350810345823e-139	1.57549	0.616	0.233	3.19923126782829e-135	MAD2L2
FMO5	2.46043599921159e-171	1.57426	0.455	0.196	4.43838049897779e-167	FMO5
C10orf62	8.19053246359348e-43	1.57324	0.465	0.069	1.47749015110763e-38	C10orf62
LRRIQ3	9.41148931029929e-06	1.57323	0.252	0.098	0.169774	LRRIQ3
ZNF75A	2.74042437552248e-119	1.57293	0.616	0.278	4.943451531005e-115	ZNF75A
MDM4	5.07030617897244e-243	1.57257	0.614	0.147	9.14632531624838e-239	MDM4
LILRA5	8.39038348985599e-56	1.57241	0.497	0.256	1.51354127773512e-51	LILRA5
DOK1	3.22827215931242e-138	1.57223	0.465	0.275	5.82348014818368e-134	DOK1
FBN3	2.30791937794366e-98	1.57179	0.358	0.114	4.16325576587256e-94	FBN3
NTN3	5.57423028671384e-29	1.57173	0.25	0.063	1.00553540142031e-24	NTN3
HOXB8	8.29072199056408e-07	1.57148	0.448	0.081	0.0149556	HOXB8
UMOD	0	1.5703	0.879	0.009	0	UMOD
PARVG	2.88533885339152e-247	1.57021	0.41	0.167	5.20486275763296e-243	PARVG
HOXD4	1.48512494597895e-135	1.56935	0.542	0.222	2.67901689005143e-131	HOXD4
CD27	2.85894657725837e-73	1.56901	0.218	0.303	5.15725373071637e-69	CD27
SLAMF9	7.48561145504862e-37	1.56845	0.341	0.074	1.35032945037622e-32	SLAMF9
ZNF276	1.46773186615531e-130	1.56835	0.597	0.241	2.64764151335757e-126	ZNF276
MSGN1	6.2598832682851e-93	1.56822	0.373	0.029	1.12922034276595e-88	MSGN1
MASP1	2.26286829689817e-138	1.56751	0.629	0.25	4.08198812077461e-134	MASP1
GC	1.37196770918443e-188	1.56749	0.421	0.026	2.47489255059779e-184	GC
ATAD2	7.93812124635832e-103	1.56687	0.583	0.279	1.43195769163058e-98	ATAD2
TAF1L	4.11789030951263e-09	1.56626	0.203	0.254	7.42826232932983e-05	TAF1L
LILRB5	0	1.56573	0.588	0.019	0	LILRB5
DDO	1.01939088412946e-141	1.56511	0.419	0.244	1.83887921588114e-137	DDO
[truncated: 12,685 more rows]
