# Supplementary material for: Spatial transcriptomics analysis identifies therapeutic targets in diffuse high-grade gliomas
Source: Front Mol Neurosci. 2024 Oct 24;17:1466302. doi: 10.3389/fnmol.2024.1466302 (PMC11552449; doi:10.3389/fnmol.2024.1466302)
Supplement: SUPPLEMENTARY TABLE S2 — DEGs were identified in the cancerous tissues of Glio-IDH-mut compared to adjacent normal tissues. [file Table_2.XLSX]

## Sheet: iv.de
	p_val	avg_log2FC	pct.1	pct.2	p_val_adj	gene
SPP1	0	19.5748	0.867	0.002	0	SPP1
VEGFA	0	17.8457	0.743	0.011	0	VEGFA
IGFBP2	0	17.3901	0.951	0.002	0	IGFBP2
FCGBP	0	17.1658	0.841	0.004	0	FCGBP
IGFBP5	0	16.5971	0.779	0.006	0	IGFBP5
FN1	0	16.0149	0.583	0.006	0	FN1
CXCL10	1.61640388240311e-264	14.8917	0.682	0.044	2.91583096346696e-260	CXCL10
COL4A2	0	14.5692	0.532	0.016	0	COL4A2
MMP9	0.00281581	14.5368	0.294	0.046	1	MMP9
VIM	0	14.5328	0.895	0.012	0	VIM
CD248	9.92409272997482e-19	14.4499	0.372	0.11	1.79020708756016e-14	CD248
COL6A2	0	14.2832	0.727	0.025	0	COL6A2
LGALS1	0	14.2128	0.772	0.104	0	LGALS1
CCN1	4.73398618459147e-141	14.1475	0.492	0.088	8.53963767838455e-137	CCN1
SLC16A1	0	14.1053	0.691	0.04	0	SLC16A1
ECSCR	2.44952699160697e-11	14.0958	0.332	0.101	4.41870174015982e-07	ECSCR
PLVAP	1.11403853436356e-45	14.0956	0.388	0.106	2.00961411213843e-41	PLVAP
COL4A1	0	14.0181	0.531	0.006	0	COL4A1
NDUFA4L2	8.65703527904891e-131	13.8058	0.495	0.075	1.56164259398763e-126	NDUFA4L2
PRSS23	4.16183140531067e-56	13.7602	0.427	0.152	7.50752767203992e-52	PRSS23
ESM1	5.38763897351584e-07	13.6946	0.338	0.061	0.00971876	ESM1
COL18A1	1.61554415195046e-104	13.5788	0.396	0.067	2.91428009570344e-100	COL18A1
ADGRL4	1.90616991260207e-05	13.5351	0.361	0.16	0.343854	ADGRL4
NOTCH3	3.61215858696163e-151	13.482	0.455	0.085	6.51597287502009e-147	NOTCH3
LBH	2.61304374432829e-186	13.4065	0.562	0.117	4.7136696103938e-182	LBH
ACE	1.88946893120104e-07	13.3795	0.336	0.181	0.00340841	ACE
NDRG1	3.67362456166449e-20	13.3594	0.228	0.267	6.62685134678657e-16	NDRG1
FLT1	0.592456	13.3093	0.298	0.189	1	FLT1
LRRC32	1.00019828864911e-08	13.3091	0.299	0.201	0.000180426	LRRC32
CHPF	0	13.2171	0.748	0.104	0	CHPF
HILPDA	5.12333763394221e-85	13.1729	0.531	0.179	9.24198875786835e-81	HILPDA
ITGA1	4.64064228327090e-09	13.1318	0.313	0.093	8.37125461479237e-05	ITGA1
ENG	3.40780211494156e-185	13.0344	0.477	0.075	6.14733423514307e-181	ENG
PDGFRB	0.000450759	12.9537	0.299	0.237	1	PDGFRB
PLXDC1	0.455349	12.9244	0.314	0.224	1	PLXDC1
HK2	7.22359745095907e-36	12.8014	0.469	0.275	1.30306474417851e-31	HK2
LAMA4	1.40055958452848e-171	12.7646	0.558	0.098	2.52646943453092e-167	LAMA4
RDH10	5.85312170846107e-265	12.7617	0.671	0.078	1.05584462498929e-260	RDH10
CD44	0	12.7296	0.858	0.015	0	CD44
PLOD2	2.37838118712165e-213	12.7174	0.67	0.157	4.29036182344874e-209	PLOD2
BGN	6.74890413331254e-225	12.6853	0.467	0.026	1.21743481660825e-220	BGN
TIMP1	0	12.6752	0.793	0.031	0	TIMP1
SERPINA3	0	12.6385	0.754	0.037	0	SERPINA3
SPARC	0	12.6008	0.823	0.006	0	SPARC
THBD	2.02212756509953e-07	12.5793	0.334	0.111	0.00364772	THBD
SERPINH1	1.31422475273436e-273	12.4491	0.578	0.042	2.37073003145751e-269	SERPINH1
PTP4A3	3.49481945238527e-177	12.4161	0.558	0.125	6.30430481015779e-173	PTP4A3
CD93	5.10312001219935e-54	12.406	0.479	0.082	9.2055181900064e-50	CD93
IGFBP7	3.16377752707532e-27	12.4003	0.437	0.112	5.70713828109117e-23	IGFBP7
CA9	1.88966258634524e-10	12.3935	0.248	0.062	3.40876233950817e-06	CA9
UACA	1.90407751121335e-66	12.3739	0.379	0.1	3.43476542247776e-62	UACA
SOCS3	4.89641509167067e-293	12.3734	0.711	0.058	8.83264318386471e-289	SOCS3
ADAMTS1	9.56445405803978e-21	12.3489	0.322	0.119	1.7253318675298e-16	ADAMTS1
HMOX1	3.64834342414046e-281	12.3098	0.661	0.05	6.58124670280698e-277	HMOX1
S100A10	0	12.305	0.798	0.053	0	S100A10
SLC2A1	0.0109368	12.1985	0.304	0.275	1	SLC2A1
TREM1	5.3427878060708e-44	12.1878	0.349	0.029	9.63785492337111e-40	TREM1
GBE1	2.8847437046909e-80	12.1495	0.563	0.276	5.20378916889192e-76	GBE1
COL3A1	1.4091636006727e-60	12.1377	0.373	0.024	2.54199021925348e-56	COL3A1
COL6A1	0	12.0433	0.85	0.059	0	COL6A1
LOXL2	1.41259660410467e-257	12.0378	0.648	0.044	2.54818301414441e-253	LOXL2
AGRN	0	11.9547	0.705	0.037	0	AGRN
CXCL11	7.85231139988522e-94	11.9547	0.621	0.069	1.4164784534253e-89	CXCL11
HSPA5	7.17362759575002e-131	11.9458	0.657	0.283	1.29405068199735e-126	HSPA5
OLFML2A	1.33791704459768e-21	11.9371	0.404	0.201	2.41346855674976e-17	OLFML2A
TBX2	7.77948081754474e-75	11.9346	0.43	0.158	1.4033405446769e-70	TBX2
SEMA3F	0.00426206	11.9214	0.375	0.162	1	SEMA3F
PLXND1	8.49523338505636e-280	11.9121	0.602	0.063	1.53245515033032e-275	PLXND1
ITGB1	1.69785358840108e-75	11.9014	0.407	0.116	3.0627580881167e-71	ITGB1
ADM	1.20630522746691e-06	11.8762	0.483	0.223	0.0217605	ADM
HSPA6	5.0027903624179e-09	11.7709	0.441	0.135	9.02453353476565e-05	HSPA6
ROBO4	0.000760596	11.7243	0.327	0.233	1	ROBO4
NID1	5.09765595423437e-164	11.713	0.503	0.068	9.19566157584338e-160	NID1
FAM20C	0	11.7008	0.806	0.105	0	FAM20C
KCNE3	7.20749970229125e-50	11.6899	0.409	0.14	1.30016087129632e-45	KCNE3
FOS	0	11.663	0.786	0.015	0	FOS
SLC38A11	2.33787516095079e-05	11.6621	0.313	0.251	0.421729	SLC38A11
S100A9	9.40698861906723e-290	11.6605	0.757	0.07	1.69692667699354e-285	S100A9
CXCL12	9.45145565119819e-19	11.6316	0.198	0.198	1.70494808491964e-14	CXCL12
SLPI	8.79017502326293e-73	11.6163	0.413	0.056	1.5856596724464e-68	SLPI
JUN	0	11.5926	0.899	0.022	0	JUN
ENPEP	0.00132577	11.5177	0.357	0.109	1	ENPEP
VWA1	6.21477807081921e-125	11.515	0.336	0.058	1.12108381619508e-120	VWA1
NUPR1	3.3194219002271e-102	11.5035	0.547	0.164	5.98790516581967e-98	NUPR1
CEBPD	3.54337628133212e-191	11.4866	0.66	0.142	6.39189647389502e-187	CEBPD
CCL2	4.54151454706478e-245	11.4644	0.717	0.117	8.19243809145016e-241	CCL2
MCAM	5.26737262965517e-102	11.4418	0.404	0.06	9.50181348663496e-98	MCAM
GPNMB	4.2426830874974e-35	11.4375	0.512	0.229	7.65337602153656e-31	GPNMB
CALD1	0	11.4352	0.827	0.022	0	CALD1
IGFBP3	2.66593671398988e-216	11.4344	0.589	0.075	4.80908323836635e-212	IGFBP3
EDNRA	9.17904401958017e-05	11.4338	0.401	0.167	1	EDNRA
CALR	0	11.4198	0.835	0.068	0	CALR
PCOLCE2	1.60796738311588e-127	11.4127	0.586	0.12	2.90061236240274e-123	PCOLCE2
CD14	0	11.3617	0.808	0.02	0	CD14
COL1A2	2.23796921238678e-158	11.3444	0.428	0.035	4.03707266222451e-154	COL1A2
OBSL1	2.41384997545471e-277	11.3351	0.746	0.157	4.35434397072274e-273	OBSL1
FAM180A	1.87890512140595e-20	11.3202	0.167	0.043	3.38935694850419e-16	FAM180A
IBSP	3.95715759159954e-54	11.3072	0.388	0.027	7.1383165794864e-50	IBSP
VOPP1	0	11.3037	0.821	0.072	0	VOPP1
NR5A2	2.91491820872626e-14	11.2913	0.253	0.047	5.2582209567213e-10	NR5A2
APLN	3.65809962666833e-88	11.2749	0.467	0.122	6.598845916547e-84	APLN
EBF1	0.222653	11.2396	0.363	0.183	1	EBF1
KDR	0.0110288	11.2262	0.348	0.152	1	KDR
HSPA1B	0.650952	11.2184	0.456	0.466	1	HSPA1B
LAMC1	4.18191141975417e-252	11.2161	0.608	0.073	7.54375001009454e-248	LAMC1
SLC6A6	7.62544753796455e-21	11.2085	0.444	0.31	1.37555448137343e-16	SLC6A6
PGF	4.42137497215033e-21	11.1998	0.418	0.163	7.97571831226199e-17	PGF
SPOCD1	7.29945657006501e-60	11.1418	0.554	0.136	1.31674897067403e-55	SPOCD1
MYO1B	2.23616845260156e-06	11.1358	0.301	0.262	0.0403382	MYO1B
ETS1	2.17210840385385e-164	11.1324	0.507	0.1	3.91826634971196e-160	ETS1
GBP5	0.0550731	11.1292	0.365	0.06	1	GBP5
ISG15	4.74222232666464e-205	11.1073	0.673	0.149	8.55449485507034e-201	ISG15
RNF152	0.00130165	11.0467	0.379	0.238	1	RNF152
SOCS2	0	11.0409	0.914	0.061	0	SOCS2
S100A8	2.04137159318305e-203	11.0388	0.712	0.06	3.68243021694291e-199	S100A8
MT1X	1.80758198625332e-48	10.9811	0.509	0.238	3.26069714500236e-44	MT1X
PECAM1	2.12016736031265e-19	10.9692	0.339	0.143	3.82456990126799e-15	PECAM1
MANF	2.51408346495332e-159	10.955	0.653	0.232	4.5351551624293e-155	MANF
EGR1	0	10.9366	0.684	0.021	0	EGR1
DNAJB1	2.20113051913222e-85	10.9135	0.65	0.338	3.97061934346262e-81	DNAJB1
ARHGDIB	4.32596595797999e-213	10.9131	0.535	0.068	7.8036099916001e-209	ARHGDIB
C3	0	10.9113	0.817	0.014	0	C3
HEYL	0.00313844	10.8915	0.346	0.294	1	HEYL
IGFBP4	5.00483876217268e-54	10.888	0.42	0.135	9.02822864308329e-50	IGFBP4
TMEM204	0.00017241	10.8528	0.308	0.276	1	TMEM204
C1QB	0	10.8305	0.827	0.017	0	C1QB
ESAM	2.47971032333109e-08	10.8067	0.332	0.164	0.000447315	ESAM
VASP	1.17476703756799e-196	10.7376	0.585	0.112	2.1191622590689e-192	VASP
GBP1	9.82657954987922e-214	10.7213	0.646	0.119	1.77261668500271e-209	GBP1
CITED1	4.2132189011217e-51	10.6949	0.634	0.374	7.60022557573344e-47	CITED1
GPRC5A	4.39747758980515e-43	10.6471	0.231	0.048	7.9326098242495e-39	GPRC5A
GJA4	4.51087896531025e-05	10.625	0.264	0.092	0.813717	GJA4
C11orf96	1.1785305596703e-160	10.5798	0.553	0.118	2.12595127658925e-156	C11orf96
JUNB	0	10.5793	0.749	0.027	0	JUNB
NNMT	6.37349612705675e-222	10.5651	0.758	0.238	1.14971496635977e-217	NNMT
IDO1	1.55949948648824e-29	10.5087	0.472	0.022	2.81318112367613e-25	IDO1
HSPA1A	0.0335895	10.5058	0.44	0.369	1	HSPA1A
EGR2	1.96560400184842e-55	10.476	0.525	0.105	3.54575305893437e-51	EGR2
TGFBI	5.55484276425359e-215	10.4749	0.659	0.08	1.0020380862437e-210	TGFBI
PDGFB	0.010419	10.4725	0.336	0.3	1	PDGFB
NAMPT	1.61504852285146e-161	10.4711	0.66	0.194	2.91338603037175e-157	NAMPT
CRISPLD1	0	10.4181	0.835	0.051	0	CRISPLD1
HIGD1B	2.03649700301819e-06	10.3879	0.283	0.313	0.0367364	HIGD1B
C1QC	0	10.3852	0.834	0.014	0	C1QC
SLC6A8	5.82034744726065e-91	10.3592	0.471	0.172	1.04993247601135e-86	SLC6A8
LAMB1	1.23722294895831e-51	10.3142	0.46	0.219	2.2318264776259e-47	LAMB1
PLIN2	3.34634982741926e-86	10.303	0.184	0.084	6.03648045368161e-82	PLIN2
OASL	3.57776938432833e-41	10.2897	0.227	0.051	6.45393819238988e-37	OASL
LOX	8.33073467445564e-221	10.2525	0.589	0.072	1.50278122792505e-216	LOX
MMP7	1.25012306859734e-97	10.2348	0.169	0.065	2.25509700344275e-93	MMP7
MSR1	5.02087927277708e-151	10.2192	0.625	0.12	9.05716412016258e-147	MSR1
SLC11A1	0	10.2142	0.723	0.042	0	SLC11A1
TMEM45A	3.47101063762286e-152	10.1987	0.577	0.166	6.26135608920788e-148	TMEM45A
HSPG2	3.16730120467486e-25	10.1784	0.424	0.12	5.71349464311297e-21	HSPG2
PCDH12	0.0462217	10.1672	0.358	0.121	1	PCDH12
SOD2	2.06190791366619e-182	10.1509	0.775	0.338	3.71947568546244e-178	SOD2
STC2	4.61572155573157e-89	10.1491	0.586	0.13	8.32630011438417e-85	STC2
EXOC3L1	7.89950632233563e-52	10.1169	0.209	0.026	1.42499194548612e-47	EXOC3L1
CXCR4	2.52883537194209e-62	10.1148	0.501	0.183	4.56176612744634e-58	CXCR4
ADGRA2	8.60206390336598e-06	10.0989	0.305	0.335	0.155173	ADGRA2
DNAJB9	0.0072674	10.0513	0.44	0.49	1	DNAJB9
FOXS1	0.0989705	10.0476	0.274	0.083	1	FOXS1
C1QL1	0	10.0464	0.78	0.052	0	C1QL1
LTF	1.43686165123551e-31	10.0447	0.335	0.051	2.59195473266374e-27	LTF
MYH9	1.68636630571553e-33	10.013	0.402	0.193	3.04203617888024e-29	MYH9
HYOU1	1.51334138535807e-05	9.99485	0.609	0.552	0.272992	HYOU1
NXPH4	9.91713820094311e-70	9.98151	0.472	0.219	1.78895256006813e-65	NXPH4
GRB10	0	9.96622	0.86	0.102	0	GRB10
GPR4	5.84246691658765e-05	9.9613	0.336	0.137	1	GPR4
P4HA1	1.22455481056655e-97	9.94882	0.546	0.193	2.20897442278101e-93	P4HA1
NMB	0	9.94224	0.828	0.028	0	NMB
NODAL	0.609562	9.93189	0.132	0.051	1	NODAL
FRZB	0.045411	9.89387	0.383	0.256	1	FRZB
SOX18	0.111212	9.88044	0.354	0.214	1	SOX18
JAG1	3.93014755267034e-255	9.87279	0.649	0.108	7.08959317026203e-251	JAG1
FAM20A	5.84405329363886e-35	9.85186	0.512	0.079	1.05420877363951e-30	FAM20A
RGS5	5.02166962043153e-38	9.84432	0.249	0.301	9.05858982829643e-34	RGS5
ENTPD1	2.84384103388519e-31	9.80737	0.404	0.196	5.13000484102549e-27	ENTPD1
CCL4	1.34477062505601e-60	9.8005	0.487	0.068	2.42583173053854e-56	CCL4
CHRDL2	1.46498341311654e-05	9.7833	0.144	0.013	0.264268	CHRDL2
ANXA2	0	9.76492	0.777	0.053	0	ANXA2
PDE5A	0.639805	9.75459	0.392	0.21	1	PDE5A
COL14A1	1.20544694582348e-11	9.72975	0.298	0.089	2.17450574557097e-07	COL14A1
IFI30	0	9.70059	0.747	0.051	0	IFI30
EPAS1	1.54175824797384e-75	9.6888	0.504	0.164	2.78117770352001e-71	EPAS1
ITGA5	1.93705904693437e-168	9.67676	0.574	0.12	3.49426081476491e-164	ITGA5
MAFB	1.1702707764216e-158	9.66705	0.687	0.238	2.11105145358693e-154	MAFB
CYYR1	8.37272907856041e-05	9.66508	0.279	0.2	1	CYYR1
C1QA	0	9.66169	0.76	0.028	0	C1QA
GJC1	7.84570752889197e-118	9.63039	0.517	0.162	1.41528718113682e-113	GJC1
DMBX1	0.130038	9.62857	0.188	0.025	1	DMBX1
IER2	0	9.61226	0.689	0.027	0	IER2
EDN1	4.7648199169671e-08	9.60659	0.351	0.181	0.000859526	EDN1
SEC61G	0	9.59686	0.882	0.042	0	SEC61G
ACTB	0	9.5792	0.939	0.031	0	ACTB
IFI44	1.54968300605217e-185	9.57693	0.62	0.151	2.7954731746175e-181	IFI44
CAMK2N1	2.47178931999462e-275	9.57387	0.863	0.233	4.45886075433829e-271	CAMK2N1
CXCL8	9.82584876568655e-23	9.55157	0.206	0.031	1.7724848588422e-18	CXCL8
ANGPTL4	0.121696	9.54612	0.442	0.231	1	ANGPTL4
CCDC102B	1.97969864162172e-09	9.50031	0.349	0.238	3.57117837962141e-05	CCDC102B
CSPG4	1.5423017441509e-141	9.50004	0.541	0.14	2.78215811627381e-137	CSPG4
TPM4	2.25642229281719e-149	9.45821	0.599	0.195	4.07036017401292e-145	TPM4
LSP1	1.33959124161288e-76	9.4534	0.605	0.29	2.41648864074548e-72	LSP1
CA12	3.31410656045202e-21	9.44769	0.549	0.296	5.9783168243994e-17	CA12
TNC	3.52089707208067e-269	9.44513	0.781	0.135	6.35134622832631e-265	TNC
ARRDC4	3.61325211384473e-254	9.44345	0.65	0.056	6.51794548816452e-250	ARRDC4
COL5A1	3.51587669847191e-110	9.44212	0.481	0.09	6.34228997637348e-106	COL5A1
AKAP12	1.25013996366829e-52	9.42779	0.337	0.673	2.25512748046124e-48	AKAP12
PODXL	8.08852145137051e-138	9.42297	0.573	0.174	1.45908838461273e-133	PODXL
CHI3L2	1.45979410469664e-155	9.39939	0.639	0.085	2.63332258546227e-151	CHI3L2
MMP19	1.48451852863569e-101	9.39449	0.494	0.038	2.67792297380592e-97	MMP19
PNP	4.77950907190634e-60	9.3812	0.498	0.196	8.62175641481185e-56	PNP
ZFP36	0	9.33761	0.673	0.028	0	ZFP36
CCL5	0.0702604	9.32503	0.279	0.053	1	CCL5
IFI44L	5.41183475164258e-60	9.3074	0.494	0.221	9.76240870848804e-56	IFI44L
PDK1	5.63388188291633e-06	9.30562	0.45	0.384	0.10163	PDK1
HIST1H1B	0	9.30518	0.735	0.055	0	HIST1H1B
FOXF2	4.97101870588116e-05	9.29618	0.299	0.189	0.896722	FOXF2
ARL4C	6.70465326572259e-48	9.29199	0.62	0.419	1.2094524026037e-43	ARL4C
FXYD5	3.33384001784405e-62	9.28951	0.48	0.169	6.01391400818888e-58	FXYD5
CCL4L2	0.563666	9.28275	0.34	0.061	1	CCL4L2
A2M	2.3457913503359e-252	9.25481	0.485	0.04	4.23157301687093e-248	A2M
IL6	2.06221610112722e-67	9.24802	0.226	0.042	3.7200316248234e-63	IL6
LEFTY2	1.48989470431206e-09	9.24132	0.348	0.033	2.68762105710853e-05	LEFTY2
MX1	8.43927630508382e-64	9.23968	0.582	0.314	1.52236105267407e-59	MX1
ACVRL1	0.00461763	9.18998	0.341	0.201	1	ACVRL1
GPER1	0.248993	9.18009	0.304	0.285	1	GPER1
CLEC2B	4.5564354718094e-73	9.17687	0.57	0.233	8.21935394759698e-69	CLEC2B
P4HB	1.50100381120201e-127	9.17155	0.604	0.207	2.7076607750273e-123	P4HB
TGFB2	3.19479357261423e-68	9.15511	0.628	0.327	5.7630881256388e-64	TGFB2
IFIT2	1.16239250930734e-19	9.12256	0.404	0.215	2.09683984753951e-15	IFIT2
FSTL1	0	9.12173	0.705	0.079	0	FSTL1
BNIP3L	5.5336170908493e-34	9.09001	0.497	0.308	9.98209187018306e-30	BNIP3L
SRGN	0	9.07815	0.689	0.062	0	SRGN
CYBA	4.03242337571844e-273	9.05486	0.596	0.065	7.27408852745849e-269	CYBA
C1R	9.74170300355015e-255	9.02839	0.766	0.151	1.75730580481041e-250	C1R
PRKG1	1.74732745790071e-63	9.0218	0.249	0.468	3.1520040013071e-59	PRKG1
IL4I1	1.40693915063036e-38	8.99944	0.388	0.06	2.53797753382211e-34	IL4I1
BCL2A1	1.89226807582772e-42	8.98436	0.533	0.04	3.41346238198562e-38	BCL2A1
SERPINE1	2.9598237980589e-50	8.98054	0.444	0.193	5.33922614931846e-46	SERPINE1
DNAJB11	8.9688112434681e-126	8.97456	0.581	0.223	1.61788386020921e-121	DNAJB11
CRIP1	8.25019443125301e-13	8.97117	0.338	0.132	1.48825257345373e-08	CRIP1
ECE1	4.80166540559992e-56	8.96842	0.469	0.199	8.6617242251617e-52	ECE1
DUSP1	1.46937490331221e-144	8.90264	0.529	0.09	2.6506053880849e-140	DUSP1
FLNA	0	8.89879	0.82	0.065	0	FLNA
EXOC3L2	4.63034928168307e-17	8.89615	0.204	0.014	8.35268706922809e-13	EXOC3L2
PMP2	0	8.87701	0.854	0.021	0	PMP2
IRX1	9.3482515205799e-185	8.86587	0.596	0.11	1.68633109179741e-180	IRX1
TEAD4	5.43129107117221e-10	8.85171	0.371	0.133	9.79750596328755e-06	TEAD4
EGFL7	1.55589872511875e-102	8.84778	0.22	0.494	2.80668571024171e-98	EGFL7
EHD2	3.98255437995773e-162	8.83046	0.625	0.174	7.18412984600576e-158	EHD2
RRAGC	0	8.8214	0.835	0.144	0	RRAGC
MXRA5	6.00457828058995e-80	8.81433	0.188	0.028	1.08316587603562e-75	MXRA5
OR51E1	7.94090438977554e-56	8.7985	0.149	0.022	1.43245974287161e-51	OR51E1
ITGA4	0.131136	8.79613	0.446	0.107	1	ITGA4
SCIN	0	8.76247	0.743	0.05	0	SCIN
ITGB3	9.53429259028469e-69	8.7435	0.545	0.132	1.71989104036146e-64	ITGB3
SPINK8	8.5382203663406e-14	8.71406	0.212	0.033	1.54020957188418e-09	SPINK8
OSM	0.429963	8.71001	0.354	0.034	1	OSM
UBD	2.5284541114828e-119	8.69648	0.151	0.04	4.56107837170383e-115	UBD
TBXA2R	0.0029211	8.68794	0.336	0.116	1	TBXA2R
PFN1	0	8.68436	0.816	0.031	0	PFN1
TCIM	9.93879847654e-102	8.67518	0.581	0.174	1.79285985718305e-97	TCIM
RGS1	2.57307300363232e-123	8.67468	0.569	0.112	4.64156639125234e-119	RGS1
PPIB	9.14854015692103e-288	8.63772	0.724	0.111	1.65030515890698e-283	PPIB
RAB13	8.52322900493166e-296	8.62699	0.721	0.101	1.53750528019962e-291	RAB13
FLT4	2.54693914294483e-05	8.58631	0.308	0.112	0.459442	FLT4
TGFB3	1.08508663940227e-07	8.58247	0.303	0.152	0.00195739	TGFB3
LUM	0.000191088	8.58103	0.321	0.073	1	LUM
TMOD1	1.06301577126366e-88	8.57103	0.686	0.369	1.91757414978252e-84	TMOD1
GGT5	1.1025204762323e-09	8.53545	0.368	0.221	1.98883668707544e-05	GGT5
CTSC	1.7368851703255e-258	8.52501	0.702	0.115	3.13316715875017e-254	CTSC
ADAM12	3.33188957908459e-18	8.5201	0.498	0.11	6.0103956117107e-14	ADAM12
SNTB1	5.54547677066461e-81	8.50798	0.577	0.268	1.00034855466019e-76	SNTB1
CD300A	4.0061568511379e-81	8.50286	0.582	0.204	7.22670634376767e-77	CD300A
NID2	0.0711658	8.49929	0.394	0.159	1	NID2
SLAMF8	5.33955310684739e-24	8.49639	0.465	0.033	9.63201984944201e-20	SLAMF8
ERO1A	3.3734655917886e-35	8.48729	0.366	0.572	6.08539458102746e-31	ERO1A
KRT75	7.22975279498564e-06	8.48499	0.176	0.016	0.130418	KRT75
STAB1	6.81315385971476e-264	8.48078	0.638	0.05	1.22902482475395e-259	STAB1
ARRDC3	1.41292678924938e-13	8.47901	0.477	0.343	2.54877863512697e-09	ARRDC3
CSTB	1.08156153702845e-41	8.47402	0.548	0.322	1.95102885664563e-37	CSTB
EBF2	0.55811	8.47137	0.128	0.022	1	EBF2
OLFML1	0.000651461	8.46693	0.221	0.074	1	OLFML1
IL1B	1.20414025927198e-56	8.46575	0.585	0.132	2.17214861370072e-52	IL1B
TES	3.39673545987259e-15	8.46457	0.36	0.104	6.12737109606416e-11	TES
MMP14	4.55174564268065e-213	8.44923	0.607	0.073	8.21089396483162e-209	MMP14
COL6A3	0.0242442	8.43812	0.351	0.098	1	COL6A3
CAPN5	3.0759780187616e-214	8.43287	0.742	0.228	5.54875674804404e-210	CAPN5
UBA52	1.37677509335471e-140	8.43267	0.635	0.209	2.48356459090256e-136	UBA52
IFIT3	0.000197387	8.43106	0.408	0.426	1	IFIT3
CCL3	0.00154524	8.41092	0.377	0.053	1	CCL3
FUCA1	0.101263	8.40818	0.458	0.484	1	FUCA1
C1S	6.66079415791315e-164	8.40565	0.662	0.166	1.20154065814595e-159	C1S
DEPP1	5.88295269366505e-78	8.39214	0.573	0.194	1.06122583641024e-73	DEPP1
MMRN2	0.0167746	8.38699	0.302	0.212	1	MMRN2
SUSD2	1.35998511237279e-13	8.37905	0.313	0.093	2.45327714420928e-09	SUSD2
IER3	2.53029000447504e-74	8.3532	0.511	0.154	4.56439013907253e-70	IER3
CRYAB	2.80434707589237e-274	8.34961	0.627	0.007	5.05876169020225e-270	CRYAB
ACAN	1.93079624620195e-05	8.34942	0.216	0.065	0.348296	ACAN
TM4SF18	0.000903134	8.34091	0.35	0.168	1	TM4SF18
RSAD2	1.4449648610797e-10	8.31774	0.453	0.3	2.60657211290168e-06	RSAD2
DDOST	0	8.30921	0.907	0.056	0	DDOST
CD74	0	8.30817	0.743	0.067	0	CD74
NCF2	1.39785692142449e-10	8.29486	0.5	0.169	2.52159410055765e-06	NCF2
TM4SF1	3.43938548155894e-161	8.29373	0.526	0.122	6.20430747018417e-157	TM4SF1
ADAP2	7.90327239144613e-95	8.27572	0.569	0.172	1.42567130669297e-90	ADAP2
EPSTI1	3.59748100498874e-76	8.27406	0.544	0.228	6.48949598489919e-72	EPSTI1
PDIA4	1.10855027600478e-172	8.26978	0.631	0.18	1.99971384288503e-168	PDIA4
HELZ2	0.0254612	8.2686	0.488	0.144	1	HELZ2
PEAR1	0.986663	8.25145	0.289	0.147	1	PEAR1
LAPTM5	0	8.24774	0.696	0.033	0	LAPTM5
B2M	0	8.24454	0.872	0.079	0	B2M
KISS1R	3.1660891795839e-09	8.22465	0.161	0.113	5.7113082710514e-05	KISS1R
BCL6B	2.07326938870462e-18	8.22281	0.327	0.214	3.73997065028427e-14	BCL6B
ADAMTS15	2.09677425960712e-48	8.21464	0.475	0.06	3.78237108690528e-44	ADAMTS15
DBI	1.35300318273046e-261	8.21256	0.729	0.109	2.44068244132747e-257	DBI
RAB42	0.0186039	8.21063	0.345	0.057	1	RAB42
STC1	2.43004154989068e-10	8.18642	0.253	0.062	4.3835519518478e-06	STC1
CHRNA9	8.07189886350556e-05	8.18485	0.371	0.058	1	CHRNA9
IL1RN	0.0144718	8.18007	0.176	0.025	1	IL1RN
FGR	0.0172209	8.17225	0.348	0.132	1	FGR
CD163	4.20070419393572e-31	8.16761	0.517	0.105	7.57765029544064e-27	CD163
CDH5	0.0294447	8.16383	0.339	0.234	1	CDH5
MYDGF	2.99121829445856e-128	8.15983	0.646	0.256	5.39585868137379e-124	MYDGF
CALU	0	8.14974	0.833	0.082	0	CALU
EVA1B	1.21862479645778e-54	8.14606	0.443	0.216	2.19827727033019e-50	EVA1B
ADAMDEC1	3.94028072474252e-27	8.13836	0.228	0.028	7.10787239936304e-23	ADAMDEC1
IFIH1	3.42866158193312e-22	8.12183	0.467	0.327	6.18496262764915e-18	IFIH1
NRP1	1.08728451063624e-67	8.11189	0.543	0.278	1.96135252873671e-63	NRP1
CLIC1	1.66264852673251e-217	8.10797	0.673	0.127	2.99925167737278e-213	CLIC1
AVPR1A	3.3679449818753e-20	8.10344	0.138	0.031	6.07543595280485e-16	AVPR1A
SLC3A2	2.23139317177643e-34	8.09847	0.537	0.35	4.02521014256749e-30	SLC3A2
S1PR3	0	8.08829	0.749	0.061	0	S1PR3
LMAN1	4.45676244146378e-135	8.06899	0.603	0.211	8.03955376815651e-131	LMAN1
HSPB1	6.78461917114952e-122	8.06097	0.637	0.246	1.22387745228366e-117	HSPB1
THBS1	1.22189094435995e-14	8.05779	0.319	0.112	2.20416907453092e-10	THBS1
TACSTD2	5.35274083465957e-11	8.05718	0.354	0.156	9.65580919164239e-07	TACSTD2
SDF2L1	1.25510221514304e-38	8.05623	0.529	0.317	2.26407888589652e-34	SDF2L1
PCDH18	1.55122427941851e-74	8.03796	0.529	0.21	2.79825347764304e-70	PCDH18
OSMR	2.39869976013024e-286	8.01799	0.736	0.115	4.32701449729894e-282	OSMR
SBSPON	2.72912776159555e-54	8.01118	0.232	0.029	4.92307356914222e-50	SBSPON
S100A11	5.90841657207601e-301	8.00987	0.693	0.058	1.06581926543679e-296	S100A11
MSN	0	8.00721	0.81	0.062	0	MSN
MPZL2	2.68638711267835e-61	8.00379	0.19	0.019	4.84597371256048e-57	MPZL2
EFEMP1	5.60481837809779e-262	8.00055	0.753	0.105	1.01105318722506e-257	EFEMP1
TYMP	9.83713726638238e-251	7.99604	0.701	0.115	1.77452119148272e-246	TYMP
IL1A	0.00320985	7.99352	0.257	0.052	1	IL1A
TUBA1A	1.07333792329319e-297	7.98405	0.742	0.094	1.93619427982859e-293	TUBA1A
OAS1	1.31234942940942e-15	7.97958	0.446	0.302	2.36734713571165e-11	OAS1
TRPC6	9.03744975040944e-07	7.97696	0.24	0.187	0.0163027	TRPC6
F3	2.34097805012931e-165	7.95006	0.745	0.29	4.22289030462826e-161	F3
CALHM5	6.65167435596742e-57	7.91485	0.199	0.072	1.19989553707296e-52	CALHM5
CTSS	2.9770335856531e-196	7.91015	0.648	0.124	5.37027088515963e-192	CTSS
CD99	0	7.89469	0.858	0.068	0	CD99
BHLHE40	2.27551134044226e-05	7.89445	0.527	0.614	0.410479	BHLHE40
PTPRZ1	0	7.88821	0.897	0.024	0	PTPRZ1
TNFRSF1A	0	7.86381	0.793	0.112	0	TNFRSF1A
EHD4	6.30412048117601e-94	7.85938	0.551	0.199	1.13720029359934e-89	EHD4
NR4A3	1.5550755439377e-22	7.84965	0.479	0.189	2.80520077370922e-18	NR4A3
TGFB1I1	3.33628882769424e-182	7.84361	0.598	0.143	6.01833141627765e-178	TGFB1I1
PXDN	3.28304853021493e-229	7.83839	0.657	0.123	5.92229124365472e-225	PXDN
ABCC3	3.90798001457584e-161	7.83759	0.698	0.142	7.04960514829337e-157	ABCC3
MYOF	3.36594735318482e-66	7.83439	0.494	0.191	6.0718324304101e-62	MYOF
NGFR	2.16290888808899e-98	7.83092	0.508	0.234	3.90167134322372e-94	NGFR
FHOD1	4.19703308746627e-18	7.8176	0.512	0.232	7.57102798648041e-14	FHOD1
S100A6	3.08674276062565e-277	7.79854	0.799	0.187	5.56817526589261e-273	S100A6
TNF	1.45975630855371e-68	7.78592	0.366	0.033	2.63325440500004e-64	TNF
TMEM173	7.4729212453019e-24	7.78151	0.446	0.26	1.34804026344001e-19	TMEM173
FGD5	2.93515187640091e-16	7.77955	0.292	0.223	5.29472046983959e-12	FGD5
KDELR2	1.47820607604941e-244	7.76279	0.705	0.149	2.66653594058552e-240	KDELR2
MS4A6A	2.7834375743504e-288	7.74829	0.719	0.074	5.02104304037069e-284	MS4A6A
NPR1	5.59814020953651e-42	7.74819	0.188	0.053	1.00984851239829e-37	NPR1
CD68	2.96714680304502e-253	7.73612	0.668	0.088	5.3524361180129e-249	CD68
MYO1G	0.00617779	7.7262	0.39	0.054	1	MYO1G
SMTN	4.78277352512116e-07	7.72188	0.365	0.258	0.00862765	SMTN
LGALS3	1.30261206547776e-21	7.71853	0.508	0.372	2.34978190491532e-17	LGALS3
FTL	0	7.71595	0.693	0.054	0	FTL
SH2B3	1.64614822149624e-105	7.71517	0.53	0.192	2.96948677675707e-101	SH2B3
ATF3	7.72507434925662e-19	7.69506	0.488	0.32	1.3935261618624e-14	ATF3
ANXA1	0	7.65437	0.825	0.084	0	ANXA1
PDIA6	5.97775930757956e-183	7.63233	0.704	0.217	1.07832800149428e-178	PDIA6
SLC29A4	1.05709041922571e-217	7.60767	0.668	0.142	1.90688540724125e-213	SLC29A4
SLC16A3	8.05656082448143e-193	7.60472	0.654	0.149	1.45332300712821e-188	SLC16A3
PDGFD	5.62304914549811e-24	7.59788	0.203	0.141	1.0143418353564e-19	PDGFD
PTGIR	2.66821665327845e-07	7.59065	0.233	0.081	0.0048132	PTGIR
PHLDA2	4.53639833643186e-14	7.57664	0.24	0.05	8.18320895908943e-10	PHLDA2
FAM126A	4.6175412058764e-183	7.57011	0.645	0.178	8.32958258128045e-179	FAM126A
GLDN	7.60338279860296e-91	7.53896	0.294	0.123	1.37157422303999e-86	GLDN
CTSB	4.89748955439758e-269	7.52853	0.838	0.255	8.83458140717779e-265	CTSB
ACTN1	1.58202188617118e-06	7.51645	0.555	0.524	0.0285381	ACTN1
ANKRD10	0	7.51236	0.812	0.112	0	ANKRD10
IFI27	0.709551	7.49468	0.315	0.306	1	IFI27
RHOC	0	7.49356	0.824	0.102	0	RHOC
FBLIM1	2.09678412417487e-20	7.48617	0.302	0.091	3.78238888159905e-16	FBLIM1
AQP1	1.46437015373026e-163	7.47611	0.641	0.14	2.64157732031401e-159	AQP1
EPHA2	4.48399780736315e-18	7.47355	0.305	0.147	8.08868364470239e-14	EPHA2
DYSF	5.64445679236051e-18	7.4673	0.357	0.353	1.01820356077391e-13	DYSF
HYAL2	9.92252254460305e-145	7.46468	0.522	0.127	1.78992384182094e-140	HYAL2
RFLNB	5.13131820828438e-65	7.45934	0.522	0.231	9.25638491592419e-61	RFLNB
IL21R	5.71265261801485e-32	7.45358	0.275	0.036	1.0305054057637e-27	IL21R
LRRC36	0.1902	7.44781	0.219	0.064	1	LRRC36
MXRA7	2.39738371576915e-63	7.44171	0.71	0.48	4.32464048487596e-59	MXRA7
ZFP36L2	0	7.4387	0.787	0.043	0	ZFP36L2
MATN2	8.98163684830456e-147	7.43738	0.653	0.181	1.62019747106566e-142	MATN2
FCGR3A	8.25155887282919e-305	7.41633	0.7	0.064	1.48849870506966e-300	FCGR3A
HIC1	7.1440288324611e-08	7.41386	0.273	0.11	0.00128871	HIC1
DLK1	0.0998007	7.4074	0.127	0.028	1	DLK1
CD4	5.76926968818843e-192	7.40022	0.589	0.108	1.04071855905231e-187	CD4
MRC2	0	7.3966	0.824	0.088	0	MRC2
CA2	1.50999240082514e-88	7.38251	0.348	0.11	2.72387529184847e-84	CA2
SEC24D	8.60304804897234e-67	7.36751	0.584	0.337	1.55190383755412e-62	SEC24D
NRP2	2.77807942817233e-79	7.36175	0.54	0.231	5.01137748048007e-75	NRP2
LHFPL3	3.85911083781445e-269	7.36047	0.687	0.093	6.96145004033348e-265	LHFPL3
PDE4C	7.28701102383053e-16	7.35304	0.26	0.189	1.31450391858879e-11	PDE4C
SLC9A3R2	2.82989339835324e-15	7.3347	0.26	0.352	5.10484470128941e-11	SLC9A3R2
CEBPB	1.06092634094215e-58	7.33197	0.544	0.274	1.91380502642554e-54	CEBPB
HSP90B1	1.26549597517292e-36	7.33139	0.569	0.381	2.28282818961444e-32	HSP90B1
HAMP	8.30253094637493e-98	7.32762	0.612	0.191	1.49769355741657e-93	HAMP
ANG	4.78016964025224e-43	7.31297	0.217	0.089	8.62294801405101e-39	ANG
TRIB3	1.09612156658021e-41	7.29714	0.525	0.34	1.97729369395405e-37	TRIB3
CMPK2	1.74531960218919e-07	7.25697	0.447	0.421	0.00314838	CMPK2
CLEC14A	2.0963137911023e-05	7.25477	0.298	0.236	0.378154	CLEC14A
TNFRSF12A	0	7.24928	0.772	0.065	0	TNFRSF12A
FCER1G	0	7.2426	0.793	0.047	0	FCER1G
FCGR2B	8.03117976858188e-06	7.24152	0.147	0.021	0.144874	FCGR2B
ARHGAP18	2.07276471481396e-41	7.23365	0.493	0.269	3.7390602690529e-37	ARHGAP18
PLAU	1.61909272916239e-34	7.1984	0.518	0.101	2.92068137413603e-30	PLAU
CP	3.13450321928799e-71	7.19134	0.592	0.071	5.65433035727361e-67	CP
ADGRF5	1.32387051292846e-18	7.1782	0.28	0.335	2.38813001827166e-14	ADGRF5
TYROBP	6.3322285831222e-169	7.16639	0.556	0.125	1.14227071410941e-164	TYROBP
COL5A2	2.97506532288071e-147	7.16277	0.585	0.145	5.36672033594451e-143	COL5A2
NR2F2	5.21025190652741e-203	7.15462	0.64	0.169	9.3987734141848e-199	NR2F2
CTSZ	5.68030992774594e-214	7.14997	0.696	0.178	1.02467110786609e-209	CTSZ
COL1A1	2.03144149160892e-90	7.14605	0.38	0.019	3.66451730671333e-86	COL1A1
GNG11	0.0136809	7.13651	0.335	0.291	1	GNG11
ADGRE1	1.29820533449368e-06	7.13398	0.288	0.01	0.0234183	ADGRE1
TKTL1	7.94861112976272e-06	7.13326	0.26	0.029	0.143385	TKTL1
PDPN	0	7.13005	0.82	0.105	0	PDPN
TRH	1.42654448775498e-85	7.11613	0.223	0.143	2.57334360146121e-81	TRH
SLC38A5	0.000668913	7.10793	0.256	0.227	1	SLC38A5
AEBP1	0	7.10345	0.839	0.048	0	AEBP1
TXNIP	3.04406827098176e-273	7.07335	0.625	0.082	5.49119475402399e-269	TXNIP
MXRA8	2.17510172633325e-137	7.04936	0.592	0.177	3.92366600413256e-133	MXRA8
OAS2	3.37756052515252e-104	7.04643	0.593	0.261	6.09278143132264e-100	OAS2
SPAG4	3.68658580320467e-06	7.03981	0.274	0.11	0.0665023	SPAG4
HIST1H1D	2.94926783661467e-246	7.03211	0.639	0.1	5.3201842504692e-242	HIST1H1D
EVA1A	3.14617363915068e-07	7.03018	0.211	0.037	0.00567538	EVA1A
SPRY1	5.26397858055857e-106	7.02701	0.558	0.215	9.49569096146961e-102	SPRY1
SPRY4	1.03512518762052e-83	7.01548	0.492	0.191	1.86726232594865e-79	SPRY4
CD36	3.45481477712601e-10	6.95194	0.269	0.062	6.23214037645762e-06	CD36
PLPP4	9.13773274281823e-29	6.94964	0.495	0.304	1.64835560947698e-24	PLPP4
SEC61A1	0	6.94128	0.793	0.123	0	SEC61A1
TPX2	4.6971094069071e-181	6.92775	0.644	0.164	8.47311565911971e-177	TPX2
IFITM3	3.65753096548303e-96	6.92524	0.618	0.258	6.59782010863483e-92	IFITM3
FPR1	4.71389209920547e-263	6.92217	0.714	0.109	8.50338995775675e-259	FPR1
CAV2	6.90100988931627e-10	6.90884	0.267	0.285	1.24487317393376e-05	CAV2
COTL1	6.77886656616808e-292	6.89857	0.722	0.119	1.22283973987106e-287	COTL1
C1RL	2.68540207301903e-98	6.8962	0.634	0.242	4.84419679951903e-94	C1RL
CD63	0	6.89106	0.839	0.154	0	CD63
TINAGL1	8.70435249138787e-22	6.88942	0.263	0.29	1.57017814592146e-17	TINAGL1
SAMD9L	2.12801801969781e-140	6.88818	0.635	0.228	3.83873170573288e-136	SAMD9L
LAMB2	0	6.87883	0.782	0.122	0	LAMB2
FILIP1L	3.68857507585175e-06	6.87849	0.477	0.406	0.0665382	FILIP1L
PDGFA	7.70571083984597e-156	6.87767	0.573	0.194	1.39003317839981e-151	PDGFA
SERPINA1	1.10025789645353e-201	6.87202	0.681	0.157	1.98475521941253e-197	SERPINA1
CAVIN3	0.0585689	6.87046	0.336	0.169	1	CAVIN3
TMSB4X	2.89833976260941e-249	6.85866	0.466	0.053	5.22831509777111e-245	TMSB4X
RGCC	9.20808504303715e-127	6.85353	0.167	0.453	1.66104646091347e-122	RGCC
FOXC1	0.00400522	6.85246	0.378	0.288	1	FOXC1
PLA2G2A	1.71809313222738e-26	6.84023	0.275	0.125	3.09926820122497e-22	PLA2G2A
MFAP2	4.74356537761185e-98	6.83715	0.182	0.043	8.55691758467402e-94	MFAP2
PHLDA1	0	6.83655	0.849	0.047	0	PHLDA1
ECM1	2.63021626369617e-06	6.82342	0.473	0.414	0.0474465	ECM1
PLOD1	7.911652603661e-237	6.81733	0.698	0.13	1.42718301317441e-232	PLOD1
NR4A1	1.41697209374425e-13	6.8116	0.389	0.21	2.55607595990524e-09	NR4A1
SERPINA5	2.03441162183511e-23	6.80696	0.282	0.044	3.66987512462836e-19	SERPINA5
IER5L	3.33102517424049e-75	6.78993	0.635	0.365	6.00883631181243e-71	IER5L
SLC40A1	3.22467636970653e-59	6.77733	0.55	0.247	5.8169937033136e-55	SLC40A1
CD9	0	6.77559	0.821	0.048	0	CD9
OR51A4	2.31502271641176e-06	6.76945	0.142	0.052	0.0417607	OR51A4
KCNJ8	0.00450054	6.75859	0.403	0.327	1	KCNJ8
FOXC2	9.35212915485526e-06	6.75796	0.211	0.078	0.168703	FOXC2
FGF11	5.62768701613188e-130	6.75402	0.582	0.184	1.01517846084003e-125	FGF11
SCNN1B	1.57470664069517e-85	6.74311	0.138	0.034	2.84061330915002e-81	SCNN1B
ARG2	2.45721997281503e-07	6.73467	0.326	0.33	0.00443258	ARG2
CFD	7.89250524349378e-05	6.73448	0.392	0.215	1	CFD
MMP25	5.89471160535974e-50	6.73413	0.164	0.105	1.06334702649084e-45	MMP25
FZD4	5.47385447798278e-05	6.71814	0.448	0.321	0.987429	FZD4
PCOLCE	8.48836866023479e-35	6.71758	0.552	0.144	1.53121682261975e-30	PCOLCE
SLC39A8	7.79705116013218e-16	6.70817	0.369	0.408	1.40651005877624e-11	SLC39A8
TIMP4	6.39411729245816e-241	6.70528	0.69	0.094	1.15343481838653e-236	TIMP4
FAM43A	6.18725638800897e-12	6.69049	0.373	0.324	1.11611917983294e-07	FAM43A
SRPX2	7.17033165948817e-126	6.68475	0.61	0.126	1.29345612805507e-121	SRPX2
LILRB5	5.98395967203072e-71	6.68083	0.133	0.019	1.07944648523762e-66	LILRB5
COL5A3	0.708187	6.66603	0.309	0.321	1	COL5A3
SCARF1	9.44938925427499e-08	6.65053	0.395	0.305	0.00170458	SCARF1
CDON	1.81991034286977e-29	6.63347	0.213	0.279	3.28293626750278e-25	CDON
SAMD9	1.53186763279031e-187	6.63148	0.639	0.21	2.76333602279043e-183	SAMD9
SECTM1	3.45751109473806e-13	6.63113	0.352	0.065	6.23700426379799e-09	SECTM1
OLFML3	1.70199939694041e-159	6.62747	0.544	0.103	3.07023671214081e-155	OLFML3
CPVL	1.10442443288512e-137	6.60337	0.583	0.147	1.99227123448146e-133	CPVL
APLNR	2.24569127159452e-95	6.60053	0.45	0.072	4.05100248482936e-91	APLNR
SERPING1	4.25101396082431e-123	6.59793	0.669	0.271	7.66840408393098e-119	SERPING1
CLEC5A	3.3145656878766e-41	6.57412	0.221	0.055	5.97914504436061e-37	CLEC5A
ADAM8	2.37291786997951e-44	6.57338	0.206	0.169	4.28050654565604e-40	ADAM8
ECRG4	4.08027648088295e-05	6.57272	0.448	0.401	0.736041	ECRG4
PARP14	6.31625681651153e-192	6.57231	0.625	0.14	1.13938956713052e-187	PARP14
MAOB	4.80720312623734e-57	6.56588	0.627	0.339	8.67171371941953e-53	MAOB
MT1G	4.07423801862767e-08	6.56503	0.103	0.119	0.000734952	MT1G
SERP1	3.23049003758254e-13	6.56067	0.483	0.373	5.82748097879514e-09	SERP1
OLFML2B	9.11554331622076e-05	6.55478	0.413	0.252	1	OLFML2B
DOCK6	7.4822340517999e-37	6.54591	0.438	0.189	1.34972020060418e-32	DOCK6
NES	0	6.545	0.905	0.02	0	NES
CXCL1	4.50348476150168e-137	6.53713	0.11	0.28	8.12383616127288e-133	CXCL1
SGK1	2.59370553727489e-288	6.537	0.633	0.057	4.67878541869018e-284	SGK1
TREM2	1.00263744486523e-260	6.52777	0.606	0.078	1.80865768679239e-256	TREM2
CDH6	2.72990817878403e-69	6.51602	0.554	0.278	4.92448136370851e-65	CDH6
MX2	4.1069286105148e-22	6.50959	0.436	0.172	7.40848852050765e-18	MX2
OAS3	1.29216000065481e-161	6.50623	0.642	0.198	2.33092742518121e-157	OAS3
CCL3L1	5.68343936381511e-115	6.49818	0.105	0.008	1.02523562683861e-110	CCL3L1
COL8A1	1.53665913942377e-17	6.49688	0.304	0.064	2.77197942160655e-13	COL8A1
PTBP1	1.34511852736761e-204	6.49321	0.628	0.137	2.42645931151844e-200	PTBP1
ASPM	1.47285449824271e-122	6.49169	0.553	0.193	2.65688222938002e-118	ASPM
SH2D3C	1.42469906583669e-33	6.48513	0.332	0.49	2.5700146448628e-29	SH2D3C
TAGLN2	3.81997993226874e-269	6.46854	0.708	0.12	6.89086179981957e-265	TAGLN2
TMEM176B	0	6.46267	0.913	0.054	0	TMEM176B
PLEK	8.86381098335391e-38	6.4545	0.521	0.211	1.59894286328721e-33	PLEK
ITGAV	0	6.4404	0.779	0.1	0	ITGAV
PLAUR	1.17734157985146e-109	6.40356	0.544	0.189	2.12380647589404e-105	PLAUR
CTHRC1	9.17525398712829e-73	6.40266	0.536	0.233	1.65512406673807e-68	CTHRC1
PDIA3	3.57763804765152e-167	6.39295	0.694	0.258	6.45370127415858e-163	PDIA3
AFAP1L1	1.69896589716351e-122	6.38243	0.569	0.16	3.06476458189325e-118	AFAP1L1
ARPC1B	5.99465537419743e-289	6.38239	0.654	0.073	1.08137588295147e-284	ARPC1B
INMT	0.88315	6.37574	0.221	0.065	1	INMT
MPEG1	4.16653128068894e-22	6.37156	0.322	0.23	7.51600577723478e-18	MPEG1
HIST1H1A	0.0381112	6.36838	0.329	0.297	1	HIST1H1A
CD276	0	6.36429	0.754	0.111	0	CD276
SPON2	4.57623513339393e-70	6.36191	0.496	0.15	8.25507055712931e-66	SPON2
CTSL	5.51214234511944e-128	6.36149	0.68	0.302	9.94335357636097e-124	CTSL
DLC1	2.80244587642046e-31	6.35982	0.252	0.404	5.05533211647486e-27	DLC1
ARAP3	7.59816317069262e-22	6.35466	0.471	0.299	1.37063265436124e-17	ARAP3
TMEM255B	0.292537	6.34907	0.403	0.221	1	TMEM255B
EIF4A1	0	6.34692	0.783	0.071	0	EIF4A1
DIPK2B	6.95046640680388e-15	6.34656	0.294	0.191	1.25379463512335e-10	DIPK2B
PLEKHG2	4.6240597981167e-177	6.33844	0.606	0.147	8.34134146982271e-173	PLEKHG2
BMP1	8.56627989652481e-195	6.33562	0.629	0.137	1.54527123053411e-190	BMP1
MCL1	0	6.33006	0.756	0.07	0	MCL1
FGFR1	7.66312466595265e-45	6.32105	0.607	0.409	1.3823510584912e-40	FGFR1
NCF4	2.02469376284599e-12	6.31641	0.483	0.135	3.65234507879788e-08	NCF4
ANPEP	1.95605783910534e-16	6.31482	0.348	0.053	3.52853273596213e-12	ANPEP
EGFLAM	1.21434808410177e-61	6.31246	0.204	0.104	2.19056250891119e-57	EGFLAM
IGKC	5.25712862048381e-150	6.31151	0.103	0.066	9.48333431849075e-146	IGKC
PLAT	1.58107155033211e-114	6.30815	0.517	0.177	2.85209496964409e-110	PLAT
MAN1C1	6.65309832074421e-20	6.30312	0.598	0.458	1.20015240607905e-15	MAN1C1
KCP	2.06591945825225e-22	6.29774	0.135	0.036	3.72671211074124e-18	KCP
SIPA1	2.13508140173365e-106	6.29755	0.516	0.169	3.85147334058733e-102	SIPA1
DLL4	1.72304743379821e-10	6.24764	0.269	0.14	3.1082052658286e-06	DLL4
VSIG4	3.31620755929207e-234	6.23975	0.646	0.056	5.98210681620696e-230	VSIG4
C1QTNF6	0.00119784	6.23837	0.474	0.144	1	C1QTNF6
RCSD1	1.16785417425577e-35	6.23637	0.451	0.218	2.10669214493998e-31	RCSD1
NUSAP1	5.2143046437926e-229	6.2343	0.67	0.125	9.40608414693747e-225	NUSAP1
MYCT1	2.00649052987739e-32	6.22881	0.186	0.083	3.61950826684582e-28	MYCT1
DPEP1	1.51431440241063e-70	6.22836	0.136	0.017	2.73167175050853e-66	DPEP1
HP	2.69538981974575e-110	6.21671	0.153	0.061	4.86221369583936e-106	HP
ITGB6	1.46206921714779e-34	6.20174	0.188	0.02	2.6374266608129e-30	ITGB6
CD28	0.000147438	6.19176	0.163	0.036	1	CD28
PFKFB4	7.11244548012205e-21	6.18939	0.494	0.306	1.28301404015922e-16	PFKFB4
PALD1	9.13748400055043e-74	6.17966	0.523	0.211	1.64831073885929e-69	PALD1
CD81	6.63295490042718e-192	6.17447	0.747	0.242	1.19651873448806e-187	CD81
NOX4	1.02697108847577e-06	6.1544	0.113	0.019	0.0185255	NOX4
GNAI2	1.51141073785557e-143	6.15333	0.556	0.167	2.72643383001767e-139	GNAI2
HS3ST1	7.4350055319011e-206	6.12666	0.727	0.202	1.34120064789964e-201	HS3ST1
PLEK2	1.89723771941353e-09	6.12524	0.121	0.016	3.42242712205006e-05	PLEK2
LCE1B	3.00854591898342e-23	6.1226	0.244	0.024	5.42711598325419e-19	LCE1B
ATF5	1.22322620226175e-52	6.12078	0.53	0.268	2.20657774625997e-48	ATF5
CCNA2	4.4012708995542e-56	6.11661	0.504	0.224	7.93945257570581e-52	CCNA2
CCN2	5.79651232726116e-21	6.10783	0.383	0.183	1.04563285871464e-16	CCN2
FABP4	0.0880369	6.08704	0.114	0.025	1	FABP4
CCL8	2.59353280602556e-87	6.06665	0.143	0.015	4.67847382878951e-83	CCL8
NKX6-1	3.76776323617252e-05	6.05808	0.205	0.069	0.679667	NKX6-1
GRN	4.30342773873919e-223	6.05594	0.666	0.129	7.76295329791163e-219	GRN
EMP3	5.79125566426637e-277	6.05387	0.758	0.128	1.04468460927701e-272	EMP3
NPBWR1	9.51881776310126e-95	6.04906	0.1	0.231	1.71709953628584e-90	NPBWR1
ANXA13	1.9241665930204e-32	6.0405	0.263	0.019	3.47100411714949e-28	ANXA13
CNN3	0	6.02686	0.828	0.137	0	CNN3
IRF7	2.86562173408576e-106	6.02442	0.546	0.226	5.1692950461173e-102	IRF7
AMBN	4.34342392496795e-20	6.01197	0.201	0.07	7.83510241824968e-16	AMBN
APOC2	0	6.00875	0.776	0.045	0	APOC2
ST14	0.0272734	6.00107	0.378	0.062	1	ST14
FCMR	1.88004947760641e-78	6.00014	0.178	0.034	3.3914212526542e-74	FCMR
MAF	5.50282297241923e-104	5.99268	0.492	0.165	9.92654235994704e-100	MAF
TRIM22	3.24730303135187e-146	5.98633	0.576	0.169	5.85780993825564e-142	TRIM22
FURIN	2.36872292059732e-05	5.98628	0.448	0.4	0.427294	FURIN
OR52A5	1.06835915889921e-127	5.98282	0.087	0.241	1.92721308673828e-123	OR52A5
APOBEC3B	2.86241311760339e-50	5.98045	0.145	0.013	5.16350702284475e-46	APOBEC3B
GBP2	4.17737804084544e-153	5.97866	0.672	0.177	7.53557224788109e-149	GBP2
FGL2	0.00201362	5.97664	0.462	0.295	1	FGL2
CFAP161	2.8525854123633e-37	5.97352	0.323	0.048	5.14577882536215e-33	CFAP161
FOSB	0.223876	5.96773	0.367	0.251	1	FOSB
ALX3	1.25471971951112e-35	5.96725	0.409	0.181	2.26338890202611e-31	ALX3
PROM1	6.48282552305107e-245	5.96557	0.662	0.09	1.16943689610318e-240	PROM1
LYZ	0.00131991	5.96013	0.466	0.164	1	LYZ
RGS16	0	5.95952	0.757	0.088	0	RGS16
MYC	2.47327817302564e-103	5.957	0.581	0.228	4.46154649632095e-99	MYC
FADS2	7.8933297319191e-251	5.9449	0.756	0.119	1.42387775034089e-246	FADS2
APOBEC3G	0.621129	5.93865	0.456	0.149	1	APOBEC3G
SLC7A5	6.84480550404029e-08	5.92726	0.456	0.352	0.00123473	SLC7A5
IFI16	0	5.92651	0.785	0.083	0	IFI16
TFPI	9.01216565008167e-93	5.9249	0.598	0.204	1.62570456161823e-88	TFPI
ANGPTL3	5.14647724216008e-05	5.89973	0.24	0.023	0.928373	ANGPTL3
TEX53	2.10206204672669e-184	5.89496	0.06	0.253	3.79190972609028e-180	TEX53
PDLIM1	1.74561752070001e-11	5.8946	0.479	0.165	3.14891944559075e-07	PDLIM1
PRCP	9.09733819843221e-155	5.88176	0.682	0.244	1.64106883761519e-150	PRCP
HERPUD1	0.000468614	5.8803	0.419	0.46	1	HERPUD1
FIBCD1	0.299249	5.87769	0.273	0.17	1	FIBCD1
KLF6	5.61874351391077e-161	5.87761	0.647	0.188	1.01356514247436e-156	KLF6
TRPM8	3.96408246974354e-101	5.87388	0.124	0.03	7.15080836717037e-97	TRPM8
FRK	4.33678014079398e-26	5.87328	0.221	0.154	7.82311769597827e-22	FRK
DUSP6	6.83897271327289e-79	5.8653	0.53	0.214	1.2336822877473e-74	DUSP6
CLEC10A	0.0213176	5.85883	0.144	0.019	1	CLEC10A
GIPC3	8.81594855987128e-29	5.85569	0.188	0.077	1.59030896071518e-24	GIPC3
OR1B1	1.34397067556303e-14	5.8536	0.185	0.201	2.42438870164815e-10	OR1B1
RCN3	0.000375478	5.85281	0.44	0.316	1	RCN3
VEGFC	8.70884085070994e-20	5.84209	0.135	0.12	1.57098780105957e-15	VEGFC
SNAI2	0.260959	5.84098	0.452	0.206	1	SNAI2
ERG	8.93234062528547e-54	5.83834	0.211	0.189	1.61130492539525e-49	ERG
FMOD	6.77851310650705e-131	5.83129	0.581	0.162	1.22277597928281e-126	FMOD
ICAM1	1.04110369318726e-76	5.8312	0.562	0.186	1.8780469521405e-72	ICAM1
PLK3	4.83416052956657e-177	5.82368	0.572	0.127	8.72034217928514e-173	PLK3
C9orf152	5.88714775464041e-12	5.81248	0.167	0.037	1.06198258345958e-07	C9orf152
CAV1	1.61483271823883e-30	5.81056	0.453	0.196	2.91299674043103e-26	CAV1
TTK	2.52736540123131e-49	5.80853	0.493	0.137	4.55911444728115e-45	TTK
ZAP70	9.32446718598001e-52	5.7959	0.19	0.08	1.68204063567893e-47	ZAP70
LGALS3BP	8.97241300059734e-307	5.78415	0.694	0.075	1.61853358117775e-302	LGALS3BP
BMP6	8.4939402628048e-18	5.78163	0.143	0.125	1.53222188400736e-13	BMP6
CD53	3.49192337050672e-147	5.76316	0.564	0.149	6.29908056805707e-143	CD53
KDELR3	7.1537478750086e-86	5.75847	0.172	0.074	1.2904645791728e-81	KDELR3
UHRF1	3.61360524206255e-211	5.74986	0.602	0.095	6.51858249615664e-207	UHRF1
CFH	0.726909	5.74783	0.39	0.204	1	CFH
RAB7B	8.05944854868314e-14	5.73662	0.465	0.159	1.45384392369695e-09	RAB7B
SLC39A14	4.10009614731175e-18	5.73201	0.51	0.302	7.39616344013567e-14	SLC39A14
KANK2	3.88901114128622e-64	5.71381	0.493	0.195	7.01538719776621e-60	KANK2
AK4	8.55535080893788e-11	5.71224	0.393	0.513	1.5432997324243e-06	AK4
FCGR2A	3.53572838967515e-79	5.69797	0.599	0.167	6.37810044213501e-75	FCGR2A
TMEM52	1.56766269949764e-69	5.69671	0.072	0.112	2.82790674362379e-65	TMEM52
ADAMTS4	1.02123942587067e-12	5.69508	0.298	0.145	1.8422138003281e-08	ADAMTS4
STAT1	7.8714287205506e-71	5.69014	0.58	0.305	1.41992702690012e-66	STAT1
CCL24	1.10788485375728e-22	5.6852	0.261	0.253	1.99851348769275e-18	CCL24
SELENOP	1.02406798376725e-142	5.68362	0.348	0.047	1.84731623591774e-138	SELENOP
RRAS	1.63220945664759e-21	5.67787	0.448	0.282	2.94434263884659e-17	RRAS
ADAMTS12	4.59712987162289e-09	5.67408	0.351	0.072	8.29276257542053e-05	ADAMTS12
LAPTM4A	4.11879425967767e-98	5.67274	0.602	0.265	7.42989296503255e-94	LAPTM4A
RBPMS	5.23091661713938e-07	5.67127	0.416	0.304	0.00943605	RBPMS
NPC2	4.77578627598489e-307	5.67064	0.719	0.092	8.61504086324915e-303	NPC2
LAMC3	1.11236859148215e-05	5.66827	0.377	0.157	0.20066	LAMC3
LIPA	2.51119065299884e-179	5.6666	0.506	0.08	4.5299368189446e-175	LIPA
C2	4.8577890808078e-67	5.66612	0.537	0.187	8.76296572286918e-63	C2
CPA4	6.20960696496493e-06	5.65715	0.165	0.096	0.112015	CPA4
GFAP	0	5.64929	0.771	0.043	0	GFAP
CD40	2.0905735628789e-19	5.63884	0.338	0.169	3.77118565007725e-15	CD40
MFAP4	0.0192463	5.63291	0.381	0.29	1	MFAP4
SELENON	1.13597710490304e-280	5.63213	0.809	0.191	2.0491890995346e-276	SELENON
IGSF6	4.1430330251777e-49	5.62984	0.558	0.202	7.47361727411806e-45	IGSF6
LRRN4	2.26997825676777e-10	5.62974	0.105	0.078	4.09481377738339e-06	LRRN4
HK3	8.57633806779528e-55	5.62585	0.4	0.056	1.54708562404959e-50	HK3
CFAP77	0.18753	5.61928	0.37	0.036	1	CFAP77
HAPLN1	3.4961762157311e-76	5.60043	0.557	0.29	6.30675227555733e-72	HAPLN1
EGR3	8.37261810793427e-49	5.59966	0.404	0.189	1.51033658049026e-44	EGR3
IL32	4.249773113887e-35	5.59514	0.515	0.214	7.66616572014077e-31	IL32
TWSG1	2.1372410565185e-206	5.58873	0.677	0.167	3.85536914185372e-202	TWSG1
COL15A1	4.98136649260795e-07	5.58353	0.406	0.131	0.00898589	COL15A1
ITGB4	1.41263080264391e-174	5.57218	0.632	0.135	2.54824470488936e-170	ITGB4
MKI67	1.85818000244105e-206	5.57063	0.642	0.117	3.35197090640341e-202	MKI67
CEP55	4.61292023513502e-91	5.56794	0.474	0.095	8.32124681216006e-87	CEP55
TNFSF14	2.72967290331444e-40	5.56727	0.18	0.028	4.92405695028893e-36	TNFSF14
BTG2	0	5.56561	0.668	0.021	0	BTG2
RETN	1.97947237304715e-39	5.56484	0.113	0.135	3.57077021373975e-35	RETN
ACTG1	0	5.55985	0.866	0.164	0	ACTG1
PMAIP1	2.61052837922581e-12	5.55391	0.439	0.173	4.70913214328543e-08	PMAIP1
TIPARP	3.95048982298188e-46	5.5472	0.51	0.226	7.12628859167701e-42	TIPARP
CCKAR	0.138574	5.54637	0.149	0.047	1	CCKAR
MYBPH	4.87231572735831e-126	5.5459	0.107	0.024	8.78917034058166e-122	MYBPH
HIST1H3E	1.89790744634001e-07	5.54355	0.488	0.025	0.00342364	HIST1H3E
LCP1	2.99503210333095e-79	5.5425	0.521	0.177	5.4027384111987e-75	LCP1
SPI1	0	5.53772	0.69	0.048	0	SPI1
TIE1	1.11132353219212e-14	5.53267	0.305	0.228	2.00471651972136e-10	TIE1
FOLR2	3.43360496299898e-45	5.52484	0.441	0.154	6.19387999275386e-41	FOLR2
PRDM1	1.98549385267948e-12	5.52277	0.404	0.276	3.58163236084852e-08	PRDM1
GPR174	5.53793710703284e-99	5.5221	0.163	0.06	9.98988474737654e-95	GPR174
C5AR1	0.361706	5.51873	0.436	0.146	1	C5AR1
IL1R1	8.54484950753984e-12	5.50699	0.504	0.132	1.54140540266511e-07	IL1R1
PRTN3	1.78400657779212e-228	5.50326	0.074	0.121	3.2181694656792e-224	PRTN3
IRF1	2.85869733704221e-68	5.50178	0.528	0.212	5.15680412629044e-64	IRF1
UNC5B	1.37563645429925e-13	5.49847	0.379	0.24	2.48151059991042e-09	UNC5B
FPR3	1.11110920299518e-26	5.497	0.354	0.072	2.004329891283e-22	FPR3
SVIL	4.59691856810565e-13	5.49331	0.388	0.161	8.29238140500578e-09	SVIL
GZMK	1.28985799239456e-146	5.47383	0.126	0.09	2.32677483248055e-142	GZMK
LIF	0.160798	5.47076	0.137	0.034	1	LIF
TUBB6	5.17643195907978e-160	5.46823	0.638	0.188	9.33776561098401e-156	TUBB6
CYP19A1	1.64748518988506e-14	5.46216	0.336	0.01	2.97189853403366e-10	CYP19A1
CEMIP	1.31118540592553e-69	5.45955	0.28	0.313	2.36524735374907e-65	CEMIP
C14orf180	6.5467471850424e-48	5.45915	0.118	0.013	1.1809677247098e-43	C14orf180
MMP2	3.53769414257952e-285	5.45061	0.725	0.117	6.3816464637992e-281	MMP2
IKBIP	1.40364377248788e-39	5.44992	0.47	0.145	2.53203300119089e-35	IKBIP
MSMP	7.93137293521667e-112	5.4475	0.196	0.061	1.43074036378374e-107	MSMP
EDNRB	1.08735146388038e-286	5.44545	0.719	0.075	1.96147330569381e-282	EDNRB
COLEC12	1.65922333918093e-18	5.44285	0.523	0.354	2.99307298154847e-14	COLEC12
DUSP5	8.12850869907906e-05	5.43397	0.315	0.196	1	DUSP5
LMNA	8.98244465700429e-262	5.42572	0.608	0.08	1.620343191677e-257	LMNA
OR2T8	0.49707	5.42486	0.111	0.026	1	OR2T8
ARHGEF15	7.99029003635779e-05	5.41784	0.268	0.132	1	ARHGEF15
ARHGAP29	4.09742417959061e-16	5.4176	0.321	0.405	7.3913434775635e-12	ARHGAP29
NOS2	3.59543156044123e-05	5.40467	0.14	0.165	0.64858	NOS2
MMP11	3.0094511091962e-09	5.40331	0.205	0.058	5.42874885587903e-05	MMP11
ITGA3	4.52126432194951e-102	5.39184	0.64	0.334	8.15590871036471e-98	ITGA3
ITGBL1	0.221342	5.39136	0.441	0.159	1	ITGBL1
PYGL	5.36548734223292e-222	5.38975	0.695	0.147	9.67880261665396e-218	PYGL
CYTL1	8.62516280103061e-23	5.37877	0.531	0.198	1.55589311767791e-18	CYTL1
DAB2	3.86120266582215e-39	5.37429	0.521	0.229	6.96522348887657e-35	DAB2
CD5	6.18507065133714e-125	5.36495	0.076	0.174	1.11572489479471e-120	CD5
CTNNAL1	3.73097524221702e-08	5.3622	0.486	0.359	0.000673031	CTNNAL1
LGMN	3.60593552695255e-05	5.36116	0.503	0.438	0.650475	LGMN
TCL1A	1.59251769078515e-17	5.34563	0.127	0.024	2.87274266240733e-13	TCL1A
EFNB2	7.84776910920071e-07	5.34048	0.581	0.504	0.0141566	EFNB2
BDKRB2	9.33392299118923e-91	5.33828	0.131	0.064	1.68374636838063e-86	BDKRB2
APOLD1	2.65366369480218e-29	5.33294	0.286	0.396	4.78694393905365e-25	APOLD1
JUP	1.74294020895636e-11	5.31883	0.331	0.315	3.14408984293637e-07	JUP
KRTAP19-5	1.97106664424477e-05	5.30748	0.178	0.077	0.355561	KRTAP19-5
IFIT1	1.14884985029158e-95	5.30695	0.27	0.594	2.07241024494099e-91	IFIT1
C15orf48	6.53011199048345e-77	5.30428	0.129	0.045	1.17796690196331e-72	C15orf48
CROCC2	4.5593586357205e-96	5.29733	0.154	0.288	8.22462704297621e-92	CROCC2
DES	1.18370577995112e-41	5.29283	0.539	0.173	2.13528685645383e-37	DES
ALOX5AP	1.11793113347302e-280	5.29243	0.72	0.122	2.01663597167199e-276	ALOX5AP
TMED9	1.14802111065575e-207	5.28214	0.677	0.195	2.0709152815119e-203	TMED9
KRTAP10-1	4.40180480398434e-52	5.27806	0.106	0.147	7.94041568590734e-48	KRTAP10-1
NT5DC2	3.83317932019638e-241	5.26429	0.693	0.138	6.91467217570226e-237	NT5DC2
CASP4	2.37070741840236e-68	5.26422	0.614	0.222	4.27651911205602e-64	CASP4
RUNX1	4.25334606372921e-247	5.26035	0.694	0.107	7.67261096436113e-243	RUNX1
TAP1	1.38683417744863e-179	5.26003	0.67	0.197	2.50171017269959e-175	TAP1
KRTAP6-2	6.36894679671286e-68	5.25663	0.103	0.011	1.14889431265903e-63	KRTAP6-2
C16orf74	0.0634638	5.24836	0.328	0.271	1	C16orf74
AREG	1.13970059024541e-15	5.23762	0.167	0.021	2.0559058947437e-11	AREG
SYCE1L	1.59963979669711e-14	5.22979	0.28	0.008	2.88559022926191e-10	SYCE1L
GADD45B	0.00353147	5.22535	0.49	0.439	1	GADD45B
EIF4EBP1	6.38296511831219e-120	5.22073	0.572	0.186	1.15142307769234e-115	EIF4EBP1
CALHM6	8.26336508823083e-20	5.21697	0.344	0.236	1.49062842826596e-15	CALHM6
CD69	6.11414754767581e-47	5.21214	0.498	0.055	1.10293107612524e-42	CD69
ST8SIA4	2.00120241028518e-41	5.20869	0.533	0.314	3.60996902791343e-37	ST8SIA4
FAM124B	9.06143833894156e-70	5.20603	0.178	0.059	1.63459286196167e-65	FAM124B
ELF4	1.61794647879221e-19	5.20353	0.463	0.122	2.91861365309326e-15	ELF4
TMEM158	1.03150338535407e-254	5.19798	0.764	0.199	1.86072895684021e-250	TMEM158
HNRNPA2B1	0	5.19775	0.785	0.046	0	HNRNPA2B1
BCAM	0.0362149	5.19734	0.423	0.391	1	BCAM
ITIH5	3.03414078478693e-05	5.19622	0.296	0.352	0.547329	ITIH5
UCP2	3.8789563756206e-302	5.19072	0.676	0.053	6.997249405982e-298	UCP2
KRTAP4-4	4.27883778149453e-12	5.17965	0.188	0.016	7.71859547403799e-08	KRTAP4-4
OR2B3	4.273740150993e-05	5.17084	0.106	0.117	0.77094	OR2B3
ANO1	5.66462915337443e-129	5.16348	0.172	0.169	1.02184245297721e-124	ANO1
L1TD1	1.97346567050659e-72	5.15656	0.12	0.021	3.55993472302684e-68	L1TD1
ILF2	2.18336853435185e-78	5.15504	0.565	0.271	3.93857849911731e-74	ILF2
LEF1	2.81763805691203e-86	5.14475	0.526	0.225	5.08273729086362e-82	LEF1
MAP3K7CL	1.08707870022753e-182	5.14429	0.618	0.152	1.96098126734043e-178	MAP3K7CL
WFDC3	1.97418829168314e-17	5.14081	0.226	0.086	3.56123825936722e-13	WFDC3
ITK	6.89360248663562e-28	5.13706	0.159	0.061	1.2435369525642e-23	ITK
TOP2A	9.01317742050164e-246	5.13325	0.676	0.115	1.62588707488429e-241	TOP2A
CFHR2	6.63480620922244e-11	5.13064	0.167	0.016	1.19685269208164e-06	CFHR2
WARS	1.48751352818698e-113	5.11967	0.668	0.328	2.68332565349649e-109	WARS
GEM	5.31823858435032e-33	5.11787	0.559	0.256	9.59357058230954e-29	GEM
SHMT2	2.75051749122286e-132	5.11485	0.631	0.232	4.96165850241692e-128	SHMT2
NAA11	4.67734373551466e-07	5.1063	0.218	0.054	0.00843746	NAA11
FCER1A	4.92716338214173e-61	5.10447	0.14	0.076	8.88811002504546e-57	FCER1A
CAP1	8.21219054904188e-33	5.09291	0.51	0.325	1.48139705314166e-28	CAP1
TRIM10	0.306484	5.09233	0.341	0.076	1	TRIM10
FOXF1	2.30440860319725e-155	5.09031	0.591	0.192	4.15692267930751e-151	FOXF1
TRPV2	3.55301446464074e-05	5.08931	0.469	0.327	0.640928	TRPV2
RGS3	0.25322	5.08608	0.361	0.31	1	RGS3
SMIM3	7.91536925483158e-153	5.08263	0.629	0.228	1.42785345987907e-148	SMIM3
SCGB1C2	2.87220386213191e-41	5.07298	0.144	0.28	5.18116854689976e-37	SCGB1C2
GNAT1	2.60526097257518e-20	5.07127	0.224	0.223	4.69963026842836e-16	GNAT1
TIMP3	0.669975	5.07063	0.368	0.288	1	TIMP3
SIGLEC1	8.90965981796634e-124	5.06562	0.185	0.09	1.60721353456295e-119	SIGLEC1
SAT1	2.43625251358914e-174	5.06538	0.7	0.235	4.39475590926345e-170	SAT1
CFI	4.57652061568747e-68	5.05784	0.553	0.13	8.25558553863863e-64	CFI
TUBA1C	1.09190826528074e-217	5.05009	0.678	0.147	1.96969331973993e-213	TUBA1C
LCE2B	1.08512404350498e-148	5.04334	0.059	0.177	1.95745526207863e-144	LCE2B
CRISPLD2	0.00641782	5.03882	0.422	0.212	1	CRISPLD2
CLDN1	1.54937130684037e-89	5.03602	0.123	0.329	2.79491090040933e-85	CLDN1
PADI1	9.58112761139351e-24	5.03588	0.142	0.064	1.72833960981928e-19	PADI1
CLCF1	2.7326218867143e-09	5.03391	0.198	0.039	4.92937662144392e-05	CLCF1
DNMT3L	5.4989122041477e-05	5.03232	0.184	0.017	0.991949	DNMT3L
TGFB1	6.88334623628628e-57	5.02078	0.514	0.26	1.24168682756368e-52	TGFB1
TRAM1	7.21353311472319e-145	5.01304	0.657	0.236	1.30124923856492e-140	TRAM1
AC187653.1	4.43407760045093e-50	5.01117	0.284	0.034	7.99863258345343e-46	AC187653.1
SULF2	0	5.00999	0.777	0.085	0	SULF2
TRIM40	1.27320259926311e-22	5.00848	0.122	0.01	2.29673016881072e-18	TRIM40
HM13	9.07102150071398e-109	5.00839	0.676	0.322	1.63632156851379e-104	HM13
FGFRL1	0.153426	5.00729	0.477	0.309	1	FGFRL1
IL1RAP	0	5.00611	0.826	0.135	0	IL1RAP
TMOD4	0.267614	5.0055	0.295	0.014	1	TMOD4
PCDHA11	0.0364862	5.00441	0.357	0.204	1	PCDHA11
AFAP1L2	7.78105285769623e-32	5.00152	0.48	0.293	1.40362412499982e-27	AFAP1L2
KRTAP5-6	6.41605123997546e-09	4.99376	0.209	0.021	0.000115739	KRTAP5-6
EGLN3	7.49220587667665e-05	4.99321	0.302	0.322	1	EGLN3
ST6GALNAC2	3.70515186334257e-09	4.98973	0.244	0.011	6.68372344628367e-05	ST6GALNAC2
SELE	1.02764885128495e-181	4.97045	0.075	0.229	1.85377576283292e-177	SELE
MYRFL	5.45527172593928e-10	4.96491	0.368	0.204	9.84076466642186e-06	MYRFL
GRPEL2	0.000127838	4.9631	0.437	0.27	1	GRPEL2
CMTM3	0	4.96202	0.873	0.051	0	CMTM3
WWTR1	1.49701187826499e-176	4.95207	0.639	0.135	2.70045972720222e-172	WWTR1
FLNC	4.2993860870977e-152	4.95158	0.565	0.134	7.75566256251554e-148	FLNC
CDH23	0.631454	4.94233	0.265	0.191	1	CDH23
OTOR	4.20161328984469e-07	4.93546	0.204	0.023	0.00757929	OTOR
RBM47	7.81683057392381e-31	4.93239	0.554	0.152	1.41007806723012e-26	RBM47
TC2N	0.0515195	4.93101	0.365	0.247	1	TC2N
TPM1	0.0525976	4.92778	0.428	0.47	1	TPM1
HAS2	7.40991671607143e-94	4.92769	0.612	0.245	1.33667487641212e-89	HAS2
ICAM2	0.00280676	4.91032	0.33	0.264	1	ICAM2
KIF17	0	4.90847	0.882	0.085	0	KIF17
ERP27	5.91893103851492e-07	4.89776	0.267	0.033	0.0106772	ERP27
C1orf54	2.62465329259966e-28	4.89757	0.496	0.268	4.73461207452053e-24	C1orf54
CCND2	4.69867467713151e-178	4.89618	0.673	0.213	8.47593925007753e-174	CCND2
KIFC1	1.84183015825405e-136	4.88969	0.614	0.204	3.32247742247447e-132	KIFC1
OR5B3	1.31839888436469e-27	4.88712	0.187	0.011	2.37825974750547e-23	OR5B3
PTN	9.08540717532891e-287	4.88659	0.829	0.187	1.63891660035758e-282	PTN
COL4A4	3.13951380951245e-09	4.88655	0.216	0.056	5.66336896097951e-05	COL4A4
UBL4B	3.82999111849764e-06	4.87284	0.395	0.044	0.0690892	UBL4B
CCL13	7.73003069255366e-137	4.87266	0.112	0.312	1.39442023662975e-132	CCL13
RCAN1	3.84419855754285e-164	4.87053	0.692	0.243	6.93454977795154e-160	RCAN1
CALML3	1.16272126599219e-297	4.86941	0.02	0.354	2.09743289172332e-293	CALML3
FOXL1	1.5831314618376e-122	4.86767	0.101	0.029	2.85581084400885e-118	FOXL1
CPSF4L	0.223876	4.86655	0.12	0.07	1	CPSF4L
PAPSS2	0.0752602	4.85292	0.397	0.313	1	PAPSS2
VASH1	2.04527450765966e-185	4.8519	0.515	0.098	3.68947068436726e-181	VASH1
CAPN11	3.92150745635932e-07	4.84575	0.211	0.017	0.00707401	CAPN11
YBX1	0	4.8452	0.758	0.062	0	YBX1
DDX60L	4.81255970059154e-40	4.84227	0.488	0.29	8.68137644389707e-36	DDX60L
OR4K5	3.0786274213033e-98	4.84139	0.145	0.354	5.55353600528901e-94	OR4K5
ITPRIPL2	2.6067330126437e-132	4.83865	0.564	0.157	4.70228568150798e-128	ITPRIPL2
APOL1	0.00534192	4.82634	0.467	0.2	1	APOL1
KIRREL1	8.22089912343692e-113	4.816	0.542	0.172	1.48296799287679e-108	KIRREL1
OR8B8	0.308837	4.80932	0.251	0.014	1	OR8B8
FAM114A1	9.52271658905626e-214	4.80769	0.673	0.147	1.71780284549986e-209	FAM114A1
CSRNP1	4.80663204007631e-38	4.80373	0.521	0.285	8.67068353709366e-34	CSRNP1
LAMA2	0.324331	4.79607	0.345	0.256	1	LAMA2
SIGLEC12	1.49468998747157e-94	4.79442	0.106	0.057	2.69627126839996e-90	SIGLEC12
BLNK	4.69219390749804e-08	4.79136	0.409	0.324	0.000846425	BLNK
SLC16A12	0.00126198	4.77469	0.16	0.031	1	SLC16A12
KCNRG	3.72693663705305e-49	4.77153	0.068	0.116	6.72302099957999e-45	KCNRG
OR1L6	1.38232410858437e-06	4.7659	0.113	0.003	0.0249357	OR1L6
ITPKC	1.77219153503379e-89	4.76517	0.595	0.275	3.19685631004746e-85	ITPKC
TNS3	1.05438231452712e-31	4.76175	0.419	0.2	1.90200025717548e-27	TNS3
CAVIN1	1.76341207283881e-133	4.75987	0.488	0.102	3.18101903819393e-129	CAVIN1
CLEC4C	1.99720913687754e-09	4.75542	0.146	0.017	3.60276556201339e-05	CLEC4C
MCHR1	5.35272362713587e-08	4.74262	0.353	0.352	0.000965578	MCHR1
FIGNL1	0	4.73558	0.8	0.101	0	FIGNL1
GPX5	2.93473127039259e-15	4.73432	0.078	0.103	5.2939617386612e-11	GPX5
VAMP8	1.48713003170807e-204	4.73356	0.621	0.106	2.68263386419818e-200	VAMP8
WTIP	9.1269895881476e-40	4.72924	0.517	0.337	1.64641765180595e-35	WTIP
HIST1H2BG	0.00193001	4.72836	0.396	0.141	1	HIST1H2BG
AIF1	2.3269698234542e-293	4.71982	0.663	0.068	4.19762086452904e-289	AIF1
HIST1H1C	2.28400150599244e-161	4.70669	0.617	0.152	4.12011031665976e-157	HIST1H1C
CD151	0	4.70538	0.869	0.11	0	CD151
TNFAIP3	4.11085391415595e-14	4.70511	0.46	0.214	7.41556937574591e-10	TNFAIP3
RNASE6	0.80546	4.70444	0.449	0.233	1	RNASE6
MYO1E	4.6269725436034e-57	4.70393	0.436	0.164	8.34659577140617e-53	MYO1E
BCL3	1.4678685491823e-137	4.70383	0.655	0.246	2.64788807586996e-133	BCL3
FCN3	1.69330505877632e-154	4.70208	0.121	0.268	3.05455299552661e-150	FCN3
SQSTM1	1.81304698513007e-16	4.70065	0.548	0.427	3.27055545647613e-12	SQSTM1
RAC2	1.78297377206571e-50	4.69031	0.557	0.189	3.21630638742934e-46	RAC2
HIST1H3H	1.09403903897185e-29	4.6901	0.278	0.033	1.97353702240133e-25	HIST1H3H
PHLDB2	1.70839578370272e-07	4.68632	0.431	0.255	0.00308178	PHLDB2
PFKFB3	5.09832804895304e-146	4.68584	0.578	0.136	9.19687396750639e-142	PFKFB3
F13A1	2.21678148791526e-18	4.68411	0.285	0.144	3.99885212605033e-14	F13A1
NTN1	1.73707425714232e-300	4.67359	0.76	0.127	3.13350825245903e-296	NTN1
PITX1	4.0670156720029e-107	4.67195	0.46	0.076	7.33648957072603e-103	PITX1
FOSL2	2.22496178810964e-17	4.66684	0.562	0.449	4.01360856957098e-13	FOSL2
TMEM132E	0.41652	4.6584	0.44	0.275	1	TMEM132E
WFDC9	0.304228	4.64656	0.199	0.073	1	WFDC9
DTX3L	1.35007517366794e-226	4.64449	0.694	0.134	2.43540060577961e-222	DTX3L
CST2	1.66031667486877e-132	4.63749	0.093	0.106	2.99504524979578e-128	CST2
SHC1	2.1601633525709e-138	4.63101	0.604	0.182	3.89671867170265e-134	SHC1
RNASE7	1.68750069817133e-264	4.62916	0.026	0.119	3.04408250943127e-260	RNASE7
PAX5	0.0934212	4.62134	0.113	0.016	1	PAX5
COLGALT1	1.87865856940122e-197	4.62087	0.653	0.157	3.38891219334286e-193	COLGALT1
MDK	3.853287181429e-275	4.62071	0.781	0.164	6.95094474657977e-271	MDK
RHOB	7.24896948933631e-92	4.61813	0.562	0.206	1.30764160618138e-87	RHOB
CPA6	2.64677678408233e-54	4.6145	0.157	0.009	4.77452064080611e-50	CPA6
CD209	1.787813184599e-36	4.61164	0.163	0.048	3.22503620369813e-32	CD209
RNASE1	0.0121104	4.6111	0.144	0.12	1	RNASE1
IFITM2	0.18275	4.61065	0.409	0.282	1	IFITM2
ASPN	4.69097530934967e-13	4.60674	0.148	0.077	8.46205036053587e-09	ASPN
STK17A	2.37244977968601e-208	4.60424	0.724	0.206	4.2796621575756e-204	STK17A
OIP5	8.1098305205748e-50	4.60291	0.464	0.138	1.46293232760649e-45	OIP5
TMSB10	1.60957747386782e-50	4.60182	0.785	0.638	2.90351680511017e-46	TMSB10
INHBB	2.22758016783054e-31	4.59711	0.53	0.293	4.01833186474951e-27	INHBB
PLEKHG1	5.17415023402942e-33	4.59155	0.481	0.337	9.33364960716567e-29	PLEKHG1
MLKL	0.15442	4.58539	0.357	0.125	1	MLKL
ARID5A	8.65466920386299e-62	4.58528	0.579	0.295	1.56121577768485e-57	ARID5A
BUB1	1.57793591632469e-47	4.58394	0.54	0.189	2.84643859945811e-43	BUB1
FKBP9	3.40929366432414e-243	4.57975	0.741	0.184	6.15002484107432e-239	FKBP9
CALHM3	2.20857383053402e-12	4.57879	0.119	0.015	3.98404633290031e-08	CALHM3
CPXM2	9.29580324167836e-19	4.57522	0.361	0.111	1.67686994676636e-14	CPXM2
SOCS1	1.05581489643475e-75	4.57361	0.468	0.119	1.90458449167864e-71	SOCS1
ZBTB46	0.0450772	4.57123	0.409	0.454	1	ZBTB46
TXNDC5	5.95774993202731e-178	4.5712	0.638	0.197	1.07471851023841e-173	TXNDC5
CDCA8	1.07694393066681e-49	4.56883	0.493	0.136	1.94269915652986e-45	CDCA8
YBX3	2.85153971032487e-176	4.56696	0.656	0.166	5.14389248345503e-172	YBX3
EMILIN1	3.48225194563108e-173	4.5634	0.658	0.17	6.28163428472391e-169	EMILIN1
OR5H2	4.66668541938023e-48	4.56089	0.149	0.011	8.41823382801999e-44	OR5H2
ADSSL1	2.30257005244311e-50	4.55389	0.494	0.24	4.15360611760212e-46	ADSSL1
TRBC1	1.14706280943758e-71	4.55214	0.173	0.042	2.06918660194445e-67	TRBC1
MS4A7	8.75549485977969e-185	4.55085	0.556	0.073	1.57940371775566e-180	MS4A7
CDH11	1.95657841992812e-104	4.54938	0.532	0.2	3.52947181170833e-100	CDH11
MELTF	1.33598269881338e-23	4.54546	0.321	0.168	2.40997919038946e-19	MELTF
FAM181B	0	4.54286	0.793	0.068	0	FAM181B
TBC1D10C	5.95372483303678e-16	4.54269	0.14	0.044	1.0739924226315e-11	TBC1D10C
SH2D4B	6.40063361978162e-160	4.54071	0.138	0.059	1.15461029867241e-155	SH2D4B
TPST1	5.97320151459735e-243	4.54012	0.763	0.191	1.07750582121822e-238	TPST1
BARX1	4.54767358421643e-271	4.53062	0.049	0.115	8.20354837856801e-267	BARX1
CD80	7.10922159384773e-16	4.52456	0.142	0.028	1.28243248331419e-11	CD80
GPC6	2.29860618191265e-87	4.52304	0.577	0.228	4.14645569155223e-83	GPC6
FKBP10	0	4.52267	0.762	0.087	0	FKBP10
FBN1	2.91340854397169e-14	4.52258	0.406	0.29	5.25549767247054e-10	FBN1
CCL20	1.37445463652111e-38	4.52018	0.144	0.149	2.47937871882043e-34	CCL20
MYL6	0	4.51669	0.739	0.095	0	MYL6
FBN3	1.0108497300648e-269	4.51457	0.67	0.114	1.82347182806389e-265	FBN3
LPL	3.11162900527098e-267	4.51364	0.656	0.095	5.61306756260833e-263	LPL
STRA6	0.487548	4.51233	0.145	0.033	1	STRA6
SERBP1	1.58966945637193e-209	4.51229	0.697	0.221	2.86760473234932e-205	SERBP1
TNFAIP6	9.12184356980038e-63	4.51133	0.56	0.251	1.64548936155629e-58	TNFAIP6
LCP2	9.89078369114037e-56	4.50858	0.512	0.269	1.78419847004481e-51	LCP2
AGXT	0.170453	4.50506	0.221	0.046	1	AGXT
TYMS	0	4.50068	0.725	0.075	0	TYMS
ITIH2	1.46444349810562e-93	4.50012	0.121	0.045	2.64170962623274e-89	ITIH2
MCM10	5.74844320233419e-05	4.49474	0.347	0.091	1	MCM10
KCNQ1	1.53843546908303e-24	4.49331	0.49	0.157	2.77518374267888e-20	KCNQ1
FOXR2	1.15505929312343e-21	4.48774	0.276	0.11	2.08361145886535e-17	FOXR2
ENAM	3.72414492946024e-31	4.48372	0.178	0.287	6.71798503825332e-27	ENAM
CACNG4	0	4.48319	0.837	0.059	0	CACNG4
KIAA1210	6.60079695760402e-285	4.48211	0.02	0.177	1.19071776318219e-280	KIAA1210
HNRNPD	2.32900941557177e-118	4.4806	0.595	0.219	4.20130008474992e-114	HNRNPD
TBX21	0.814554	4.48009	0.109	0.023	1	TBX21
SERF2	4.8405987793178e-205	4.47998	0.659	0.17	8.73195613801138e-201	SERF2
BRI3	0	4.47538	0.761	0.116	0	BRI3
P2RY8	7.71865179668288e-11	4.47324	0.371	0.033	1.39236759760362e-06	P2RY8
CANX	2.88394354611995e-136	4.47125	0.658	0.263	5.20234576284578e-132	CANX
FMO3	3.17252178999125e-86	4.47058	0.142	0.058	5.72291205696521e-82	FMO3
MROH2B	3.87035933136283e-84	4.46956	0.09	0.28	6.98174119784541e-80	MROH2B
TRIB2	0	4.46941	0.855	0.115	0	TRIB2
PLP2	4.39251870105215e-156	4.4613	0.6	0.157	7.92366448482797e-152	PLP2
ADH1B	2.80330845293048e-61	4.45894	0.128	0.046	5.0568881182413e-57	ADH1B
OR4F15	3.57788940387886e-39	4.4581	0.273	0.016	6.45415469565708e-35	OR4F15
ITGB2	5.84040011714816e-235	4.45533	0.657	0.107	1.05354977713236e-230	ITGB2
CCDC105	0.0393279	4.454	0.233	0.016	1	CCDC105
TMEM176A	0	4.44965	0.855	0.118	0	TMEM176A
DEFB114	3.07514840039433e-37	4.44589	0.297	0.013	5.54726019947132e-33	DEFB114
HAPLN3	0.00352666	4.43792	0.318	0.174	1	HAPLN3
SPESP1	7.75300075496377e-16	4.4364	0.243	0.104	1.39856380618791e-11	SPESP1
ITGAD	0.00011312	4.43405	0.155	0.068	1	ITGAD
RASGRP3	1.8142867257257e-08	4.43357	0.291	0.142	0.000327279	RASGRP3
XAGE2	0.252617	4.42969	0.332	0.001	1	XAGE2
PSKH2	3.88037346205545e-38	4.42914	0.096	0.138	6.99980568820182e-34	PSKH2
CYP4F12	1.96835397802263e-153	4.41951	0.099	0.13	3.55071374095503e-149	CYP4F12
ISX	6.90210881844182e-28	4.41316	0.261	0.028	1.24507140975872e-23	ISX
SLC47A2	3.4662211263075e-27	4.4114	0.548	0.103	6.2527162897461e-23	SLC47A2
HOXB6	3.82802491473207e-22	4.41101	0.421	0.039	6.90537414368518e-18	HOXB6
CAPG	6.48572002860781e-203	4.41015	0.675	0.158	1.16995903596056e-198	CAPG
VSTM4	1.32602145151492e-05	4.40563	0.416	0.352	0.239201	VSTM4
PLEKHH2	1.16695715106403e-30	4.40269	0.516	0.316	2.10507400480441e-26	PLEKHH2
CDC25C	1.70215175907852e-22	4.39992	0.305	0.093	3.07051155820174e-18	CDC25C
SLC30A2	6.35929554638306e-28	4.3998	0.107	0.014	1.14715332361204e-23	SLC30A2
ABI3	8.64440402778899e-148	4.39834	0.584	0.147	1.55936404257286e-143	ABI3
TTLL2	0.191276	4.39751	0.305	0.028	1	TTLL2
ADAM7	5.43357770260428e-89	4.39743	0.109	0.019	9.80163081772786e-85	ADAM7
TGM6	3.97142061261231e-110	4.38763	0.082	0.375	7.16404564309134e-106	TGM6
TGFBR1	0	4.3837	0.813	0.057	0	TGFBR1
RPN2	2.24347502557013e-143	4.37743	0.636	0.222	4.04700459862596e-139	RPN2
GPR139	0.999679	4.37732	0.23	0.071	1	GPR139
OR5D14	6.5068427143886e-225	4.37077	0.021	0.138	1.17376935724856e-220	OR5D14
TMCO2	2.88061713237436e-43	4.37035	0.078	0.173	5.1963452450901e-39	TMCO2
CDKN1A	1.4648748142988e-191	4.37011	0.643	0.144	2.6424876775136e-187	CDKN1A
OR2H2	2.84773428447751e-13	4.3678	0.125	0.019	5.13702787576897e-09	OR2H2
IFI35	4.10041910074557e-88	4.35519	0.608	0.273	7.39674601583493e-84	IFI35
LTBP1	5.82135278376913e-28	4.3551	0.482	0.297	1.05011382866411e-23	LTBP1
SPIC	1.41867742227737e-229	4.34289	0.079	0.302	2.55915220204615e-225	SPIC
P3H2	4.87709089846263e-83	4.34104	0.594	0.279	8.79778427173674e-79	P3H2
SMOC2	0.017605	4.3389	0.377	0.186	1	SMOC2
LRRC55	3.97746888757662e-08	4.33494	0.552	0.402	0.000717496	LRRC55
IL2RG	6.00958605015475e-97	4.33291	0.197	0.045	1.08406922758741e-92	IL2RG
STX11	1.48166373618923e-24	4.33138	0.296	0.11	2.67277321371174e-20	STX11
LZTS1	0.0307169	4.32432	0.457	0.485	1	LZTS1
ID3	7.72055721810326e-167	4.31602	0.558	0.07	1.39271131657365e-162	ID3
C1orf185	1.52196480694794e-90	4.31502	0.136	0.183	2.7454723152534e-86	C1orf185
TLE7	2.21318906844212e-05	4.31431	0.239	0.082	0.399237	TLE7
TK1	1.78797220209626e-32	4.31338	0.55	0.172	3.22532305536145e-28	TK1
PIM1	8.56423419434438e-56	4.30727	0.577	0.317	1.54490220631778e-51	PIM1
ZYX	3.05291352302838e-297	4.30655	0.788	0.161	5.5071507041909e-293	ZYX
ELOVL1	3.42699254445041e-86	4.30401	0.321	0.083	6.18195185093409e-82	ELOVL1
COL13A1	2.46488695302249e-13	4.30175	0.199	0.038	4.44640957455727e-09	COL13A1
ZNF436	0.0348975	4.29169	0.473	0.522	1	ZNF436
CRYGS	0.00639873	4.2916	0.354	0.144	1	CRYGS
RGS22	0.989052	4.28736	0.381	0.198	1	RGS22
CTSD	3.15299365945888e-58	4.2842	0.608	0.372	5.68768526229787e-54	CTSD
ARL14EPL	0.0790783	4.28399	0.322	0.026	1	ARL14EPL
PXDNL	2.60636831894757e-79	4.28347	0.139	0.07	4.70162781054952e-75	PXDNL
NRARP	4.29995386149813e-59	4.27614	0.495	0.241	7.75668677075648e-55	NRARP
OTOP2	9.86237784120921e-12	4.27594	0.132	0.021	1.77907433877573e-07	OTOP2
DDX5	9.40424076933594e-23	4.27578	0.48	0.325	1.69643099238051e-18	DDX5
ADAM19	7.4037412033211e-49	4.26173	0.512	0.306	1.33556087566709e-44	ADAM19
CD1D	6.45883284117197e-30	4.26086	0.115	0.049	1.16510885621901e-25	CD1D
KLHDC7B	9.47306446400512e-05	4.25714	0.165	0.031	1	KLHDC7B
PXN	1.05125541526224e-284	4.25016	0.724	0.11	1.89635964359155e-280	PXN
HMCN1	3.08892260292828e-104	4.2466	0.208	0.098	5.57210748342232e-100	HMCN1
TM4SF20	2.10664319455845e-16	4.23963	0.267	0.017	3.800173658664e-12	TM4SF20
CNP	2.51756866347476e-13	4.23781	0.123	0.063	4.54144211204213e-09	CNP
PRF1	1.73617870669896e-10	4.23723	0.152	0.034	3.13189276901426e-06	PRF1
STARD6	6.36224625596266e-43	4.236	0.072	0.115	1.1476856021131e-38	STARD6
HLX	0.312249	4.23187	0.338	0.088	1	HLX
FAM241A	5.42434501307251e-08	4.22942	0.284	0.297	0.000978498	FAM241A
MAT1A	1.25563173192828e-159	4.22632	0.039	0.261	2.26503408122543e-155	MAT1A
LCN1	3.04985628525800e-12	4.21934	0.294	0.204	5.50163575297692e-08	LCN1
ACP4	9.34136560362859e-184	4.21917	0.033	0.231	1.68508894123856e-179	ACP4
DOK2	5.44983590325685e-137	4.21628	0.153	0.303	9.83095898588503e-133	DOK2
PNPLA1	1.07444008771741e-263	4.21593	0.053	0.401	1.93818247423344e-259	PNPLA1
ATP8B1	6.43963128262023e-99	4.21565	0.238	0.252	1.16164508707186e-94	ATP8B1
OR52E5	2.19799796103784e-16	4.21073	0.32	0.185	3.96496852191616e-12	OR52E5
ITGAL	2.78316871388283e-40	4.20924	0.488	0.117	5.02055804297324e-36	ITGAL
MFAP5	1.80240212359123e-45	4.19962	0.11	0.021	3.25135319074621e-41	MFAP5
MIDN	0	4.1969	0.762	0.075	0	MIDN
NECTIN2	3.84161437321603e-177	4.19603	0.64	0.179	6.9298881678444e-173	NECTIN2
OR52M1	6.83971422646842e-30	4.19396	0.332	0.048	1.23381604931264e-25	OR52M1
FAM186A	4.32349219692107e-28	4.19339	0.253	0.311	7.79914757402592e-24	FAM186A
RAB32	5.8041633753175e-86	4.19286	0.545	0.242	1.04701303127352e-81	RAB32
CST9L	9.54735354797096e-125	4.19184	0.073	0.181	1.72224710651848e-120	CST9L
ZNF90	2.20443012830686e-37	4.18642	0.179	0.048	3.97657150845275e-33	ZNF90
SPATA31D1	2.86428707589912e-48	4.17606	0.14	0.013	5.16688745621442e-44	SPATA31D1
DDX58	1.1732192472207e-73	4.17564	0.549	0.249	2.11637020006143e-69	DDX58
C15orf62	1.50433837278544e-18	4.17559	0.104	0.028	2.71367599066765e-14	C15orf62
ITGAM	7.94177378169526e-47	4.17395	0.527	0.256	1.43261657248001e-42	ITGAM
JAML	0.618307	4.17155	0.18	0.036	1	JAML
MYO1C	2.13089837006104e-61	4.16248	0.521	0.263	3.84392756975311e-57	MYO1C
PROCR	0.002443	4.16016	0.359	0.141	1	PROCR
FLVCR2	0.000505097	4.16005	0.375	0.072	1	FLVCR2
CEACAM16	7.86264108567838e-33	4.15495	0.144	0.032	1.41834182544552e-28	CEACAM16
CDH17	1.82150363873207e-18	4.1548	0.177	0.049	3.28581041390877e-14	CDH17
H3F3A	1.91613389906017e-251	4.1528	0.635	0.103	3.45651394051464e-247	H3F3A
NOXRED1	8.68438120120049e-85	4.15258	0.124	0.131	1.56657552488456e-80	NOXRED1
PGC	1.02002963123662e-11	4.15178	0.345	0.037	1.84003145178774e-07	PGC
SCD5	7.01651869420277e-58	4.14694	0.564	0.248	1.26570980724724e-53	SCD5
NDUFA6	0.0020552	4.14654	0.478	0.519	1	NDUFA6
CACNG1	7.03123868777299e-08	4.14394	0.369	0.056	0.00126837	CACNG1
CHSY1	5.87164735009322e-101	4.14251	0.612	0.28	1.05918646548332e-96	CHSY1
RIPPLY1	3.43368302723444e-08	4.14166	0.263	0.017	0.000619402	RIPPLY1
RNF113B	0.0149679	4.13799	0.1	0.058	1	RNF113B
S100A3	1.64116098563359e-15	4.13477	0.3	0.065	2.96049030198443e-11	S100A3
ENO1	3.2319605614168e-26	4.13406	0.44	0.649	5.83013365673976e-22	ENO1
ERP44	9.36409461628596e-67	4.13398	0.622	0.337	1.68918902783182e-62	ERP44
OXER1	0.930034	4.13096	0.138	0.063	1	OXER1
GAPDHS	9.46805126492019e-65	4.13067	0.142	0.336	1.70794176767895e-60	GAPDHS
HSPB6	1.8979538067001e-166	4.1266	0.66	0.234	3.42371887190631e-162	HSPB6
S100G	2.28114833743926e-180	4.12291	0.065	0.253	4.11496348590668e-176	S100G
LAMP3	2.04701013051261e-116	4.11866	0.079	0.426	3.69260157443171e-112	LAMP3
ACKR3	2.87209173968371e-74	4.11832	0.572	0.253	5.18096628921545e-70	ACKR3
METRN	0	4.11827	0.846	0.075	0	METRN
HAP1	0.00685238	4.11679	0.484	0.385	1	HAP1
MS4A4E	5.65860005143494e-27	4.11518	0.305	0.024	1.02075486327835e-22	MS4A4E
RSPH6A	2.05465019802628e-274	4.10516	0.02	0.367	3.7063834922196e-270	RSPH6A
TCF23	6.25669700163849e-37	4.09469	0.136	0.019	1.12864557212557e-32	TCF23
HIST1H2BH	2.87875320322618e-125	4.08949	0.537	0.136	5.1929829032997e-121	HIST1H2BH
CLIC4	0	4.08938	0.769	0.056	0	CLIC4
PI16	5.34633782267301e-09	4.08738	0.335	0.181	9.64425879831985e-05	PI16
SLC18A3	1.21785913906628e-16	4.08635	0.117	0.027	2.19689610096166e-12	SLC18A3
BST2	6.16962184569332e-133	4.08252	0.623	0.209	1.11293808474462e-128	BST2
C8orf89	4.83748862079207e-18	4.08127	0.225	0.078	8.72634572304681e-14	C8orf89
HOXB9	2.523747059025e-59	4.07858	0.128	0.081	4.55258731977519e-55	HOXB9
NPNT	3.21201228537559e-134	4.07411	0.608	0.244	5.79414896158902e-130	NPNT
SPC24	3.76909121369557e-129	4.07296	0.575	0.162	6.79906364038544e-125	SPC24
MUL1	0	4.07171	0.846	0.127	0	MUL1
TMEM82	9.03475077073369e-10	4.07036	0.184	0.008	1.62977869153265e-05	TMEM82
GBP4	7.33270277784866e-09	4.06698	0.481	0.26	0.000132275	GBP4
C20orf144	7.8741191528379e-30	4.05924	0.115	0.008	1.42041235398043e-25	C20orf144
RFTN1	1.92679219077847e-11	4.05848	0.566	0.47	3.47574043294528e-07	RFTN1
LANCL2	0	4.05222	0.812	0.102	0	LANCL2
TUBB1	2.19008160413963e-30	4.04786	0.244	0.147	3.95068820570747e-26	TUBB1
CLECL1	0.000963162	4.04496	0.218	0.048	1	CLECL1
CDK1	6.50561610341648e-140	4.04173	0.597	0.172	1.1735480888953e-135	CDK1
HES2	4.8318636113099e-15	4.03671	0.151	0.016	8.71619876844193e-11	HES2
ANKLE1	1.83791475926836e-67	4.03206	0.162	0.269	3.31541443424419e-63	ANKLE1
DNAJC3	9.25076560980453e-61	4.02994	0.548	0.275	1.66874560835264e-56	DNAJC3
CDX1	6.04141721688036e-200	4.02627	0.059	0.366	1.08981125175305e-195	CDX1
HMGA2	4.1829532970313e-35	4.02487	0.144	0.107	7.54562945251476e-31	HMGA2
EMP1	0	4.01502	0.812	0.077	0	EMP1
GPX8	4.54910657944915e-19	4.01131	0.385	0.079	8.20613335866833e-15	GPX8
OR5AP2	8.596904279239e-62	4.00934	0.18	0.283	1.55079556293192e-57	OR5AP2
VCL	7.94279068168894e-74	4.00818	0.523	0.211	1.43280001106987e-69	VCL
DEFB108B	2.4447096951877e-175	4.00798	0.041	0.201	4.41001181914909e-171	DEFB108B
MYL1	2.13264931406349e-54	4.0071	0.077	0.296	3.84708609763913e-50	MYL1
FAM162A	1.73225209861375e-15	4.00164	0.454	0.611	3.12480956068935e-11	FAM162A
ANXA5	0	3.99984	0.889	0.073	0	ANXA5
PBK	6.35953544353824e-170	3.99734	0.558	0.195	1.14719659865986e-165	PBK
FCGRT	5.46777692360159e-254	3.99716	0.625	0.085	9.86332279248491e-250	FCGRT
LPAR4	6.34578208309455e-32	3.99513	0.527	0.132	1.14471562996943e-27	LPAR4
CLEC18C	1.63614046333596e-242	3.99333	0.057	0.32	2.95143378181173e-238	CLEC18C
VCAM1	0.000165082	3.99016	0.439	0.271	1	VCAM1
IL10	0.0920844	3.98574	0.136	0.031	1	IL10
SALL3	3.38277912420886e-282	3.98482	0.687	0.093	6.10219526216036e-278	SALL3
NR1I3	2.8551817000985e-22	3.98014	0.153	0.021	5.15046226880769e-18	NR1I3
SYPL2	2.17037155830975e-09	3.97092	0.138	0.09	3.91513325403495e-05	SYPL2
OR2AT4	1.75205917215189e-47	3.96936	0.12	0.014	3.16053954064479e-43	OR2AT4
DGKH	3.18508216557069e-09	3.96802	0.399	0.532	5.74556971847296e-05	DGKH
KMO	1.98672486824111e-105	3.96798	0.117	0.139	3.58385298982014e-101	KMO
DCAF8L1	0.0200209	3.96506	0.107	0.007	1	DCAF8L1
LXN	6.30718550756278e-18	3.96393	0.317	0.129	1.13775319370925e-13	LXN
GAP43	2.3252986699641e-15	3.96329	0.801	0.75	4.19460627074823e-11	GAP43
BCL2L15	1.45028048559015e-19	3.96233	0.056	0.112	2.61616096795607e-15	BCL2L15
GATM	1.92888010655305e-256	3.9588	0.745	0.161	3.47950682421105e-252	GATM
OAF	4.77724857746037e-54	3.95324	0.289	0.534	8.61767870888075e-50	OAF
CATSPERB	1.25225098045594e-231	3.94837	0.073	0.391	2.25893554364446e-227	CATSPERB
KIF20A	2.42888043351713e-77	3.93916	0.596	0.144	4.38145741402155e-73	KIF20A
LHFPL2	1.97999324993436e-156	3.93356	0.558	0.137	3.57170982355659e-152	LHFPL2
CLEC20A	0.0535974	3.93143	0.118	0.023	1	CLEC20A
OR10G6	2.2720912337901e-235	3.92692	0.047	0.125	4.09862537663397e-231	OR10G6
CD3G	2.98797415173629e-48	3.9254	0.107	0.085	5.39000657231709e-44	CD3G
TIFAB	6.90223698813469e-156	3.92249	0.048	0.251	1.24509453028962e-151	TIFAB
DRD3	1.45050475805348e-213	3.91677	0.07	0.13	2.61656553305268e-209	DRD3
ACLY	3.11065969696952e-184	3.91329	0.701	0.228	5.61131902736331e-180	ACLY
SIGLEC9	7.66749648563818e-63	3.91203	0.564	0.109	1.38313969104427e-58	SIGLEC9
TAF7L	0.00182039	3.90849	0.142	0.061	1	TAF7L
CR1L	9.28693857622502e-125	3.90746	0.061	0.157	1.67527084976523e-120	CR1L
ICAM4	2.53438470668602e-19	3.90577	0.325	0.038	4.57177657239092e-15	ICAM4
SFRP4	0.229508	3.90081	0.411	0.221	1	SFRP4
ITM2A	2.41979793161285e-120	3.90029	0.188	0.379	4.36507348883642e-116	ITM2A
OR2A2	2.01182430683187e-09	3.89975	0.338	0.017	3.62912986709402e-05	OR2A2
SCARB1	3.32976936490789e-99	3.89756	0.567	0.231	6.00657095735735e-95	SCARB1
SLN	5.16456853198842e-69	3.89626	0.327	0.123	9.31636517485391e-65	SLN
ABHD16B	4.79912402698131e-08	3.89451	0.155	0.028	0.000865714	ABHD16B
SEMA7A	8.00607316703717e-06	3.89431	0.389	0.474	0.144422	SEMA7A
PTGS2	8.1304110435882e-59	3.89209	0.282	0.319	1.46664484815288e-54	PTGS2
COL12A1	5.02657750100043e-41	3.89014	0.215	0.229	9.06744315405468e-37	COL12A1
PRDX4	1.89288125682106e-215	3.88833	0.72	0.202	3.41456849917951e-211	PRDX4
DYDC1	7.9034082536902e-08	3.88685	0.294	0.09	0.0014257	DYDC1
SPTBN5	2.84049815318248e-87	3.88363	0.177	0.117	5.12397461852587e-83	SPTBN5
RNASE2	0.000345262	3.88256	0.323	0.053	1	RNASE2
CXCL16	9.77868843838068e-214	3.88157	0.646	0.126	1.76397760739949e-209	CXCL16
TGFBR2	4.43141395906507e-71	3.88078	0.472	0.181	7.99382764075748e-67	TGFBR2
OLR1	5.85452647933681e-278	3.87978	0.6	0.073	1.05609803160757e-273	OLR1
PTX3	1.10924786566861e-84	3.8737	0.553	0.156	2.0009722248796e-80	PTX3
MSGN1	3.91899188320421e-08	3.87309	0.238	0.029	0.000706947	MSGN1
BCAN	2.60567102013982e-125	3.86828	0.558	0.063	4.70036995323023e-121	BCAN
MISP	7.25723229149149e-76	3.86797	0.065	0.28	1.30913213306215e-71	MISP
NEIL3	0.0159163	3.86418	0.259	0.063	1	NEIL3
C6orf141	4.81227129448761e-128	3.85843	0.704	0.098	8.68085618812619e-124	C6orf141
S100A16	0	3.85502	0.861	0.11	0	S100A16
CREG1	4.93720959089206e-06	3.85107	0.446	0.351	0.0890623	CREG1
GNLY	1.4068362750267e-21	3.85033	0.223	0.119	2.53779195652066e-17	GNLY
SLAMF7	0.000179723	3.84973	0.101	0.009	1	SLAMF7
POLQ	5.2674582531498e-08	3.84705	0.394	0.138	0.000950197	POLQ
OR5AR1	2.35461965400904e-07	3.84566	0.124	0.013	0.0042475	OR5AR1
TRIM47	3.60845042861468e-146	3.84298	0.666	0.225	6.50928372817802e-142	TRIM47
PLS3	1.58806577745179e-58	3.84132	0.531	0.264	2.86471185594528e-54	PLS3
CDC25B	7.27959147401835e-179	3.8393	0.642	0.181	1.31316550599817e-174	CDC25B
PLEKHA4	7.00533950429639e-173	3.83794	0.636	0.154	1.26369319318003e-168	PLEKHA4
PATE3	1.85851839435879e-14	3.83666	0.221	0.129	3.35258133158382e-10	PATE3
TAX1BP3	3.10299571921497e-161	3.82774	0.554	0.142	5.59749397789188e-157	TAX1BP3
ADGRF2	1.17066099600081e-36	3.82718	0.123	0.02	2.11175537068585e-32	ADGRF2
ANGPTL2	1.49221229102747e-195	3.82535	0.596	0.111	2.69180175178446e-191	ANGPTL2
IL7R	3.64344981248523e-206	3.81929	0.088	0.332	6.57241911674211e-202	IL7R
SPRR4	4.32082636521716e-31	3.81867	0.165	0.014	7.79433868021524e-27	SPRR4
PARP15	8.26534104825286e-93	3.81825	0.151	0.253	1.49098487169433e-88	PARP15
EDDM3B	1.90747484242034e-20	3.81787	0.1	0.024	3.44089386824205e-16	EDDM3B
ACP5	0.929128	3.81717	0.211	0.022	1	ACP5
FABP7	3.37139006107765e-252	3.81492	0.808	0.241	6.08165053117798e-248	FABP7
FNDC3B	1.22987773185644e-113	3.81445	0.573	0.189	2.21857644049584e-109	FNDC3B
SLCO2B1	5.58195946999506e-28	3.813	0.346	0.16	1.00692966879241e-23	SLCO2B1
RELL1	1.01567897519636e-66	3.80985	0.513	0.232	1.83218330335672e-62	RELL1
CLEC7A	2.01515373854467e-81	3.80978	0.562	0.174	3.63513582896073e-77	CLEC7A
HIST1H4G	2.75665190385177e-11	3.8097	0.217	0.019	4.97272436935821e-07	HIST1H4G
RAB31	0	3.80892	0.789	0.124	0	RAB31
SPDYC	9.11989051248293e-39	3.80856	0.28	0.334	1.64513704954679e-34	SPDYC
CNN2	4.00233415914621e-84	3.80574	0.51	0.189	7.21981058968385e-80	CNN2
HELT	2.44504126852782e-239	3.80517	0.044	0.352	4.41060994429733e-235	HELT
BTG1	3.44546255775674e-137	3.79573	0.594	0.185	6.21526990793739e-133	BTG1
OR12D3	1.63043787840497e-46	3.79261	0.274	0.302	2.94114688885473e-42	OR12D3
SLC34A3	1.23239527563244e-12	3.79177	0.167	0.013	2.22311783771336e-08	SLC34A3
RTP4	0.00279938	3.7886	0.356	0.107	1	RTP4
CENPA	8.53561678721565e-48	3.78471	0.527	0.148	1.53973991224583e-43	CENPA
MECOM	2.7742121928015e-28	3.77879	0.262	0.181	5.00440137459463e-24	MECOM
SLC34A2	9.18948829013057e-33	3.7758	0.201	0.046	1.65769179265665e-28	SLC34A2
GCK	9.67532532219992e-17	3.77529	0.254	0.177	1.74533193487164e-12	GCK
PPARGC1B	1.3635474016717e-25	3.77506	0.345	0.548	2.45970315787558e-21	PPARGC1B
MYBL2	3.24125706900568e-161	3.77417	0.594	0.127	5.84690362677935e-157	MYBL2
MYL12A	8.83671445765674e-47	3.77154	0.579	0.213	1.5940549210167e-42	MYL12A
TMED2	2.28845628937191e-24	3.76788	0.548	0.397	4.12814630039799e-20	TMED2
DKK1	0.66354	3.76424	0.09	0.113	1	DKK1
PTPN7	2.13577138509607e-19	3.76294	0.32	0.046	3.8527180015748e-15	PTPN7
DMRTB1	8.89491876764981e-06	3.75928	0.186	0.012	0.160455	DMRTB1
PELO	1.05759173916456e-21	3.75839	0.492	0.335	1.90778973827896e-17	PELO
GANAB	5.91708185508041e-159	3.75661	0.689	0.254	1.06738239583795e-154	GANAB
TLR2	1.14262470943622e-96	3.75123	0.575	0.192	2.061180713352e-92	TLR2
GPHB5	5.24142651116634e-125	3.74953	0.047	0.193	9.45500928349296e-121	GPHB5
SWAP70	0.575009	3.74912	0.377	0.357	1	SWAP70
APOB	1.16993953925653e-18	3.74343	0.151	0.045	2.11045393486486e-14	APOB
WNT8B	1.39934376032209e-64	3.74291	0.106	0.21	2.52427620924502e-60	WNT8B
WDR87	9.01827545785384e-18	3.7404	0.127	0.016	1.62680670984225e-13	WDR87
OR52K2	6.94533494601082e-44	3.7387	0.295	0.018	1.25286897091089e-39	OR52K2
CD2	8.22845332236906e-123	3.7354	0.134	0.064	1.48433069482215e-118	CD2
CHST3	2.96816700320198e-68	3.73442	0.482	0.206	5.35427645707605e-64	CHST3
LMO2	9.42416750364957e-84	3.73118	0.513	0.204	1.70002557598335e-79	LMO2
GALNT5	0.0133157	3.73053	0.269	0.026	1	GALNT5
TNFSF13B	2.86301144159692e-67	3.72608	0.603	0.188	5.16458633949669e-63	TNFSF13B
PSMB11	1.44682528026697e-269	3.72042	0.032	0.311	2.60992812307359e-265	PSMB11
COL20A1	2.10075538864171e-235	3.71919	0.591	0.083	3.78955264557078e-231	COL20A1
ACTA1	2.31706804845318e-41	3.7147	0.046	0.123	4.17975905260469e-37	ACTA1
MDFI	2.40184601959844e-213	3.71458	0.635	0.123	4.33269003475362e-209	MDFI
PTGER4	0.000372203	3.71164	0.406	0.098	1	PTGER4
NIBAN2	4.95613585457998e-130	3.7097	0.618	0.218	8.94037346807682e-126	NIBAN2
ATP1B2	7.64894377256251e-70	3.70669	0.767	0.473	1.37979296713255e-65	ATP1B2
SLC29A1	2.6283494153424e-26	3.70454	0.512	0.33	4.74127951033616e-22	SLC29A1
BUB1B	1.36359168626376e-97	3.70286	0.531	0.142	2.4597830428512e-93	BUB1B
AQP12A	8.62101694601213e-77	3.70221	0.108	0.009	1.55514524689113e-72	AQP12A
STAT3	3.28718338572519e-288	3.70104	0.788	0.162	5.92975010950966e-284	STAT3
LMOD2	4.52319386294859e-14	3.69928	0.257	0.014	8.15938940937296e-10	LMOD2
ACAP1	0.00344465	3.69884	0.173	0.109	1	ACAP1
AKR1B10	2.21547140458963e-82	3.69745	0.156	0.093	3.99648886673924e-78	AKR1B10
CBLIF	5.9773193555548e-230	3.69508	0.031	0.368	1.07824863854853e-225	CBLIF
OR13C2	0.00192826	3.6906	0.184	0.031	1	OR13C2
MYLK2	5.76845398474914e-15	3.6861	0.281	0.102	1.0405714143089e-10	MYLK2
FCAR	5.34476181513451e-48	3.68586	0.216	0.062	9.64141583832114e-44	FCAR
MYBPC3	9.87967674519848e-253	3.68283	0.036	0.221	1.78219488806635e-248	MYBPC3
TACC3	3.78652450453261e-188	3.68205	0.641	0.135	6.83051155372638e-184	TACC3
PALLD	7.29607576435603e-163	3.68153	0.657	0.211	1.31613910713218e-158	PALLD
TAF11L12	1.16096662380969e-227	3.67988	0.017	0.283	2.0942676926903e-223	TAF11L12
OR2Y1	7.93376700275948e-45	3.67976	0.153	0.083	1.43117222962778e-40	OR2Y1
EXT1	0.0128635	3.67858	0.45	0.381	1	EXT1
NR2E3	2.42263564533963e-25	3.67638	0.223	0.023	4.37019244062816e-21	NR2E3
SIRPB1	7.6715891468027e-05	3.67592	0.357	0.025	1	SIRPB1
SLC39A5	3.07102598459711e-06	3.67323	0.206	0.014	0.0553982	SLC39A5
LMNB1	2.71089957991143e-235	3.67076	0.661	0.125	4.89019175220222e-231	LMNB1
CD3D	1.2099670613561e-33	3.66769	0.136	0.023	2.18265958198026e-29	CD3D
GDF3	6.52464111014991e-54	3.6675	0.09	0.108	1.17698000985994e-49	GDF3
GSTA3	3.49746624317415e-185	3.66634	0.053	0.113	6.30907935606185e-181	GSTA3
MT2A	7.77699421834337e-21	3.66235	0.368	0.488	1.40289198704696e-16	MT2A
CD163L1	2.19293781935808e-131	3.6613	0.157	0.421	3.95584053234003e-127	CD163L1
DNAH11	2.71923998500359e-81	3.6589	0.173	0.056	4.90523700894797e-77	DNAH11
CLCA2	2.39013455640344e-15	3.65778	0.205	0.069	4.31156372629617e-11	CLCA2
KCNK18	6.81201689436809e-225	3.65456	0.06	0.302	1.22881972757506e-220	KCNK18
GPR84	2.1294729004167e-15	3.65419	0.33	0.044	3.84135616506168e-11	GPR84
MALL	2.68331472817963e-78	3.65126	0.162	0.038	4.84043143816323e-74	MALL
MGAT1	3.00886679217084e-99	3.64011	0.591	0.245	5.42769480639698e-95	MGAT1
RHEX	0.937497	3.63941	0.186	0.037	1	RHEX
PLK1	2.19307274737784e-179	3.63322	0.625	0.152	3.95608392899488e-175	PLK1
DERL3	8.42907249802916e-131	3.63207	0.125	0.068	1.52052038791948e-126	DERL3
SELENOS	2.72755350605324e-88	3.62515	0.598	0.277	4.92023376956944e-84	SELENOS
ZBP1	1.7928341387374e-97	3.62483	0.12	0.019	3.23409350286839e-93	ZBP1
PRND	1.84676353989884e-47	3.62419	0.178	0.041	3.33137674962352e-43	PRND
KIAA0040	1.23943192206533e-38	3.62197	0.518	0.195	2.23581124421366e-34	KIAA0040
SMIM41	2.27971966637172e-242	3.61831	0.076	0.105	4.11238630616795e-238	SMIM41
STK40	7.40244339416441e-191	3.61062	0.719	0.251	1.33532676387332e-186	STK40
FLI1	0.00344465	3.61044	0.38	0.253	1	FLI1
NYX	3.63002942293976e-87	3.61035	0.211	0.384	6.54821007604103e-83	NYX
RAMP2	1.98555960346383e-23	3.60914	0.466	0.276	3.5817509686884e-19	RAMP2
CXCL9	1.12933518520471e-18	3.60883	0.183	0.038	2.03720774059078e-14	CXCL9
KLRB1	0.000410784	3.60594	0.144	0.027	1	KLRB1
CRYBG1	6.80208492859552e-42	3.60559	0.372	0.12	1.22702810026934e-37	CRYBG1
BCAT1	1.22615003308668e-274	3.6051	0.802	0.203	2.21185204468505e-270	BCAT1
ANO6	5.5376526918452e-200	3.60056	0.716	0.194	9.98937169081955e-196	ANO6
NEK6	1.69405284126472e-260	3.59802	0.809	0.226	3.05590192035742e-256	NEK6
TENT5B	1.55203697184301e-55	3.59611	0.228	0.06	2.7997194935076e-51	TENT5B
HIST1H4C	4.31436102690966e-23	3.59404	0.515	0.336	7.78267585644234e-19	HIST1H4C
PIK3AP1	5.9514369876741e-94	3.59387	0.61	0.213	1.07357971820653e-89	PIK3AP1
ANGPT4	3.20100614165456e-117	3.59223	0.117	0.29	5.77429497893065e-113	ANGPT4
ADAMTS7	1.0469059924862e-24	3.58875	0.471	0.18	1.88851371984586e-20	ADAMTS7
CD86	1.46838510612772e-16	3.58767	0.531	0.221	2.6488198929438e-12	CD86
C1QTNF1	1.35319265102637e-129	3.57737	0.619	0.189	2.44102422318646e-125	C1QTNF1
SOX2	0	3.57452	0.759	0.061	0	SOX2
NECTIN4	5.07316429433339e-135	3.57371	0.124	0.297	9.151481070548e-131	NECTIN4
ADAM9	1.62195941879993e-248	3.5703	0.774	0.197	2.9258525955732e-244	ADAM9
DUSP4	0.293296	3.56856	0.273	0.191	1	DUSP4
SYT8	9.25787943305782e-32	3.56765	0.238	0.145	1.6700288709293e-27	SYT8
NFKBID	2.6542270770285e-122	3.56517	0.548	0.212	4.78796022425171e-118	NFKBID
CTNNB1	8.73792721656187e-78	3.56299	0.596	0.285	1.57623469059559e-73	CTNNB1
AC008397.1	3.26178005067976e-46	3.56283	0.065	0.256	5.88392503342121e-42	AC008397.1
GMFG	0.558756	3.56173	0.485	0.215	1	GMFG
RTL4	0.0806398	3.56145	0.34	0.028	1	RTL4
LAD1	6.27873431483026e-242	3.55983	0.038	0.116	1.13262088305223e-237	LAD1
ANKS4B	1.16093766077669e-37	3.55736	0.106	0.081	2.09421544627508e-33	ANKS4B
SYCE2	5.255475978628e-80	3.5527	0.175	0.063	9.48035311784705e-76	SYCE2
NOSTRIN	1.33712026252613e-25	3.55148	0.317	0.315	2.41203124157088e-21	NOSTRIN
SHE	1.49482283579526e-08	3.55098	0.199	0.236	0.000269651	SHE
CCDC80	1.10905513793581e-151	3.55078	0.677	0.193	2.00062456332241e-147	CCDC80
OTOG	8.93079720817183e-37	3.55057	0.111	0.038	1.61102650838212e-32	OTOG
FBLN1	1.66788299571677e-05	3.54987	0.307	0.303	0.300869	FBLN1
LTBP3	0	3.54803	0.829	0.141	0	LTBP3
LEUTX	1.05046213125326e-05	3.54735	0.321	0.012	0.189493	LEUTX
KIF2C	1.46675309886485e-115	3.53901	0.617	0.169	2.6458759150423e-111	KIF2C
PRR27	1.03570015771045e-29	3.53852	0.192	0.064	1.86829951449388e-25	PRR27
HIF1A	1.85112282536923e-63	3.53699	0.575	0.298	3.33924046468356e-59	HIF1A
ODF3B	1.3279179193079e-117	3.52641	0.516	0.107	2.39543113463952e-113	ODF3B
TMEM37	5.80534402262717e-10	3.52111	0.379	0.111	1.04722600824171e-05	TMEM37
TSPAN18	1.16312762966535e-113	3.51893	0.561	0.223	2.09816593115332e-109	TSPAN18
KIF11	2.4087074231324e-95	3.51854	0.579	0.235	4.34506732058853e-91	KIF11
BHLHE23	1.22069498950432e-67	3.51853	0.047	0.15	2.20201169156685e-63	BHLHE23
SORCS3	4.73724236087927e-05	3.51831	0.448	0.54	0.854551	SORCS3
DDR1	3.63105088734685e-261	3.51824	0.764	0.1	6.55005269568498e-257	DDR1
DLGAP5	6.76429765701898e-94	3.51794	0.486	0.13	1.22021165434965e-89	DLGAP5
FGG	1.3150116576973e-20	3.5155	0.256	0.075	2.37214952932016e-16	FGG
KHSRP	7.97846978002999e-74	3.50777	0.607	0.317	1.43923616361961e-69	KHSRP
IQGAP2	8.89379043160079e-25	3.50629	0.521	0.258	1.60435085595647e-20	IQGAP2
WSB1	2.4704194715858e-245	3.50389	0.551	0.077	4.45638968479362e-241	WSB1
STK10	4.980193949285e-91	3.50203	0.537	0.226	8.98377186511521e-87	STK10
PAX3	1.76526805020603e-71	3.49878	0.398	0.14	3.18436703576666e-67	PAX3
KRT6B	3.0317895237195e-281	3.49712	0.023	0.205	5.4690451218376e-277	KRT6B
TMPRSS11A	3.69460775790126e-05	3.49365	0.224	0.076	0.66647	TMPRSS11A
ADAMTSL2	2.08230250606183e-14	3.49258	0.332	0.446	3.75626549068493e-10	ADAMTSL2
NCAPH	3.75499259092613e-100	3.49096	0.625	0.15	6.77363113477164e-96	NCAPH
MUC1	6.06665949850777e-127	3.49046	0.652	0.174	1.09436470693582e-122	MUC1
CYBB	8.8547297694744e-139	3.48851	0.557	0.123	1.59730470311549e-134	CYBB
CIDEC	2.40768513859463e-28	3.4881	0.296	0.172	4.34322322151085e-24	CIDEC
MYL9	1.67189464698401e-11	3.48703	0.347	0.123	3.01593075369446e-07	MYL9
TCIRG1	3.10220196536465e-58	3.4799	0.585	0.243	5.59606212532129e-54	TCIRG1
SLC43A3	4.34645021797353e-76	3.47952	0.562	0.235	7.84056154820244e-72	SLC43A3
CLEC4D	2.17925438553942e-76	3.47608	0.104	0.213	3.93115698607456e-72	CLEC4D
ONECUT3	8.53662911439931e-147	3.47268	0.023	0.285	1.53992252594649e-142	ONECUT3
RDH8	5.03148458672401e-08	3.47238	0.236	0.102	0.00090763	RDH8
APOBR	1.44723820129176e-56	3.4712	0.569	0.188	2.61067299131021e-52	APOBR
CD48	1.68965597875818e-14	3.46717	0.145	0.021	3.04797042008188e-10	CD48
PPP1R18	9.46561622005394e-219	3.4666	0.633	0.121	1.70750250993553e-214	PPP1R18
MPZL1	2.11820096418518e-77	3.46445	0.585	0.263	3.82102271929365e-73	MPZL1
HOXB2	2.53851309308871e-82	3.45746	0.163	0.034	4.57922376862272e-78	HOXB2
ABCA1	3.60527041306603e-177	3.45565	0.67	0.166	6.50354729812981e-173	ABCA1
CRIP2	5.06513421053347e-65	3.45404	0.346	0.624	9.13699560238133e-61	CRIP2
OR9Q1	8.9824063854277e-122	3.4522	0.096	0.324	1.6203362878673e-117	OR9Q1
PVALEF	1.9740038079031e-38	3.45098	0.116	0.028	3.5609054690764e-34	PVALEF
DBX1	1.68634115984646e-25	3.44986	0.258	0.164	3.04199081824702e-21	DBX1
CCER1	7.61787507526072e-153	3.44891	0.032	0.219	1.37418848482628e-148	CCER1
VSIG2	2.60586840134505e-42	3.44802	0.224	0.082	4.70072600918633e-38	VSIG2
CCDC153	0.0262322	3.44553	0.202	0.057	1	CCDC153
ADGRE2	8.18733426861613e-24	3.44522	0.482	0.078	1.47691322871566e-19	ADGRE2
OR10G8	1.44156812792316e-14	3.43841	0.176	0.019	2.60044474596059e-10	OR10G8
HYAL4	1.56461282880306e-36	3.43788	0.111	0.021	2.82240508187784e-32	HYAL4
TRIM60	3.56441939144301e-13	3.43694	0.108	0.019	6.42985614022405e-09	TRIM60
MS4A8	5.77249207067967e-139	3.43619	0.125	0.389	1.04129984462991e-134	MS4A8
TTYH3	2.76062896142517e-268	3.43099	0.841	0.253	4.97989858351487e-264	TTYH3
SHISA6	0.0186823	3.42981	0.365	0.473	1	SHISA6
KRTAP4-5	6.659603852169e-28	3.42303	0.235	0.015	1.20132593889277e-23	KRTAP4-5
TROAP	3.87169137528115e-72	3.41883	0.53	0.184	6.98414407186967e-68	TROAP
IER5	3.44626719041491e-15	3.41846	0.56	0.436	6.21672138478945e-11	IER5
APOL4	4.86580911830983e-184	3.41757	0.713	0.129	8.7774330685191e-180	APOL4
ACSM3	1.01859724134099e-172	3.41247	0.041	0.279	1.83744756365501e-168	ACSM3
RGS2	0.656806	3.41235	0.533	0.586	1	RGS2
TRAF3IP3	5.66051457411618e-35	3.40998	0.299	0.13	1.02110022402482e-30	TRAF3IP3
GZMH	8.35810438581161e-56	3.40833	0.269	0.41	1.50771845015656e-51	GZMH
TNNI2	3.01956990080904e-16	3.40166	0.169	0.036	5.44700214406943e-12	TNNI2
TMEM202	6.12969095619694e-23	3.40049	0.251	0.088	1.10573495158837e-18	TMEM202
BIRC5	6.54939109237356e-190	3.39993	0.586	0.132	1.18144465915327e-185	BIRC5
TLN1	1.33454974873936e-258	3.39851	0.682	0.125	2.40739429175093e-254	TLN1
PAM	2.46836078848196e-99	3.39793	0.712	0.394	4.45267602634261e-95	PAM
NME2	1.92233849717514e-150	3.3915	0.725	0.295	3.46770641505423e-146	NME2
PPP1CB	5.1638223947356e-230	3.39111	0.814	0.263	9.31501921786355e-226	PPP1CB
TAGLN	1.1086273704731e-52	3.39055	0.355	0.076	1.99985291359643e-48	TAGLN
OR10R2	4.50319426087538e-73	3.38982	0.152	0.077	8.12331212719309e-69	OR10R2
OR6J1	3.14956335816316e-22	3.38753	0.11	0.016	5.68149734179052e-18	OR6J1
KCNE4	2.9116877417961e-50	3.38485	0.558	0.243	5.25239351742598e-46	KCNE4
CRB2	4.29233625526626e-166	3.38412	0.634	0.178	7.74294537087481e-162	CRB2
CCL15	9.06633947063926e-07	3.38247	0.107	0.008	0.0163548	CCL15
ACE2	0.857709	3.38049	0.228	0.018	1	ACE2
RHBG	3.98749689546538e-27	3.37985	0.145	0.251	7.19304564972999e-23	RHBG
IL22RA2	2.96796010767323e-42	3.37906	0.083	0.288	5.35390323823175e-38	IL22RA2
TNFRSF21	0	3.3776	0.888	0.233	0	TNFRSF21
CDK6	3.33825161051186e-288	3.37571	0.638	0.075	6.02187208020234e-284	CDK6
IFNG	1.60487073666972e-91	3.37559	0.169	0.262	2.89502632187851e-87	IFNG
GPR148	6.74084727691946e-64	3.37293	0.342	0.028	1.2159814402835e-59	GPR148
CCDC70	0.316592	3.3729	0.228	0.105	1	CCDC70
FHL3	9.8014583797082e-143	3.37233	0.609	0.179	1.76808507711556e-138	FHL3
LAP3	1.69066604351319e-262	3.37083	0.693	0.119	3.04979247589344e-258	LAP3
TAS2R42	0.755134	3.37002	0.342	0.009	1	TAS2R42
FOXM1	8.37542233772642e-210	3.36891	0.624	0.123	1.51084243550247e-205	FOXM1
CA3	2.06530454036036e-68	3.36863	0.535	0.1	3.72560286035605e-64	CA3
SLC25A52	1.33187178276498e-21	3.36858	0.16	0.053	2.40256350892976e-17	SLC25A52
CCR9	3.91119288489664e-176	3.36787	0.031	0.147	7.05540084506504e-172	CCR9
ISG20	2.38503437254868e-28	3.36571	0.489	0.203	4.30236350464056e-24	ISG20
TIMP2	0	3.36406	0.878	0.086	0	TIMP2
ETV6	4.2604370131501e-126	3.36096	0.637	0.246	7.68540232802146e-122	ETV6
OR52N4	1.4244163175956e-239	3.3601	0.056	0.339	2.56950459531071e-235	OR52N4
PIMREG	6.07767955584645e-63	3.35972	0.577	0.186	1.09635261507914e-58	PIMREG
MYMX	3.55793893884424e-39	3.35884	0.242	0.322	6.41816605178112e-35	MYMX
CSTL1	4.22826986552038e-167	3.35646	0.07	0.32	7.62737601041221e-163	CSTL1
GALNTL5	4.88737474665388e-20	3.35466	0.107	0.029	8.81633530548893e-16	GALNTL5
AURKB	3.15537568535107e-57	3.34751	0.522	0.187	5.69198219880479e-53	AURKB
HCLS1	1.51783268032992e-117	3.34374	0.496	0.127	2.73801837204715e-113	HCLS1
PRR16	7.98269710857659e-25	3.34343	0.196	0.238	1.43999873141613e-20	PRR16
AC132217.2	6.06912354327598e-88	3.34335	0.171	0.064	1.09480919597155e-83	AC132217.2
CXCR2	2.14833075409434e-28	3.34272	0.3	0.017	3.87537384731079e-24	CXCR2
PLA2G2D	0.000185752	3.34228	0.348	0.112	1	PLA2G2D
PTTG1	1.97900631647499e-131	3.34112	0.602	0.231	3.56992949428923e-127	PTTG1
CLDN19	3.8444612598915e-228	3.33832	0.03	0.322	6.93502366671827e-224	CLDN19
CCNB1	5.06852862142628e-149	3.33233	0.633	0.216	9.14311878019086e-145	CCNB1
C7orf57	1.0967990438405e-05	3.32836	0.15	0.041	0.197852	C7orf57
CD40LG	8.0253697395521e-32	3.32752	0.23	0.251	1.4476964473178e-27	CD40LG
CSRP2	4.04484667778498e-231	3.32569	0.664	0.13	7.29649892205633e-227	CSRP2
ATP4B	2.6045136935727e-119	3.32555	0.105	0.025	4.69828225183579e-115	ATP4B
NKG7	1.72496823430234e-64	3.3239	0.172	0.053	3.11167019785798e-60	NKG7
MYOM3	1.09396194832408e-220	3.32316	0.037	0.251	1.97339795858181e-216	MYOM3
RRM2	1.2007024125353e-143	3.32298	0.589	0.153	2.16594708197242e-139	RRM2
HTRA4	0.000362198	3.32261	0.184	0.048	1	HTRA4
CDC20	4.86479723329975e-112	3.32202	0.548	0.152	8.77560772914942e-108	CDC20
NLRP5	1.81308057897146e-94	3.32045	0.101	0.028	3.27061605640662e-90	NLRP5
C2CD4B	9.0922124908414e-78	3.31989	0.144	0.066	1.64014421122288e-73	C2CD4B
RDX	2.59654422871614e-286	3.31443	0.736	0.122	4.68390613418104e-282	RDX
MMP8	1.07950938751598e-36	3.31357	0.128	0.019	1.94732698414007e-32	MMP8
MYB	1.05972553955774e-57	3.31318	0.313	0.052	1.91163890080821e-53	MYB
CMTM2	2.17587637040516e-13	3.31046	0.184	0.066	3.92506338457386e-09	CMTM2
SPN	2.02161988733169e-05	3.30907	0.352	0.12	0.36468	SPN
HPGD	0.146345	3.30905	0.159	0.046	1	HPGD
AADAC	1.30038227343972e-270	3.30797	0.042	0.182	2.34575958305791e-266	AADAC
KRTAP16-1	1.39918232122267e-05	3.30546	0.235	0.264	0.252398	KRTAP16-1
SLCO1B1	3.38149373802049e-12	3.30241	0.229	0.036	6.09987655401517e-08	SLCO1B1
PALM2-AKAP2	1.91857055185717e-42	3.30096	0.569	0.369	3.46090941849515e-38	PALM2-AKAP2
CLEC4F	1.20421714314367e-62	3.29932	0.211	0.06	2.17228730451686e-58	CLEC4F
CD37	3.34965823679005e-162	3.29837	0.55	0.123	6.04244849334558e-158	CD37
TNFSF18	0.892136	3.29586	0.194	0.1	1	TNFSF18
MYSM1	2.03996866811725e-285	3.29471	0.795	0.16	3.67989948041671e-281	MYSM1
OR6B2	1.07285441518549e-65	3.29177	0.073	0.114	1.9353220795531e-61	OR6B2
ABCG2	2.14008969176125e-58	3.29015	0.197	0.312	3.86050779496812e-54	ABCG2
MELK	1.33317942732031e-91	3.28931	0.571	0.162	2.40492236894311e-87	MELK
FPR2	0.163442	3.28899	0.305	0.023	1	FPR2
TRAM2	5.85208935663369e-96	3.28789	0.616	0.272	1.05565839904315e-91	TRAM2
SLCO2A1	1.17148198132049e-05	3.28719	0.371	0.199	0.211324	SLCO2A1
SH3D21	2.45062496571665e-09	3.28655	0.456	0.371	4.42068237565627e-05	SH3D21
EFCAB13	3.70816265203885e-09	3.28478	0.265	0.144	6.68915460801288e-05	EFCAB13
C1orf189	4.00846049399713e-61	3.28197	0.111	0.221	7.23086188512142e-57	C1orf189
GNS	2.41548716049104e-176	3.28143	0.705	0.236	4.35729728880978e-172	GNS
ATP1B3	2.84072883992474e-06	3.27922	0.529	0.445	0.0512439	ATP1B3
WFDC13	6.00026187541039e-145	3.2749	0.034	0.11	1.08238723970528e-140	WFDC13
SNX20	3.76841011522695e-21	3.27256	0.431	0.093	6.79783500685789e-17	SNX20
ECM2	1.70532403708041e-42	3.27107	0.489	0.209	3.07623403048935e-38	ECM2
CPXM1	4.25858592945515e-258	3.2644	0.679	0.106	7.68206315814415e-254	CPXM1
KRT38	2.57342833114779e-47	3.25962	0.225	0.027	4.64220736655751e-43	KRT38
BATF	6.55790774565035e-09	3.25929	0.188	0.031	0.000118298	BATF
BTBD19	1.18295723470984e-60	3.25753	0.496	0.186	2.13393655569307e-56	BTBD19
CST7	0.869164	3.2561	0.164	0.026	1	CST7
LAIR1	1.69306796017504e-97	3.25538	0.585	0.213	3.05412529335976e-93	LAIR1
CIITA	9.36674950206608e-19	3.25142	0.485	0.321	1.6896679426777e-14	CIITA
EMP2	3.44326591808614e-06	3.25116	0.259	0.246	0.0621131	EMP2
SCGB3A1	6.2417583961445e-97	3.25054	0.128	0.28	1.12595079708051e-92	SCGB3A1
DOCK2	3.32612331956322e-67	3.2495	0.521	0.208	5.9999938561601e-63	DOCK2
GPR160	3.38039776055566e-08	3.24225	0.344	0.12	0.00060979	GPR160
CENPE	1.16970622806948e-18	3.24174	0.51	0.189	2.11003306481454e-14	CENPE
OR2G2	0.697659	3.23983	0.132	0.02	1	OR2G2
CLCN1	5.89183513422605e-30	3.23943	0.247	0.019	1.06282813986304e-25	CLCN1
FERMT3	2.81890680836748e-108	3.23712	0.6	0.199	5.0850259916141e-104	FERMT3
NFIL3	3.59551706201017e-35	3.23681	0.553	0.337	6.48595322816014e-31	NFIL3
COBLL1	0.00147414	3.23675	0.34	0.362	1	COBLL1
LRRC75A	1.88106364506234e-19	3.23601	0.166	0.104	3.39325070932796e-15	LRRC75A
AQP2	1.21497506531832e-32	3.23498	0.157	0.029	2.19169352032772e-28	AQP2
OR13C4	2.13908411379928e-135	3.23452	0.085	0.102	3.85869383288253e-131	OR13C4
OR51F2	4.99701268791023e-49	3.23223	0.107	0.083	9.01411118772127e-45	OR51F2
MAP3K8	1.45430794022219e-05	3.23098	0.454	0.266	0.262343	MAP3K8
INSIG2	0.410635	3.22352	0.444	0.444	1	INSIG2
MYEOV	3.41124381020416e-35	3.21579	0.148	0.02	6.15354270922729e-31	MYEOV
RNASE9	1.39079638865815e-128	3.2155	0.078	0.346	2.50885760550043e-124	RNASE9
PPP1R2C	5.36478095667082e-67	3.21497	0.194	0.334	9.67752836773849e-63	PPP1R2C
CCND1	7.04301855291439e-272	3.21485	0.653	0.093	1.27049011676023e-267	CCND1
KRTAP24-1	0.00466758	3.21328	0.281	0.009	1	KRTAP24-1
P2RY2	1.23761599014647e-14	3.21326	0.132	0.077	2.23253548462521e-10	P2RY2
CD27	1.78360094826599e-58	3.21302	0.132	0.303	3.21743775057702e-54	CD27
TUBB2B	7.43699647264141e-198	3.21096	0.817	0.28	1.34155979369978e-193	TUBB2B
TNFRSF19	1.5320168727761e-135	3.21047	0.641	0.212	2.7636052368008e-131	TNFRSF19
LRRC25	7.8964906426497e-06	3.20833	0.484	0.111	0.142445	LRRC25
ID1	8.93567263035104e-67	3.20789	0.461	0.14	1.61190598578902e-62	ID1
GLIPR1	6.39224930100494e-08	3.20789	0.475	0.358	0.0011531	GLIPR1
PERM1	6.58409095089781e-90	3.20788	0.103	0.154	1.18770416663246e-85	PERM1
SIX2	2.06869421911791e-06	3.2048	0.103	0.016	0.0373172	SIX2
MS4A6E	0.000362321	3.20433	0.111	0.009	1	MS4A6E
PDLIM7	7.56912031622791e-36	3.20054	0.531	0.342	1.36539361384435e-31	PDLIM7
CD300LF	8.35671063098489e-28	3.19997	0.175	0.059	1.50746703072336e-23	CD300LF
MEST	2.05377210174546e-99	3.19954	0.7	0.385	3.70479949433863e-95	MEST
SIM1	1.91385096908272e-28	3.19817	0.299	0.017	3.45239576312832e-24	SIM1
MS4A4A	6.87712800696101e-35	3.19505	0.428	0.116	1.2405651211757e-30	MS4A4A
VASN	1.34792634352472e-32	3.1934	0.557	0.246	2.43152433108424e-28	VASN
PCDHGB6	9.0327106704937e-307	3.18698	0.768	0.14	1.62941067785036e-302	PCDHGB6
OR5A2	0.000448304	3.18647	0.323	0.046	1	OR5A2
HTRA1	5.2532016704331e-281	3.1857	0.718	0.135	9.47625049329428e-277	HTRA1
BCL6	1.0464296545156e-151	3.18453	0.646	0.211	1.88765445378068e-147	BCL6
SIGLEC6	4.39322711929809e-21	3.18252	0.136	0.104	7.92494240050183e-17	SIGLEC6
ICOS	7.78701402146086e-57	3.18197	0.125	0.013	1.40469945933132e-52	ICOS
CPED1	1.55092764183252e-08	3.18031	0.327	0.315	0.000279772	CPED1
GJA8	7.29689195734221e-18	3.17832	0.228	0.016	1.31628634018496e-13	GJA8
TNFAIP2	7.9116760992581e-05	3.17596	0.425	0.224	1	TNFAIP2
HIST1H3G	2.06977383101327e-30	3.17552	0.373	0.027	3.73366501376483e-26	HIST1H3G
CDA	1.62537917597998e-26	3.16981	0.184	0.075	2.93202149555029e-22	CDA
SELP	5.00088343083182e-81	3.16903	0.088	0.1	9.02109362087752e-77	SELP
ETV4	5.29007380186905e-15	3.16894	0.458	0.163	9.54276413119159e-11	ETV4
ALPK3	1.3345976998584e-67	3.16757	0.514	0.252	2.40748079077457e-63	ALPK3
MAK	2.75318645179684e-212	3.16326	0.054	0.159	4.96647304039633e-208	MAK
SEPTIN2	5.93170118554049e-247	3.1611	0.701	0.14	1.07001957685965e-242	SEPTIN2
OR9G4	0.134361	3.16032	0.128	0.021	1	OR9G4
KLHDC8A	3.86330842071237e-160	3.15899	0.691	0.253	6.96902206012304e-156	KLHDC8A
KRT6C	0.0748689	3.15641	0.161	0.013	1	KRT6C
FABP5	1.48274018725109e-159	3.15635	0.695	0.246	2.67471502378225e-155	FABP5
TNFSF10	2.53662460999959e-06	3.15584	0.377	0.211	0.0457582	TNFSF10
APOD	5.02952873904342e-109	3.15561	0.088	0.235	9.07276689236043e-105	APOD
HEPN1	0.0265856	3.15559	0.165	0.019	1	HEPN1
MAN2B1	2.2480241007809e-211	3.15155	0.65	0.125	4.05521067539866e-207	MAN2B1
PCARE	0.146563	3.15153	0.195	0.05	1	PCARE
NFKBIZ	6.63519321573275e-125	3.15059	0.598	0.217	1.19692250418603e-120	NFKBIZ
PTMS	6.7990896130886e-29	3.14984	0.602	0.431	1.22648777530505e-24	PTMS
CD7	0.0615201	3.14919	0.113	0.037	1	CD7
MMRN1	2.83140616552996e-20	3.14721	0.342	0.107	5.1075735819995e-16	MMRN1
CXorf58	1.64848952766236e-181	3.14566	0.026	0.258	2.97371025895013e-177	CXorf58
NXPE4	7.09612855206819e-17	3.14326	0.24	0.016	1.28007062950758e-12	NXPE4
PTPRC	0.00422976	3.14256	0.259	0.077	1	PTPRC
RHOH	1.71329017512158e-78	3.14035	0.145	0.06	3.09060414690182e-74	RHOH
CLSPN	3.17852494094669e-32	3.13954	0.518	0.186	5.73374114097374e-28	CLSPN
LIMA1	5.40068479541599e-266	3.13915	0.702	0.117	9.74229530245091e-262	LIMA1
OR4C3	0.000332044	3.13451	0.165	0.145	1	OR4C3
CCDC185	1.71534816865779e-27	3.13448	0.24	0.03	3.09431656144178e-23	CCDC185
USH1G	3.82347604689503e-98	3.13364	0.055	0.129	6.89716844099394e-94	USH1G
HAL	4.22473581608461e-273	3.13255	0.036	0.426	7.62100093863504e-269	HAL
XCR1	2.48417540459333e-116	3.12786	0.064	0.161	4.48120401234591e-112	XCR1
TBX18	5.21628534355778e-16	3.12768	0.193	0.084	9.40965713124388e-12	TBX18
PTPN22	1.49963911711083e-46	3.12655	0.121	0.033	2.70519900335622e-42	PTPN22
SMS	4.0527108380556e-23	3.12441	0.62	0.482	7.3106850807685e-19	SMS
CLGN	3.52921459281337e-06	3.12074	0.227	0.285	0.0636635	CLGN
OR51B5	9.62504286961839e-138	3.11475	0.049	0.355	1.73626148325046e-133	OR51B5
CSF2RB	8.06096503871465e-41	3.11188	0.388	0.062	1.45411748333373e-36	CSF2RB
HIST1H2BB	7.77027923386455e-72	3.11158	0.577	0.187	1.40168067099683e-67	HIST1H2BB
KRTAP10-3	1.16943306320997e-139	3.1114	0.092	0.322	2.10954030272447e-135	KRTAP10-3
CH25H	6.31211507178835e-18	3.10943	0.456	0.136	1.1386424377999e-13	CH25H
STEAP3	5.42418351085825e-185	3.10787	0.666	0.214	9.78468463523719e-181	STEAP3
CXorf21	2.19116176426122e-08	3.10586	0.345	0.079	0.000395264	CXorf21
EPS8L2	1.10600398293762e-10	3.10354	0.509	0.414	1.99512058482117e-06	EPS8L2
LRRC15	2.17479583781347e-203	3.10214	0.057	0.112	3.92311421183171e-199	LRRC15
IRX2	2.3912307835498e-11	3.1021	0.155	0.136	4.31354121044548e-07	IRX2
CLDN7	1.09895673661491e-13	3.09916	0.201	0.062	1.98240805717964e-09	CLDN7
CFAP45	3.66027581097942e-09	3.09351	0.143	0.032	6.60277153542577e-05	CFAP45
BMP8A	6.91495718448235e-62	3.09259	0.274	0.231	1.24738912650877e-57	BMP8A
PRDX6	1.33885519519282e-16	3.08509	0.508	0.371	2.41516088660832e-12	PRDX6
IL3RA	0.133058	3.08466	0.251	0.173	1	IL3RA
RETREG1	3.10316119526638e-18	3.07934	0.45	0.592	5.59779248014102e-14	RETREG1
ASB9	2.37766864559585e-99	3.07175	0.115	0.038	4.28907646979036e-95	ASB9
LAMA5	2.11635811405133e-149	3.07118	0.639	0.213	3.81769840193719e-145	LAMA5
KIF14	2.42376345441703e-64	3.06899	0.57	0.165	4.37222689542288e-60	KIF14
SLC2A5	3.0620039445255e-65	3.06757	0.455	0.163	5.52354891552955e-61	SLC2A5
HSD3B2	4.28748118931799e-40	3.05768	0.238	0.151	7.73418731741073e-36	HSD3B2
AC010255.3	9.93378167708435e-226	3.0552	0.024	0.177	1.79195487672925e-221	AC010255.3
MARCKS	0	3.05469	0.783	0.084	0	MARCKS
ZNF534	2.07127644196549e-12	3.05452	0.3	0.064	3.73637557366155e-08	ZNF534
FYB1	2.27544539194894e-82	3.05372	0.54	0.184	4.1046759425367e-78	FYB1
TRPV4	1.10898001866548e-28	3.05201	0.103	0.031	2.00048905567066e-24	TRPV4
MACC1	0.00839563	3.05073	0.238	0.048	1	MACC1
GPR157	1.6725930532413e-08	3.04646	0.115	0.06	0.000301719	GPR157
CACNA1H	0.000604693	3.04583	0.388	0.329	1	CACNA1H
ITGA8	3.00030560662314e-108	3.04044	0.18	0.29	5.41225128378749e-104	ITGA8
TNS2	6.65546470823368e-06	3.03813	0.334	0.241	0.120058	TNS2
EMILIN2	2.32490409972189e-05	3.03753	0.444	0.271	0.419389	EMILIN2
TERT	0.870431	3.03697	0.267	0.011	1	TERT
TRAC	1.45630214510661e-88	3.03499	0.194	0.257	2.62702343955781e-84	TRAC
TRIM24	0	3.03424	0.802	0.13	0	TRIM24
LAG3	3.64543510168502e-09	3.03416	0.361	0.109	6.5760003799296e-05	LAG3
NQO1	0.00430912	3.03278	0.366	0.41	1	NQO1
CAPZA3	2.08603406770224e-64	3.03215	0.346	0.017	3.76299685472808e-60	CAPZA3
IGSF5	2.31360436184713e-47	3.03068	0.182	0.086	4.17351090833603e-43	IGSF5
MARCO	3.42642769340494e-55	3.02959	0.101	0.042	6.18093291613317e-51	MARCO
LMAN2	4.10812844824598e-208	3.02949	0.739	0.229	7.41065290779092e-204	LMAN2
PHF19	5.43859329284729e-277	3.02757	0.718	0.126	9.81067844096723e-273	PHF19
KIF18A	0.0115147	3.02491	0.46	0.139	1	KIF18A
CISH	3.70392931636515e-40	3.02307	0.477	0.095	6.68151809379109e-36	CISH
TRIP13	2.45486480825854e-134	3.02281	0.573	0.216	4.42833062761758e-130	TRIP13
MCM3	1.47297705889572e-217	3.0222	0.655	0.135	2.65710331654198e-213	MCM3
CLU	0.0751064	3.02101	0.675	0.891	1	CLU
GDPD2	6.85670833916027e-198	3.02004	0.663	0.177	1.23688161730112e-193	GDPD2
CNBD1	8.69795499767054e-224	3.01895	0.041	0.127	1.56902410202979e-219	CNBD1
SLC17A9	0.167153	3.01885	0.199	0.053	1	SLC17A9
DEFB133	4.85311467631631e-69	3.01876	0.241	0.341	8.75453356460699e-65	DEFB133
GSN	7.07569143474331e-219	3.01865	0.409	0.023	1.27638397791335e-214	GSN
CSTA	0.769989	3.0185	0.243	0.027	1	CSTA
SNRPD2	1.66712556979916e-09	3.01615	0.452	0.347	3.0073278153607e-05	SNRPD2
CIT	4.52549923832473e-42	3.01332	0.529	0.167	8.16354807601398e-38	CIT
BARHL1	3.01512196157762e-18	3.01162	0.148	0.03	5.43897850648986e-14	BARHL1
BORA	7.23879631059698e-50	3.01137	0.533	0.234	1.30580646646859e-45	BORA
PMEPA1	0.239213	3.01056	0.423	0.411	1	PMEPA1
TCN2	0.934831	3.01051	0.374	0.317	1	TCN2
HSD11B2	1.25631361550555e-96	3.00947	0.246	0.281	2.26626413101047e-92	HSD11B2
MAFF	2.43585794312078e-20	3.00703	0.292	0.117	4.39404414359558e-16	MAFF
ZIM3	1.42061096952056e-263	3.00682	0.022	0.273	2.56264012791814e-259	ZIM3
CHIT1	0.0372474	3.00615	0.373	0.195	1	CHIT1
GYPC	9.98740404018903e-200	3.00105	0.581	0.109	1.8016278148097e-195	GYPC
IVNS1ABP	5.48629924005482e-55	2.99963	0.439	0.187	9.89673519913489e-51	IVNS1ABP
SEC61B	2.25116858227506e-63	2.99773	0.549	0.285	4.06088300556597e-59	SEC61B
ATP2A3	8.75130619311441e-10	2.99764	0.298	0.105	1.57864812417591e-05	ATP2A3
VMP1	5.68900401122637e-138	2.99697	0.659	0.251	1.02623943358513e-133	VMP1
PAG1	5.70677933651327e-112	2.99224	0.604	0.224	1.02944592451363e-107	PAG1
N4BP3	3.52200909261716e-120	2.98827	0.223	0.29	6.35335220217209e-116	N4BP3
TREML1	1.66241832679916e-72	2.98591	0.321	0.098	2.99883641971301e-68	TREML1
GMCL2	1.52110631895547e-25	2.98256	0.285	0.027	2.74392368876378e-21	GMCL2
DCN	7.17096647315382e-37	2.97941	0.242	0.263	1.29357064209222e-32	DCN
IQGAP1	8.392818637003e-105	2.97883	0.54	0.167	1.51398055392897e-100	IQGAP1
HNF1A	1.15614379288563e-24	2.97673	0.111	0.016	2.08556778798639e-20	HNF1A
OR6T1	3.22222859000377e-240	2.97659	0.029	0.118	5.81257815350779e-236	OR6T1
MAP3K20	7.80191282533295e-70	2.97656	0.542	0.238	1.40738705456181e-65	MAP3K20
FAM43B	1.33034366767025e-193	2.97636	0.677	0.189	2.39980694211037e-189	FAM43B
GPR132	1.687708713649e-80	2.97585	0.215	0.1	3.04445774855143e-76	GPR132
LMOD1	3.8058029234154e-76	2.97242	0.263	0.237	6.86528789354905e-72	LMOD1
IRX4	0.000123654	2.97132	0.122	0.015	1	IRX4
HOXC11	0.223799	2.97078	0.265	0.053	1	HOXC11
FANCI	2.65159717274664e-147	2.9693	0.6	0.2	4.78321613991767e-143	FANCI
CCR1	0.919916	2.96894	0.376	0.087	1	CCR1
UGT1A5	0.0175391	2.96864	0.192	0.004	1	UGT1A5
TNFRSF10B	1.06085868846657e-101	2.96423	0.565	0.206	1.91368298812484e-97	TNFRSF10B
FCGR1B	3.69660768897181e-67	2.96205	0.454	0.105	6.66831061013624e-63	FCGR1B
CDCA7L	7.9573298694891e-137	2.962	0.571	0.174	1.43542273515714e-132	CDCA7L
UGCG	2.96598350190244e-13	2.96049	0.556	0.46	5.35033763908181e-09	UGCG
SAMHD1	2.02310074072298e-220	2.95997	0.709	0.175	3.64947142619019e-216	SAMHD1
DUOXA1	4.85312996055553e-175	2.95943	0.026	0.141	8.75456113584612e-171	DUOXA1
PSMB8	5.11175321764413e-214	2.95711	0.67	0.164	9.22109162930825e-210	PSMB8
TENT5A	1.27524669314779e-178	2.95613	0.632	0.191	2.30041750976929e-174	TENT5A
PSORS1C1	6.45071030048556e-26	2.95609	0.214	0.048	1.16364363110459e-21	PSORS1C1
IDO2	0.028321	2.95345	0.16	0.014	1	IDO2
SOX4	3.56360568461664e-270	2.95317	0.581	0.053	6.42838829447996e-266	SOX4
CSF1R	4.99077425904268e-51	2.95195	0.375	0.144	9.00285768588709e-47	CSF1R
C4B	1.49599222627969e-89	2.95159	0.18	0.034	2.69862037698594e-85	C4B
DEF6	3.87853386479578e-22	2.95148	0.496	0.263	6.99648723870511e-18	DEF6
SIGLEC7	4.12792820916196e-88	2.95127	0.211	0.056	7.44636969650726e-84	SIGLEC7
KRTAP12-2	4.65560960192798e-47	2.94898	0.113	0.095	8.39825416091788e-43	KRTAP12-2
TENT5C	2.87574718318675e-58	2.94739	0.169	0.04	5.18756034375057e-54	TENT5C
APOL6	2.27539293722534e-34	2.94583	0.485	0.239	4.1045813194608e-30	APOL6
CDK2AP1	6.40245066153362e-267	2.94579	0.684	0.112	1.15493807483405e-262	CDK2AP1
FCGR3B	3.98664957278268e-15	2.94548	0.364	0.06	7.19151716434267e-11	FCGR3B
FOXD1	2.60612664138474e-297	2.94417	0.75	0.115	4.70119184839393e-293	FOXD1
DCLK2	5.07125677183294e-228	2.9432	0.717	0.131	9.14804009070945e-224	DCLK2
CFAP99	1.17446532130582e-27	2.94267	0.164	0.028	2.11861799310357e-23	CFAP99
TMEM39A	1.03585238992364e-58	2.94104	0.51	0.251	1.86857412618325e-54	TMEM39A
AC008687.4	5.83250734950651e-129	2.93726	0.084	0.107	1.05212600077748e-124	AC008687.4
SH2D2A	8.1359884765519e-42	2.93717	0.124	0.028	1.4676509612852e-37	SH2D2A
CATIP	9.23736164703657e-53	2.93713	0.109	0.285	1.66632766750893e-48	CATIP
CD180	2.04525250365931e-90	2.93328	0.398	0.07	3.68943099135103e-86	CD180
ADAMTS9	1.48052651812977e-72	2.92982	0.503	0.186	2.67072178605429e-68	ADAMTS9
NPR3	7.70797575908367e-87	2.92911	0.29	0.094	1.3904417471811e-82	NPR3
MMP13	5.61068277059579e-83	2.9278	0.125	0.023	1.01211106498777e-78	MMP13
YKT6	2.36437602971301e-279	2.92552	0.795	0.184	4.2650979199993e-275	YKT6
TFEC	0.297059	2.91805	0.416	0.14	1	TFEC
BCL2L12	0.000388619	2.91522	0.359	0.13	1	BCL2L12
TRIB1	2.55690915502e-63	2.91489	0.559	0.303	4.61240842474058e-59	TRIB1
SLAMF9	1.19406557171635e-08	2.9147	0.153	0.074	0.000215397	SLAMF9
TRPC7	2.33642030091928e-216	2.91362	0.018	0.172	4.21466858082828e-212	TRPC7
TNP1	1.3886817462723e-05	2.91257	0.164	0.026	0.250504	TNP1
HPGDS	2.41947269031971e-70	2.91196	0.54	0.194	4.36448678606772e-66	HPGDS
TNFRSF10C	1.51691677561552e-61	2.90957	0.196	0.053	2.73636617153283e-57	TNFRSF10C
ERFE	2.42717252475375e-36	2.90936	0.213	0.306	4.37837651740329e-32	ERFE
BMP4	2.34239992727248e-166	2.90807	0.162	0.362	4.22545522880682e-162	BMP4
KDM3A	5.86954578155841e-06	2.90556	0.454	0.366	0.105881	KDM3A
HTN3	1.49378508501129e-196	2.90181	0.009	0.288	2.69463891485187e-192	HTN3
RASSF9	2.86531684962609e-26	2.90138	0.104	0.037	5.16874506504051e-22	RASSF9
SSR2	9.30092010023005e-116	2.90049	0.636	0.278	1.6777929768805e-111	SSR2
COQ8A	9.77364182705885e-07	2.89911	0.479	0.547	0.0176307	COQ8A
PDCD1LG2	2.78030664408787e-10	2.89504	0.139	0.034	5.0153951552701e-06	PDCD1LG2
PHC2	0	2.89423	0.785	0.116	0	PHC2
MCM2	5.17292321485937e-143	2.89412	0.598	0.164	9.33143618728481e-139	MCM2
ODC1	9.92249970876041e-164	2.89211	0.644	0.201	1.78991972246329e-159	ODC1
PARP9	1.73304916084642e-120	2.89112	0.613	0.211	3.12624738125085e-116	PARP9
SPRED3	3.04758778563435e-99	2.89079	0.602	0.31	5.4975436065058e-95	SPRED3
KLHL6	2.65954598103769e-08	2.89048	0.375	0.134	0.000479755	KLHL6
KCTD12	3.29445392334912e-90	2.88589	0.48	0.191	5.94286543232947e-86	KCTD12
SLC44A5	8.09237746125931e-160	2.8845	0.651	0.221	1.45978397023657e-155	SLC44A5
HCK	1.38553588057555e-68	2.88167	0.521	0.185	2.49936817497023e-64	HCK
PSMB9	7.8314120492117e-127	2.88088	0.611	0.201	1.4127084195573e-122	PSMB9
NLRP6	3.35301593782197e-64	2.88046	0.076	0.32	6.04850545023706e-60	NLRP6
OR4C46	4.93457898256653e-06	2.87953	0.152	0.019	0.0890149	OR4C46
LRP1	1.06043049691874e-278	2.87818	0.839	0.218	1.91291057339172e-274	LRP1
SLC15A3	1.05940785796289e-194	2.87752	0.639	0.148	1.91106583497926e-190	SLC15A3
PRAMEF11	7.23208414022397e-48	2.87575	0.108	0.033	1.304595658055e-43	PRAMEF11
METTL7B	6.03990227460119e-81	2.87424	0.543	0.286	1.08953797131531e-76	METTL7B
TNFRSF10D	3.32589607036176e-26	2.87408	0.311	0.125	5.99958392132557e-22	TNFRSF10D
SOHLH2	0.639566	2.87172	0.245	0.115	1	SOHLH2
LST1	1.11484087151781e-103	2.8701	0.562	0.202	2.01106144813097e-99	LST1
HAVCR2	2.28670479556399e-105	2.86966	0.531	0.179	4.12498678071789e-101	HAVCR2
CCR5	2.16542099610173e-88	2.86952	0.176	0.041	3.9062029348679e-84	CCR5
SOWAHD	0.0986554	2.86838	0.119	0.032	1	SOWAHD
HOXB13	1.46831963633057e-11	2.86808	0.203	0.051	2.64870179197672e-07	HOXB13
KRTAP2-4	2.34550365553338e-43	2.86733	0.319	0.013	4.23105404421666e-39	KRTAP2-4
CIDEB	1.61475951191651e-07	2.86642	0.201	0.108	0.00291286	CIDEB
MARVELD1	9.39997372497933e-149	2.8638	0.614	0.226	1.69566126024902e-144	MARVELD1
OR11A1	0.794685	2.86176	0.231	0.033	1	OR11A1
PLP1	5.60644268679114e-70	2.86108	0.105	0.011	1.01134619627025e-65	PLP1
RDM1	0.157318	2.86084	0.249	0.068	1	RDM1
FOXD2	2.06192232951475e-156	2.85852	0.107	0.247	3.71950169021165e-152	FOXD2
WSCD1	4.60184071805701e-244	2.85806	0.698	0.117	8.30126047130304e-240	WSCD1
NPL	7.21598628417104e-64	2.85411	0.47	0.201	1.30169176580161e-59	NPL
SLFN5	6.29734484032583e-17	2.85147	0.462	0.29	1.13597803574638e-12	SLFN5
HOXB5	2.63770652589351e-06	2.85034	0.419	0.033	0.0475816	HOXB5
MCM7	4.62177224048829e-292	2.85018	0.644	0.074	8.33721494461682e-288	MCM7
WDR38	0.272359	2.84744	0.267	0.029	1	WDR38
PIRT	0.000547838	2.84691	0.406	0.135	1	PIRT
APOBEC3C	8.31468135594743e-58	2.84351	0.539	0.221	1.49988536979936e-53	APOBEC3C
STT3A	6.78797568391599e-180	2.84194	0.673	0.214	1.2244829336216e-175	STT3A
ATF4	4.87569357619318e-07	2.8418	0.454	0.358	0.00879526	ATF4
SMC4	2.25331644367243e-212	2.84166	0.652	0.147	4.06475753274069e-208	SMC4
EHBP1L1	9.44781636447095e-173	2.84011	0.608	0.135	1.70429159398691e-168	EHBP1L1
CEACAM20	0.000968624	2.83768	0.207	0.011	1	CEACAM20
F2RL1	0.000381752	2.83732	0.392	0.168	1	F2RL1
CXCL2	3.13934657878398e-16	2.8351	0.234	0.181	5.66306729346841e-12	CXCL2
PYY	1.60612045875113e-83	2.83384	0.122	0.107	2.89728069554117e-79	PYY
F2R	1.09010557323153e-51	2.83362	0.567	0.238	1.96644144355235e-47	F2R
HJURP	2.39931563804391e-28	2.83354	0.502	0.179	4.32812547946741e-24	HJURP
OPN5	0.483536	2.83333	0.134	0.021	1	OPN5
NME4	1.52044582063324e-232	2.83246	0.735	0.19	2.74273221584031e-228	NME4
SP100	1.12387438255942e-152	2.83228	0.608	0.172	2.02735699869895e-148	SP100
OR8U1	0.0807988	2.83026	0.101	0.014	1	OR8U1
MS4A3	0.646067	2.8299	0.321	0.014	1	MS4A3
SIGLEC14	1.2296662149159e-101	2.82565	0.483	0.058	2.2181948850868e-97	SIGLEC14
ZBTB42	0.256184	2.82558	0.313	0.09	1	ZBTB42
SLC2A10	6.17691593741893e-53	2.82417	0.562	0.28	1.114253865951e-48	SLC2A10
PRKD2	4.62229269674402e-107	2.82317	0.571	0.214	8.33815379565654e-103	PRKD2
RHOA	1.48624073988142e-188	2.82314	0.646	0.169	2.68102967067209e-184	RHOA
IL18R1	0.638751	2.82251	0.129	0.095	1	IL18R1
HBEGF	7.55424186324035e-36	2.822	0.473	0.27	1.36270968970993e-31	HBEGF
EIF2B2	0.000462331	2.82194	0.493	0.406	1	EIF2B2
RHBDL2	1.28192603467367e-153	2.82035	0.498	0.158	2.31246637394783e-149	RHBDL2
XIRP1	2.16047298153916e-25	2.81881	0.213	0.051	3.89727721139849e-21	XIRP1
RAB20	2.90458090254054e-39	2.818	0.51	0.228	5.23957349009287e-35	RAB20
CYSLTR2	0.0266772	2.81663	0.163	0.112	1	CYSLTR2
UGT1A8	3.00027438921024e-78	2.81397	0.028	0.282	5.41219497069635e-74	UGT1A8
ETV1	3.81830132620173e-207	2.81231	0.665	0.142	6.8878337623353e-203	ETV1
SLC6A14	0.0924907	2.81194	0.318	0.002	1	SLC6A14
TSACC	1.28064244574669e-05	2.8118	0.297	0.023	0.231015	TSACC
TGM5	7.0196324232246e-161	2.81146	0.077	0.293	1.26627149282549e-156	TGM5
APOBEC3H	2.01772586883306e-208	2.80509	0.086	0.223	3.63977569478796e-204	APOBEC3H
ATP1B4	5.80837686502667e-06	2.80413	0.12	0.015	0.104777	ATP1B4
ODF3	5.13232545997451e-231	2.80328	0.038	0.307	9.25820189724802e-227	ODF3
TP53	2.80548245413871e-245	2.79879	0.733	0.16	5.06080979902081e-241	TP53
GLIPR2	6.67746571087396e-297	2.79768	0.7	0.098	1.20454803958455e-292	GLIPR2
SPATA6	8.67491318618675e-276	2.79757	0.726	0.141	1.56486758965623e-271	SPATA6
LPAR6	2.64189996835283e-86	2.79729	0.508	0.196	4.76572335291168e-82	LPAR6
ZEB1	3.37823211620213e-278	2.7963	0.754	0.148	6.09399291441701e-274	ZEB1
RASIP1	7.6302819542269e-59	2.79521	0.315	0.339	1.37642656172299e-54	RASIP1
TEX43	1.27471132788328e-196	2.7937	0.029	0.246	2.29945176436865e-192	TEX43
PIGR	9.25124809872146e-46	2.78586	0.119	0.032	1.66883264452836e-41	PIGR
MYCBP	9.71910644623773e-250	2.78106	0.691	0.196	1.75322961183682e-245	MYCBP
ABCC9	1.78158628618354e-68	2.78098	0.278	0.495	3.21380350164649e-64	ABCC9
LY96	5.20587304107822e-84	2.78084	0.631	0.27	9.39087437880099e-80	LY96
LCE4A	5.88268285383077e-53	2.77878	0.296	0.015	1.06117716000253e-48	LCE4A
IL2RB	1.73279535150384e-83	2.77871	0.139	0.026	3.12578953457778e-79	IL2RB
CDCP2	3.73630775117068e-90	2.77681	0.087	0.344	6.73992555233678e-86	CDCP2
NEURL3	4.30843319571805e-186	2.77668	0.113	0.061	7.77198264175578e-182	NEURL3
ENAH	0	2.77657	0.773	0.103	0	ENAH
H2AFX	4.05386343029966e-200	2.77635	0.647	0.161	7.31276424191756e-196	H2AFX
PLOD3	3.15348244673343e-301	2.77408	0.733	0.112	5.68856698566243e-297	PLOD3
NUP62CL	1.31635434431496e-09	2.77383	0.251	0.177	2.37457160170975e-05	NUP62CL
RAI14	4.45355486182552e-132	2.77285	0.542	0.15	8.03376761524706e-128	RAI14
SOX9	7.42454735026357e-232	2.77031	0.763	0.197	1.33931409651405e-227	SOX9
COMMD6	4.5455265165159e-22	2.7697	0.498	0.328	8.19967528314303e-18	COMMD6
CALHM2	4.42896113781426e-25	2.76783	0.511	0.328	7.98940299650314e-21	CALHM2
DOT1L	4.88662149608599e-208	2.76367	0.594	0.118	8.81497651678952e-204	DOT1L
ALPK2	4.54886854251563e-75	2.76315	0.356	0.021	8.20570396384395e-71	ALPK2
POU3F2	2.10011369073167e-228	2.75987	0.68	0.15	3.78839508671085e-224	POU3F2
COL16A1	8.29913702188253e-235	2.75801	0.644	0.119	1.49708132737739e-230	COL16A1
ELN	5.58282077625915e-241	2.75573	0.641	0.093	1.00708503982939e-236	ELN
FAT2	4.57328512413552e-23	2.75543	0.142	0.014	8.24974903542807e-19	FAT2
TRIOBP	8.3325555680016e-57	2.75473	0.431	0.184	1.50310969891181e-52	TRIOBP
CD82	2.54807606361427e-109	2.75376	0.544	0.189	4.59647441115378e-105	CD82
PPP1R3B	4.58068560920921e-10	2.75242	0.525	0.194	8.2630987704525e-06	PPP1R3B
DNMT1	2.59001491837851e-240	2.74983	0.654	0.134	4.672127911263e-236	DNMT1
PABPC4L	9.38679996720559e-05	2.74844	0.18	0.065	1	PABPC4L
SQOR	9.95622897473414e-52	2.74828	0.575	0.27	1.79600414475229e-47	SQOR
INAFM1	1.40970268737737e-128	2.74773	0.726	0.362	2.54296267776004e-124	INAFM1
PLTP	6.14914887398333e-251	2.74668	0.716	0.145	1.10924496537785e-246	PLTP
HMG20B	1.0073921531839e-222	2.74626	0.637	0.115	1.81723470512844e-218	HMG20B
ORC1	8.53605674203482e-83	2.74578	0.438	0.122	1.53981927569566e-78	ORC1
LGALS9	6.22530727181345e-102	2.74362	0.488	0.152	1.12298317876243e-97	LGALS9
ZPBP2	2.04176778960075e-170	2.7423	0.041	0.277	3.68314491566079e-166	ZPBP2
ACTN4	1.53232126763954e-90	2.74225	0.496	0.191	2.76415433469497e-86	ACTN4
PIK3R6	3.62556025335754e-46	2.73641	0.19	0.076	6.54014814103166e-42	PIK3R6
AQP9	3.72576055433643e-10	2.73603	0.176	0.135	6.72089946396749e-06	AQP9
MAPKAPK2	1.82908954371498e-201	2.73343	0.646	0.149	3.29949462790745e-197	MAPKAPK2
COL22A1	7.76162043990477e-146	2.73307	0.618	0.202	1.40011871115442e-141	COL22A1
PTPRG	7.34213222907274e-33	2.73246	0.521	0.342	1.32444723280243e-28	PTPRG
PTTG1IP	0	2.73222	0.789	0.118	0	PTTG1IP
CABP4	2.43743624250777e-12	2.73137	0.251	0.06	4.39689123785977e-08	CABP4
SULF1	5.79809287351361e-69	2.73073	0.313	0.518	1.04591797345312e-64	SULF1
IYD	1.26524253401445e-34	2.72891	0.225	0.026	2.28237100710867e-30	IYD
LMNTD2	4.97050410960012e-53	2.72888	0.211	0.221	8.96629236330766e-49	LMNTD2
FAM83D	1.00107093365505e-21	2.7246	0.491	0.178	1.80583185722034e-17	FAM83D
CXorf65	8.59474992862601e-113	2.7222	0.204	0.325	1.55040693962485e-108	CXorf65
LRRC14B	4.80770673188794e-228	2.72198	0.049	0.167	8.67262217365266e-224	LRRC14B
PROS1	0.00132206	2.72078	0.373	0.136	1	PROS1
GSC	8.44488820988072e-16	2.72055	0.465	0.105	1.52337338418038e-11	GSC
NABP1	1.68005733759047e-43	2.72021	0.505	0.171	3.03065543127945e-39	NABP1
C9orf92	5.68885243344087e-27	2.71958	0.197	0.098	1.0262120904684e-22	C9orf92
NDC80	1.69455386163414e-69	2.71731	0.559	0.217	3.05680571100183e-65	NDC80
MS4A12	6.89126516825974e-10	2.71454	0.189	0.009	1.24311532370237e-05	MS4A12
CD5L	2.79705208115782e-173	2.71385	0.112	0.222	5.0456022492006e-169	CD5L
FOXI1	6.72718626491385e-66	2.71313	0.027	0.115	1.21351713032781e-61	FOXI1
CFB	0.285373	2.71053	0.451	0.148	1	CFB
TRAF4	7.97313570840272e-165	2.70914	0.552	0.114	1.43827395043877e-160	TRAF4
RBBP8	3.34056702695856e-32	2.70865	0.542	0.281	6.02604885993055e-28	RBBP8
SAGE1	0.00950615	2.7084	0.265	0.001	1	SAGE1
GPRC5C	0.700306	2.70642	0.395	0.363	1	GPRC5C
CENPF	1.56202808624441e-98	2.70636	0.577	0.238	2.81774246477628e-94	CENPF
ADA2	7.70792946161063e-33	2.70536	0.431	0.253	1.39043339557994e-28	ADA2
TAS1R1	1.44730923686855e-20	2.70484	0.321	0.065	2.61080113238718e-16	TAS1R1
PDE6G	0.0399377	2.70385	0.132	0.027	1	PDE6G
EPHB3	1.05666864422447e-212	2.69955	0.728	0.21	1.90612456731652e-208	EPHB3
IL27RA	1.9872906045174e-31	2.69397	0.231	0.15	3.58487352148893e-27	IL27RA
LMO1	1.7638782377222e-204	2.69303	0.592	0.18	3.18185995302708e-200	LMO1
CCNB2	1.59979807480262e-85	2.69151	0.554	0.231	2.88587574713645e-81	CCNB2
GPR65	2.04882449743758e-19	2.69077	0.5	0.102	3.69587451092765e-15	GPR65
TBX15	3.00821911311043e-39	2.68948	0.472	0.14	5.42652645813991e-35	TBX15
SUCNR1	0.690991	2.68657	0.239	0.098	1	SUCNR1
C1QTNF7	4.03473605872647e-06	2.68642	0.161	0.059	0.0727826	C1QTNF7
PRG2	1.08145404524347e-11	2.68606	0.172	0.031	1.9508349522147e-07	PRG2
IRGM	3.76260056700016e-97	2.68422	0.134	0.132	6.78735516281158e-93	IRGM
GJB2	4.5472240950586e-115	2.68256	0.466	0.156	8.2027375450762e-111	GJB2
Z82206.1	0.0726058	2.68122	0.316	0.031	1	Z82206.1
SAMSN1	2.76632804395828e-98	2.68067	0.55	0.202	4.99017915849633e-94	SAMSN1
PDGFRA	1.31099296117649e-107	2.6788	0.572	0.199	2.36490020266627e-103	PDGFRA
UTF1	3.21140748758459e-17	2.67813	0.172	0.019	5.79305796685383e-13	UTF1
OBSCN	4.55059779610393e-32	2.67804	0.444	0.243	8.20882336439187e-28	OBSCN
ZNF367	3.97412380575398e-20	2.67781	0.537	0.231	7.16892193319961e-16	ZNF367
CPN2	6.74157543662941e-186	2.67779	0.048	0.272	1.21611279301358e-181	CPN2
CETP	6.6801140060773e-13	2.67757	0.213	0.168	1.20502576555628e-08	CETP
ALOX5	6.11464487931906e-57	2.67411	0.502	0.221	1.10302078978037e-52	ALOX5
GNB2	0	2.67176	0.853	0.189	0	GNB2
CENPB	4.20672293760145e-232	2.67063	0.673	0.138	7.58850750713925e-228	CENPB
LHCGR	1.3110995509956e-31	2.67053	0.094	0.24	2.36509248004097e-27	LHCGR
SIGLEC11	2.0845232285633e-49	2.67029	0.165	0.294	3.76027145200535e-45	SIGLEC11
KIF18B	3.31956760290259e-96	2.66926	0.567	0.154	5.98816799887598e-92	KIF18B
SERPINB1	7.00987308230658e-118	2.6671	0.581	0.201	1.26451100531728e-113	SERPINB1
HOXD10	5.44397901026922e-276	2.66503	0.522	0.117	9.82039373662464e-272	HOXD10
SIGLEC5	1.59588129382402e-44	2.66498	0.377	0.055	2.87881026592915e-40	SIGLEC5
THY1	1.05120406149055e-131	2.66325	0.537	0.887	1.8962670065228e-127	THY1
TPTE2	8.17603980789836e-23	2.66201	0.279	0.019	1.47487582094679e-18	TPTE2
SPRR2G	1.4756883219082e-47	2.66026	0.288	0.306	2.6619941638902e-43	SPRR2G
FCGR1A	1.21072286307974e-42	2.65958	0.442	0.078	2.18402297270955e-38	FCGR1A
GLYATL3	8.95578868011377e-13	2.65898	0.326	0.312	1.61553472000572e-08	GLYATL3
SPAG5	1.3760597753197e-63	2.65887	0.54	0.318	2.48227422869921e-59	SPAG5
CDK2AP2	5.969352086119e-13	2.65815	0.449	0.311	1.07681142281501e-08	CDK2AP2
C18orf63	2.18573642194856e-36	2.6563	0.253	0.019	3.942849931553e-32	C18orf63
SLC2A2	5.22588564140234e-93	2.65568	0.081	0.15	9.42697510852569e-89	SLC2A2
SIGLEC10	5.31101890552779e-54	2.65326	0.5	0.242	9.58054700368158e-50	SIGLEC10
MROH6	1.1591610321418e-94	2.651	0.19	0.12	2.0910105858806e-90	MROH6
TCF12	1.05454034278477e-295	2.65034	0.657	0.082	1.90228532434945e-291	TCF12
PDZD3	6.21173826852073e-62	2.64922	0.048	0.142	1.12053546625845e-57	PDZD3
ANKRD22	1.50361132067875e-15	2.64497	0.219	0.036	2.7123644613724e-11	ANKRD22
ECT2	9.43797315919023e-97	2.64277	0.591	0.255	1.70251597818633e-92	ECT2
NIBAN1	1.31334714572175e-51	2.64222	0.569	0.184	2.36914691616746e-47	NIBAN1
RGMA	9.26291559188391e-162	2.6401	0.694	0.191	1.67093734361994e-157	RGMA
LENG8	9.76140675266717e-259	2.63584	0.67	0.134	1.76086016411363e-254	LENG8
SGO1	2.94878491232533e-16	2.6355	0.386	0.093	5.31931310334367e-12	SGO1
IFNA5	5.09038075724615e-25	2.63517	0.225	0.009	9.18253784799633e-21	IFNA5
MYADM	8.38630987636523e-06	2.633	0.394	0.464	0.151281	MYADM
MRGPRF	1.17115504178625e-145	2.63264	0.109	0.058	2.11264657987822e-141	MRGPRF
TDO2	4.07410890020091e-65	2.63155	0.174	0.162	7.34928504507243e-61	TDO2
SP140L	1.46380212580786e-61	2.6312	0.546	0.199	2.6405526547448e-57	SP140L
KRTAP19-2	0.814467	2.63101	0.28	0.003	1	KRTAP19-2
ZG16	1.895120344857e-78	2.63049	0.032	0.227	3.41860759008754e-74	ZG16
BAX	1.26767834388415e-219	2.62548	0.706	0.188	2.28676496453262e-215	BAX
SEMA5A	5.95914074858574e-99	2.62412	0.61	0.27	1.07496939963738e-94	SEMA5A
RRBP1	4.31842812517556e-220	2.62408	0.627	0.119	7.79001249500419e-216	RRBP1
GART	1.01785678027672e-137	2.62365	0.647	0.248	1.83611184594117e-133	GART
SLC37A2	7.81714774486688e-22	2.62259	0.508	0.137	1.41013528169654e-17	SLC37A2
PLBD1	2.14484393270222e-12	2.62026	0.301	0.108	3.86908397020153e-08	PLBD1
SFTPC	2.6281960150535e-17	2.61993	0.106	0.157	4.74100279155501e-13	SFTPC
PGM3	9.99049338604847e-35	2.61915	0.525	0.33	1.80218510190928e-30	PGM3
PSG6	2.72225305474277e-16	2.61882	0.188	0.038	4.91067228545048e-12	PSG6
SLC1A5	7.03414418775423e-05	2.61812	0.418	0.202	1	SLC1A5
SYDE1	1.37729306277279e-53	2.61795	0.541	0.241	2.48449895593584e-49	SYDE1
OR5L2	0.0290177	2.61699	0.12	0.004	1	OR5L2
UBE2C	8.7539057622508e-76	2.61181	0.545	0.237	1.57911706045242e-71	UBE2C
OR7G2	0.000114839	2.61179	0.126	0.015	1	OR7G2
HIST1H4I	1.12590684299241e-15	2.61095	0.248	0.12	2.03102335407402e-11	HIST1H4I
CYFIP1	4.79589223766616e-199	2.60861	0.609	0.143	8.65131000752599e-195	CYFIP1
SLC6A9	1.78690362917665e-204	2.60845	0.611	0.124	3.22339545667176e-200	SLC6A9
NFAM1	1.03894199653803e-15	2.60779	0.311	0.085	1.87414746755495e-11	NFAM1
PLAAT1	8.80183672176592e-199	2.60771	0.668	0.161	1.58776332623935e-194	PLAAT1
OOSP4B	5.18279682540672e-60	2.60706	0.321	0.007	9.34924719335117e-56	OOSP4B
STAT2	9.60327945895383e-126	2.60658	0.592	0.202	1.73233558160068e-121	STAT2
DKK2	7.8019064633747e-56	2.60524	0.093	0.167	1.40738590692816e-51	DKK2
LTBR	7.1422161598828e-29	2.60472	0.467	0.212	1.28838437308126e-24	LTBR
CCNL2	7.03575867017904e-259	2.59823	0.664	0.129	1.2691805065136e-254	CCNL2
PARP12	2.58504477970514e-68	2.59765	0.542	0.271	4.6631622781101e-64	PARP12
GLIS3	1.33014481346915e-49	2.59637	0.578	0.322	2.39944822901701e-45	GLIS3
MARCKSL1	7.70768918721856e-260	2.59636	0.548	0.048	1.39039005248236e-255	MARCKSL1
TPM2	2.40874928034829e-114	2.59535	0.473	0.117	4.34514282682029e-110	TPM2
GPR183	1.96603050208218e-07	2.5949	0.406	0.214	0.00354652	GPR183
PI15	7.16445219885749e-60	2.5948	0.15	0.207	1.2923955321519e-55	PI15
IFNGR2	2.86795314967869e-187	2.5944	0.77	0.3	5.17350068670539e-183	IFNGR2
RBMS1	9.32160143841121e-30	2.59375	0.549	0.325	1.681523683475e-25	RBMS1
TMC8	8.54431772034474e-21	2.5932	0.498	0.191	1.54130947357299e-16	TMC8
LPCAT1	6.33550042788249e-71	2.59258	0.643	0.37	1.14286092218572e-66	LPCAT1
PLAAT4	1.17786238836305e-77	2.59244	0.571	0.247	2.1247459623681e-73	PLAAT4
GNB4	1.39049586388221e-268	2.59217	0.745	0.16	2.50831548885712e-264	GNB4
VGF	3.60418289460586e-05	2.59189	0.4	0.512	0.650159	VGF
IFI6	1.078101496318e-05	2.59146	0.621	0.563	0.194479	IFI6
RIPK1	1.41336463112237e-133	2.59111	0.616	0.222	2.54956845808165e-129	RIPK1
FAM240B	1.84298594436224e-288	2.59086	0.032	0.166	3.32456234503504e-284	FAM240B
MMP28	5.12105378278728e-56	2.58792	0.275	0.487	9.23786891876998e-52	MMP28
HNRNPL	1.03824931799871e-112	2.5865	0.586	0.217	1.87289794473788e-108	HNRNPL
LOXL1	9.62990215436585e-80	2.58326	0.526	0.267	1.73713804962606e-75	LOXL1
PBX3	6.5114123764e-109	2.58038	0.605	0.226	1.1745936785788e-104	PBX3
ALG2	1.72517979194931e-24	2.57994	0.55	0.37	3.11205182669737e-20	ALG2
COL27A1	1.09082070223917e-37	2.57947	0.572	0.292	1.96773146476924e-33	COL27A1
P3H1	1.00240903477219e-81	2.57867	0.535	0.228	1.80824565782555e-77	P3H1
PLCB3	2.48381104535777e-120	2.57656	0.587	0.225	4.48054674472088e-116	PLCB3
PTPN12	3.08667257948816e-280	2.57496	0.76	0.151	5.5680486661387e-276	PTPN12
HPSE	2.88482139809183e-18	2.57431	0.482	0.154	5.20392932001785e-14	HPSE
AMELX	1.04275450199435e-165	2.57431	0.034	0.233	1.8810248461476e-161	AMELX
WNT3A	5.37561978372053e-87	2.57279	0.071	0.258	9.69708052785346e-83	WNT3A
MIA	2.04957695169059e-30	2.57247	0.171	0.069	3.69723186315465e-26	MIA
SEMA5B	0.136732	2.57246	0.495	0.389	1	SEMA5B
KLF4	1.6022720896559e-06	2.57181	0.332	0.212	0.0289034	KLF4
PRSS33	1.12298272873053e-32	2.5712	0.134	0.045	2.025748544357e-28	PRSS33
ASF1B	5.31434576768061e-72	2.57022	0.544	0.179	9.58654833031905e-68	ASF1B
PARVG	6.37071044756909e-109	2.5694	0.525	0.167	1.14921245763699e-104	PARVG
C3AR1	2.6740416164898e-75	2.56654	0.505	0.208	4.82370367198594e-71	C3AR1
HMGB2	7.28650808652054e-133	2.56624	0.634	0.238	1.31441319372744e-128	HMGB2
PRR15L	1.82874118204805e-10	2.56385	0.238	0.027	3.29886621829648e-06	PRR15L
SHOX2	9.71640725684494e-12	2.56314	0.373	0.231	1.75274270506226e-07	SHOX2
SPRY2	3.70333733571734e-167	2.5626	0.695	0.258	6.68045021990052e-163	SPRY2
ACPP	1.08619620926137e-17	2.56259	0.247	0.053	1.95938934188658e-13	ACPP
TRIML2	3.89073922327914e-265	2.56184	0.033	0.28	7.01850448487324e-261	TRIML2
WAS	2.39129888685417e-32	2.56153	0.51	0.253	4.31366406199623e-28	WAS
SRARP	3.32091771188673e-29	2.56125	0.235	0.245	5.99060346047247e-25	SRARP
C1orf210	3.65705720245026e-240	2.55942	0.047	0.33	6.59696548750002e-236	C1orf210
TUBB	2.9211212296438e-157	2.55881	0.62	0.178	5.26941058615445e-153	TUBB
OR4K1	3.00167699600322e-149	2.55854	0.053	0.397	5.41472513309021e-145	OR4K1
LVRN	1.5780072711312e-90	2.55776	0.129	0.049	2.84656731639358e-86	LVRN
NRROS	5.2426832236199e-06	2.55681	0.354	0.147	0.0945728	NRROS
KANTR	3.16380977651681e-06	2.55673	0.294	0.248	0.057072	KANTR
SEPTIN9	3.45190328289808e-161	2.55478	0.672	0.229	6.22688833201985e-157	SEPTIN9
MPZ	1.01052883289009e-08	2.55401	0.371	0.209	0.000182289	MPZ
NPC1L1	2.88083209427612e-20	2.55189	0.152	0.162	5.19673301486469e-16	NPC1L1
SPATA31E1	0.293491	2.55167	0.348	0.016	1	SPATA31E1
METRNL	3.40489915538855e-46	2.55081	0.581	0.346	6.1420975864054e-42	METRNL
TCF19	1.67407792488771e-70	2.54745	0.567	0.194	3.01986916870493e-66	TCF19
PLCD1	1.94967710163618e-110	2.5456	0.648	0.233	3.5170225236415e-106	PLCD1
ELANE	8.04088662744433e-134	2.54246	0.109	0.03	1.45049553872468e-129	ELANE
NCAN	4.65563632668779e-25	2.53919	0.512	0.275	8.39830236971211e-21	NCAN
CKAP2L	2.97777011717303e-61	2.53916	0.585	0.186	5.37159951436843e-57	CKAP2L
OCSTAMP	1.72025198754451e-65	2.539	0.146	0.301	3.10316256033153e-61	OCSTAMP
PEAK3	1.14135904137995e-19	2.53871	0.139	0.085	2.05889757474528e-15	PEAK3
SEC31A	2.62044323819159e-111	2.53839	0.648	0.277	4.72701755737381e-107	SEC31A
ID4	5.9937813622718e-65	2.5382	0.625	0.259	1.08121821994021e-60	ID4
CSF1	1.22439850805784e-170	2.53736	0.598	0.144	2.20869246868555e-166	CSF1
EZH2	3.52596643690452e-203	2.53498	0.635	0.139	6.36049085553207e-199	EZH2
PTPN6	2.84111176104384e-34	2.53073	0.499	0.214	5.12508150574698e-30	PTPN6
SCIMP	7.74215882954794e-05	2.52955	0.303	0.075	1	SCIMP
OR5AS1	1.61848027965937e-151	2.52815	0.082	0.106	2.91957657647754e-147	OR5AS1
RND2	9.71724308862055e-283	2.52797	0.752	0.127	1.75289348075626e-278	RND2
MPL	3.02141579416655e-27	2.52618	0.125	0.016	5.45033195109703e-23	MPL
RNASE4	6.35606819410271e-06	2.52602	0.425	0.201	0.114657	RNASE4
LPP	3.30754750137198e-131	2.5256	0.598	0.218	5.96648493772492e-127	LPP
MICALL2	5.02382783544938e-163	2.52533	0.698	0.26	9.06248303236714e-159	MICALL2
DPYSL3	3.85983435754589e-253	2.52441	0.737	0.139	6.96275519757703e-249	DPYSL3
FAM83C	1.10151719013405e-286	2.52439	0.03	0.254	1.98702685928281e-282	FAM83C
KRTAP8-1	0.870853	2.52423	0.169	0.046	1	KRTAP8-1
CCDC163	7.28760156168385e-34	2.52044	0.276	0.09	1.31461044571215e-29	CCDC163
ZWINT	5.00840150563784e-69	2.51928	0.525	0.203	9.0346554760201e-65	ZWINT
ARHGEF40	4.09021908743151e-135	2.51874	0.613	0.221	7.37834621181771e-131	ARHGEF40
FNDC11	3.17515175892134e-78	2.51608	0.11	0.033	5.7276562579182e-74	FNDC11
SLC35F2	0.00677171	2.51279	0.327	0.171	1	SLC35F2
CASP2	5.04307760330368e-220	2.51045	0.698	0.162	9.09720768859951e-216	CASP2
SH3TC1	3.46461558359249e-20	2.50977	0.521	0.199	6.24982005124249e-16	SH3TC1
CMTM7	1.63237424599755e-10	2.50738	0.402	0.171	2.94463990235499e-06	CMTM7
MYO9B	5.085236122366e-292	2.5065	0.69	0.09	9.17325744113603e-288	MYO9B
BAALC	2.63073815858312e-24	2.50561	0.65	0.501	4.7455885642681e-20	BAALC
STMP1	6.06128331331504e-284	2.5049	0.756	0.144	1.0933948968889e-279	STMP1
ELK3	1.49004748407326e-30	2.50363	0.537	0.252	2.68789665651975e-26	ELK3
OR6N1	1.36223526230439e-33	2.50351	0.116	0.018	2.45733618967089e-29	OR6N1
KIF4A	3.52757767187654e-77	2.50247	0.555	0.173	6.36339736229808e-73	KIF4A
ANGPTL8	1.1524068140484e-24	2.50078	0.294	0.323	2.0788266518619e-20	ANGPTL8
INTS13	2.75394683687652e-55	2.49964	0.49	0.227	4.96784469904156e-51	INTS13
SLC33A1	1.71520572277529e-45	2.49889	0.575	0.345	3.09405960331434e-41	SLC33A1
LTB	1.31186450296286e-37	2.49761	0.154	0.076	2.36647237689471e-33	LTB
HOXA2	3.96586108454645e-164	2.4952	0.477	0.157	7.15401681041334e-160	HOXA2
IL31RA	0.000307918	2.49163	0.35	0.017	1	IL31RA
OSTC	1.58973310211644e-10	2.49161	0.567	0.327	2.86771954290785e-06	OSTC
PODNL1	5.90749313903317e-41	2.49103	0.313	0.1	1.06565268735019e-36	PODNL1
AGT	6.60845937370069e-51	2.49031	0.575	0.278	1.19209998642187e-46	AGT
MFSD2A	5.02330490257784e-13	2.49009	0.423	0.323	9.06153971376016e-09	MFSD2A
ZC3HAV1	1.11894128999808e-110	2.49	0.619	0.238	2.01845819302753e-106	ZC3HAV1
GLYAT	1.23396234852011e-172	2.48733	0.041	0.159	2.22594468049543e-168	GLYAT
TCP10L2	0.0153774	2.48725	0.227	0.019	1	TCP10L2
FICD	9.43827191032637e-07	2.48589	0.452	0.384	0.0170257	FICD
LHFPL6	1.50829959438104e-157	2.48487	0.698	0.266	2.72082163830395e-153	LHFPL6
SKA1	1.75116345977781e-06	2.48415	0.251	0.053	0.0315892	SKA1
KIF15	9.18934673502502e-118	2.47681	0.569	0.209	1.65766625753116e-113	KIF15
CBX3	5.77943549791771e-274	2.47535	0.734	0.135	1.04255236946938e-269	CBX3
EEPD1	7.36834656239266e-96	2.47531	0.542	0.129	1.32917603639001e-91	EEPD1
INPPL1	7.82842424588849e-241	2.47264	0.691	0.132	1.41216944971582e-236	INPPL1
PRAC1	2.05121259858793e-103	2.47079	0.132	0.023	3.70018240659276e-99	PRAC1
IL21	0.00010547	2.46923	0.286	0.013	1	IL21
CYTH4	8.99791443095848e-39	2.4657	0.484	0.205	1.6231337842006e-34	CYTH4
ARHGEF39	0.00395894	2.45942	0.244	0.07	1	ARHGEF39
LOXL4	0.000409258	2.45857	0.228	0.04	1	LOXL4
NCAPG2	7.45059313759485e-171	2.45733	0.612	0.172	1.34401249609074e-166	NCAPG2
TMEM255A	4.828761854282e-118	2.45652	0.573	0.231	8.7106035089393e-114	TMEM255A
DIAPH3	0.000166	2.45409	0.443	0.087	1	DIAPH3
[truncated: 11,910 more rows]
