# Supplementary material for: Spatial transcriptomics analysis identifies therapeutic targets in diffuse high-grade gliomas
Source: Front Mol Neurosci. 2024 Oct 24;17:1466302. doi: 10.3389/fnmol.2024.1466302 (PMC11552449; doi:10.3389/fnmol.2024.1466302)
Supplement: SUPPLEMENTARY TABLE S3 — Gene list associated with upregulated DEGs in tumor area of Glio-IDH-wt compared with Glio-IDH-mut. [file Table_3.XLSX]

## Sheet: markers
	p_val	avg_log2FC	pct.1	pct.2	p_val_adj
HSPA6	5.64011209967544e-06	9.65349	0.445	0.291	0.101742
HSPH1	6.34410766257276e-66	9.44818	0.48	0.335	1.1444135812515e-61
DNAJB1	2.35707388593725e-31	8.16458	0.582	0.529	4.25192558284221e-27
HSPA1B	9.89977319049829e-58	7.76465	0.546	0.429	1.78582008583399e-53
SYNPO	4.4414322362418e-78	7.53757	0.393	0.223	8.01189961095658e-74
NPPA	0.424309	7.12389	0.351	0.394	1
TMEM158	0.000175384	6.95415	0.423	0.447	1
IGFBP3	6.9673321452991e-24	6.9537	0.365	0.294	1.2568370456905e-19
SLC8A2	2.12007608343236e-55	6.68545	0.311	0.132	3.82440524690363e-51
CADPS	3.55826298335612e-17	6.6805	0.341	0.22	6.41875059567611e-13
ITGAX	2.98577463753859e-17	6.65268	0.463	0.444	5.38603886865586e-13
ZNF630	3.72446044591664e-293	6.53724	0.56	0.203	6.71855419838903e-289
HSPA4L	1.34098317039791e-61	6.51411	0.461	0.309	2.41899954108079e-57
TNFAIP8L3	4.1504459575471e-16	6.42268	0.313	0.267	7.48698946281922e-12
HK2	3.61888330975771e-55	6.40914	0.495	0.38	6.52810360247193e-51
ADM	3.08863681102296e-44	6.37592	0.486	0.281	5.57159194340431e-40
IL1RN	1.05277954677449e-17	6.34161	0.325	0.084	1.8991090244265e-13
DDIT3	5.06744912888216e-13	6.31394	0.486	0.441	9.14117148359053e-09
SPRY2	8.68490115924586e-05	6.20014	0.492	0.474	1
MAFF	2.183628608656e-18	6.17667	0.345	0.177	3.93904764715455e-14
PTX3	0.000558684	6.06973	0.368	0.267	1
NSG2	2.083543475516e-108	6.04891	0.355	0.169	3.75850407548332e-104
COL6A2	5.92944659566906e-10	6.01293	0.436	0.382	1.06961287139274e-05
NFIL3	2.47762418596843e-41	5.94691	0.52	0.426	4.46938626906845e-37
PLIN2	8.29223783791617e-28	5.90626	0.305	0.121	1.4958367835817e-23
ADIRF	0.00321605	5.73778	0.348	0.383	1
HILPDA	1.95398462763365e-34	5.72596	0.46	0.373	3.52479286978835e-30
CLEC17A	0	5.71968	0.371	0.123	0
B4GALNT1	6.78394576798677e-08	5.70083	0.442	0.356	0.00122376
RNASE4	8.03381044097846e-18	5.69725	0.478	0.28	1.4492190654481e-13
SEZ6	1.00458915248799e-33	5.66095	0.329	0.363	1.81217837217308e-29
ENO2	7.64766117900084e-123	5.55953	0.326	0.091	1.37956160007996e-118
HAMP	9.66170723813427e-113	5.49724	0.492	0.344	1.74287536868704e-108
LSP1	4.45868806861633e-82	5.48974	0.514	0.377	8.043027406977e-78
NUPR1	2.26874444728581e-17	5.47745	0.492	0.46	4.09258810845887e-13
ATP6V1FNB	1.49254458120341e-10	5.44096	0.413	0.335	2.69240117003283e-06
CD37	1.23320858471503e-12	5.39929	0.501	0.477	2.22458496596744e-08
STK40	0.0144061	5.38572	0.479	0.458	1
HSP90AA1	1.16568790754906e-95	5.3745	0.507	0.341	2.10278441642775e-91
MET	1.24479771302586e-118	5.36644	0.421	0.257	2.24549059452735e-114
SLC2A5	3.44431516304344e-99	5.35755	0.527	0.433	6.21320012261405e-95
LGALS3	6.45818996866578e-37	5.34267	0.41	0.303	1.16499288844762e-32
CD86	2.86977312272509e-42	5.34248	0.444	0.366	5.17678373608379e-38
SORBS2	0.00945651	5.333	0.347	0.279	1
INSIG2	0.000832453	5.2432	0.462	0.43	1
VAT1L	0.00324614	5.23819	0.361	0.264	1
IRS2	1.25334776982057e-05	5.21175	0.455	0.417	0.226091
NRG1	1.60198689309314e-08	5.18867	0.33	0.249	0.000288982
STAC2	1.05113334736995e-18	5.14472	0.317	0.144	1.89613944532065e-14
JUN	8.50566386495975e-05	5.11044	0.496	0.557	1
ATF3	5.69873739027855e-05	5.10704	0.447	0.404	1
DPP4	1.90663809213816e-106	5.06338	0.442	0.125	3.43938445440803e-102
SLC2A1	1.66538744483851e-46	5.04574	0.443	0.35	3.00419241174418e-42
DBH	0	4.97305	0.353	0.009	0
PIGB	9.07719581533479e-32	4.92856	0.41	0.305	1.63743535312824e-27
PCDH11Y	0	4.9146	0.308	0.039	0
ARRDC3	4.32340777198846e-43	4.88911	0.519	0.444	7.79899527988997e-39
MT-ND3	1.39130899567365e-111	4.83873	0.377	0.181	2.50978229729569e-107
A2ML1	1.66664709438291e-117	4.83178	0.315	0.209	3.00646469355734e-113
ALOX5AP	0.0168271	4.79203	0.459	0.471	1
KCNB1	0.0276068	4.78404	0.318	0.281	1
ADAMTS9	4.18515575805066e-06	4.78125	0.43	0.449	0.075496
HSPA1A	3.94059944717049e-07	4.78002	0.446	0.406	0.00710845
MT-ND5	1.42885843468738e-81	4.77798	0.312	0.189	2.57751773033257e-77
FRS3	0.657184	4.75849	0.363	0.3	1
SERPINF1	0.49255	4.74594	0.339	0.338	1
TENM3	2.70787413991974e-20	4.70219	0.364	0.148	4.88473416100122e-16
ME3	0.712035	4.69979	0.37	0.3	1
CXCL16	0.0732515	4.63958	0.519	0.52	1
SERTAD1	1.97145041619811e-41	4.63531	0.451	0.356	3.55629940577977e-37
MARK1	0.0133664	4.62667	0.389	0.348	1
HOXC5	1.04375994407185e-57	4.62467	0.355	0.226	1.88283856311121e-53
APOC1	1.50888380275653e-52	4.62259	0.457	0.364	2.72187549179251e-48
GPRC5A	0.0729229	4.61752	0.311	0.115	1
IL18	0.0625523	4.59169	0.414	0.347	1
EGLN3	4.85480588664215e-37	4.57847	0.489	0.408	8.75758433891378e-33
ARC	3.04874457848933e-46	4.576	0.472	0.355	5.4996303451369e-42
CPED1	0.101655	4.54967	0.325	0.344	1
TLN2	8.85739201138699e-07	4.54723	0.336	0.346	0.0159778
DDIT4	5.32378003675723e-28	4.5419	0.548	0.466	9.60356680830637e-24
MAF	8.34157831365296e-07	4.51631	0.504	0.471	0.0150474
FOSL1	3.98758388782683e-09	4.44861	0.335	0.169	7.19320257525082e-05
FAM162A	4.82730057707142e-51	4.44778	0.483	0.35	8.70796751097914e-47
C6orf141	3.79058854283977e-07	4.42903	0.303	0.311	0.00683784
ZBED8	1.57675229926355e-14	4.41614	0.459	0.391	2.84430347264152e-10
SLC11A1	1.39057842450704e-05	4.4142	0.472	0.467	0.250846
MMP12	7.92246557944389e-34	4.4111	0.345	0.074	1.42913356587588e-29
PFKP	4.33042004936447e-69	4.37935	0.394	0.221	7.81164472704856e-65
SRGN	0.000107715	4.35674	0.496	0.479	1
GPNMB	2.37248616283505e-27	4.34685	0.486	0.381	4.27972778913814e-23
TAL1	0	4.33224	0.512	0.229	0
CSF3R	6.26762503618535e-08	4.32244	0.194	0.385	0.00113062
LAPTM5	1.05846738837609e-08	4.31576	0.497	0.542	0.000190937
FOXP2	5.70893945161447e-16	4.29947	0.324	0.231	1.02983558767673e-11
FHL2	5.38172564040262e-38	4.27803	0.367	0.208	9.70809488272229e-34
NCF2	1.91361693152795e-62	4.27545	0.466	0.333	3.45197358278328e-58
NFYC	0.81923	4.27254	0.407	0.409	1
CSTB	0.388531	4.26769	0.463	0.467	1
SYNPO2	2.01127157881175e-19	4.25724	0.312	0.282	3.62813280101851e-15
SDK2	2.454294643116e-188	4.25493	0.563	0.204	4.42730210671695e-184
RASSF1	0.37752	4.24848	0.413	0.409	1
ITGA3	2.77911377212965e-09	4.24846	0.473	0.38	5.01324333354468e-05
FKBP11	1.22698028398963e-16	4.24445	0.395	0.445	2.21334973428889e-12
DHX57	0.0406793	4.24407	0.441	0.448	1
SYK	0.108627	4.24292	0.382	0.443	1
VSIR	0.798599	4.23633	0.374	0.4	1
BAG3	0.632286	4.22439	0.452	0.45	1
HSPB1	8.18440717236735e-25	4.22422	0.533	0.468	1.47638520982335e-20
CCDC30	0.430486	4.20233	0.34	0.363	1
MT1X	1.42793275890922e-19	4.20228	0.482	0.428	2.57584790379634e-15
SPI1	0.103478	4.19864	0.544	0.544	1
LNPEP	0.0269911	4.17365	0.391	0.397	1
LILRA4	1.01519619823666e-95	4.13938	0.325	0.262	1.8313124219991e-91
CD300A	9.89254906467638e-12	4.11944	0.504	0.417	1.78451692577697e-07
PEAK3	3.84437607002756e-59	4.1129	0.3	0.113	6.93486999272271e-55
BTG2	5.9690685705047e-26	4.10397	0.576	0.641	1.07676027943334e-21
VWC2	5.50464330239214e-07	4.09952	0.337	0.215	0.00992983
CSF2RA	6.95387948937347e-10	4.09135	0.41	0.425	1.25441032108808e-05
FAM98A	4.93630814279951e-30	4.07045	0.367	0.422	8.90460625879604e-26
FCGR2B	7.78851181548444e-08	4.02867	0.309	0.116	0.00140497
TNFAIP8	7.77273428639794e-07	4.01676	0.331	0.164	0.0140212
PAQR5	3.08100301947429e-75	4.01424	0.329	0.177	5.55782134682967e-71
IGFBP5	0.179808	4.01349	0.456	0.464	1
S100A9	0.0148436	4.0091	0.415	0.335	1
PDPN	1.04514682677977e-09	3.96009	0.473	0.509	1.88534036082802e-05
NFKBIA	2.85683739100607e-08	3.94618	0.514	0.478	0.000515345
ZNF500	0.00207857	3.93309	0.425	0.414	1
TRIB3	4.7937714406998e-60	3.93074	0.448	0.379	8.64748430187837e-56
VPS37A	0.00341116	3.92572	0.451	0.428	1
CKMT2	3.36108037785692e-80	3.92452	0.355	0.203	6.0630528936161e-76
TOB2	2.25128598987414e-12	3.91393	0.383	0.438	4.06109479713397e-08
RDH10	6.93743155516862e-26	3.89816	0.487	0.41	1.25144327823687e-21
PRR5L	3.29708766878304e-34	3.88592	0.438	0.568	5.94761644571773e-30
RNF207	1.78960002423207e-20	3.87891	0.321	0.097	3.22825948371223e-16
MT-ND6	1.81641832618696e-78	3.85694	0.32	0.202	3.27663701860866e-74
LMOD1	0.362143	3.85665	0.325	0.262	1
FKBP5	0.00065124	3.84312	0.414	0.37	1
TNFRSF12A	5.64446549298174e-06	3.84226	0.429	0.443	0.101821
METTL7B	1.18324127091113e-18	3.83937	0.452	0.348	2.13444892859658e-14
NRN1	1.95732408765105e-94	3.81454	0.402	0.197	3.53081692171373e-90
LMO1	0.000963418	3.81026	0.467	0.34	1
PIK3AP1	2.48001721786232e-06	3.80591	0.485	0.454	0.044737
VEGFD	1.38494185608604e-205	3.79971	0.443	0.158	2.4982966141936e-201
ABCA1	0.0793501	3.79585	0.573	0.609	1
CTSH	0.0897156	3.79179	0.466	0.495	1
ROBO3	8.66704610856105e-53	3.78912	0.352	0.385	1.56344844752333e-48
SDC4	0.0513034	3.77386	0.385	0.385	1
WDR93	1.20839062978661e-76	3.76712	0.34	0.134	2.17981585707207e-72
LRRTM3	3.74671557485353e-26	3.76017	0.439	0.385	6.75870022547829e-22
GJB2	0.138809	3.7329	0.33	0.23	1
CDC42EP4	1.04672818249469e-20	3.72628	0.396	0.461	1.88819296840217e-16
ELMOD2	6.83692889590661e-23	3.72309	0.412	0.479	1.23331360353259e-18
DERA	0.00178898	3.71955	0.467	0.493	1
MS4A7	4.47043420424587e-10	3.71558	0.492	0.545	8.06421626103912e-06
SLC2A3	0.00149145	3.70536	0.445	0.272	1
CCR1	8.82121453560978e-33	3.6987	0.356	0.221	1.59125889007865e-28
CAPG	0.00314624	3.68943	0.511	0.495	1
S100A10	0.00425149	3.65971	0.467	0.463	1
INPP1	1.77945818720762e-06	3.652	0.389	0.418	0.0320996
ZBTB16	0.315897	3.65112	0.357	0.339	1
SAMSN1	1.21508706044446e-19	3.64603	0.338	0.442	2.19189554833575e-15
MT2A	0.0247052	3.64296	0.419	0.407	1
L1CAM	6.32713853452523e-12	3.64275	0.383	0.268	1.14135252024301e-07
ZYX	1.24049853655783e-15	3.64023	0.498	0.445	2.23773531009668e-11
RNF25	0.010354	3.63701	0.435	0.399	1
C5AR1	9.30839192272431e-06	3.63523	0.399	0.29	0.167914
MICA	3.69481678773698e-280	3.62974	0.372	0.21	6.66508000339873e-276
RGS2	0.000456954	3.62452	0.467	0.392	1
KCNJ2	1.19147797160526e-12	3.62315	0.203	0.339	2.14930711297873e-08
RGS17	5.46526388619665e-17	3.62009	0.371	0.197	9.85878952431014e-13
MMP24	0.107172	3.61698	0.375	0.265	1
TSHZ2	1.25479394540357e-05	3.60767	0.334	0.309	0.226352
RASSF3	5.93159132254032e-20	3.5974	0.472	0.357	1.06999975867305e-15
SMS	1.3606904340463e-33	3.59177	0.482	0.402	2.45454947397613e-29
HSPB7	1.12925870023835e-214	3.57629	0.434	0.149	2.03706976935996e-210
ARFGEF2	0.102072	3.5684	0.422	0.378	1
MDN1	1.39622851792048e-11	3.56547	0.379	0.422	2.51865662347676e-07
TP53INP1	0.00213015	3.56126	0.505	0.484	1
ELMSAN1	7.21877498299694e-23	3.55222	0.514	0.465	1.30219481918282e-18
PNCK	0.000169959	3.5504	0.317	0.204	1
MLLT11	2.10334875943027e-09	3.54726	0.402	0.326	3.79423082713626e-05
MOXD1	0.82899	3.54719	0.375	0.313	1
EGR1	0.00774093	3.54635	0.556	0.587	1
NCAM2	1.38788767213164e-05	3.54409	0.345	0.386	0.250361
KIF17	2.20433668271665e-37	3.52192	0.367	0.489	3.97640294195256e-33
SH3GL3	0.167299	3.51577	0.29	0.351	1
KIAA1522	0.01809	3.50915	0.361	0.298	1
PRICKLE1	1.64105396304565e-10	3.49877	0.392	0.284	2.96029724393805e-06
UPP1	0.817981	3.48999	0.396	0.359	1
APOBR	0.908505	3.47743	0.333	0.341	1
DACH1	1.8713520356846e-18	3.44913	0.359	0.202	3.37573193717145e-14
TBC1D8	0.0784744	3.43978	0.337	0.326	1
HABP2	0	3.42888	0.488	0.045	0
FLNC	4.46242344149371e-16	3.42732	0.478	0.544	8.0497656461105e-12
PTGER3	1.47239324732016e-65	3.4188	0.342	0.074	2.65605017884084e-61
BEAN1	6.26300919884091e-172	3.4025	0.342	0.123	1.12978422937891e-167
ZNF713	0.429241	3.39183	0.437	0.413	1
GABRQ	0.389832	3.38724	0.412	0.279	1
CTRB1	2.55265071285164e-84	3.38412	0.327	0.056	4.60472662091307e-80
EIF1	1.08457834308932e-09	3.3835	0.473	0.432	1.95647087309882e-05
MAGEH1	0.00306682	3.37273	0.436	0.388	1
MT1E	0.00277802	3.36925	0.3	0.361	1
TRIM2	7.89645436903715e-06	3.36801	0.429	0.465	0.142444
OLR1	0.877288	3.35844	0.402	0.497	1
LPCAT3	4.78521781705923e-07	3.35709	0.456	0.497	0.00863205
PRELP	1.44415439678016e-13	3.34333	0.329	0.296	2.60511011635173e-09
TMIGD3	5.40029034647489e-89	3.34246	0.467	0.339	9.74158375600605e-85
SUSD5	0.103708	3.34147	0.131	0.302	1
MOSPD1	3.57199976207516e-07	3.32838	0.456	0.346	0.00644353
TLR3	1.0384966990799e-10	3.32375	0.308	0.354	1.87334419547023e-06
HYDIN	7.05746059098132e-61	3.31663	0.463	0.27	1.27309531600712e-56
SLC6A6	1.2495777234552e-14	3.30399	0.422	0.318	2.25411325534083e-10
LRRK1	6.13125879424279e-18	3.29771	0.212	0.335	1.10601777389346e-13
SCG2	1.19843412816045e-16	3.29536	0.355	0.254	2.16185532378863e-12
BHLHE40	1.24280087705317e-12	3.29119	0.47	0.416	2.2418885021162e-08
SLC16A3	0.000111417	3.29073	0.503	0.451	1
P4HA1	8.6370009375677e-36	3.28828	0.543	0.477	1.55802859912784e-31
RASGEF1B	0.71067	3.28537	0.41	0.365	1
SMIM3	9.9791301187104e-19	3.27683	0.495	0.35	1.80013528211417e-14
PPP1R3C	0.119126	3.27595	0.397	0.367	1
CYTH4	3.97875551192699e-12	3.27594	0.429	0.431	7.17727706796511e-08
DDR2	1.58286649709782e-05	3.27433	0.429	0.423	0.285533
GRIA1	0.824292	3.26135	0.36	0.34	1
TAF4B	5.31107986073028e-104	3.25924	0.34	0.162	9.58065696077135e-100
CMYA5	7.07246949099839e-41	3.25287	0.302	0.253	1.2758027714812e-36
KCTD12	1.80796194829297e-24	3.23896	0.4	0.463	3.26138255852569e-20
CXCR4	4.37740470781737e-89	3.23422	0.559	0.377	7.89640035243175e-85
TWIST2	4.43125278893305e-196	3.23408	0.41	0.155	7.99353690595633e-192
MAFB	6.24478990189944e-23	3.2312	0.508	0.43	1.12649765040364e-18
ACHE	6.46174222458232e-06	3.22802	0.415	0.338	0.116563
SLC7A2	0.910931	3.22525	0.311	0.286	1
S100A11	0.226448	3.21918	0.416	0.442	1
SLC5A3	7.32974455852968e-45	3.21848	0.547	0.434	1.32221262091317e-40
DUSP10	6.13966919180091e-06	3.21595	0.417	0.437	0.110753
PLEK	2.94871639478194e-06	3.21592	0.377	0.393	0.0531919
FLRT3	4.82696171776385e-12	3.21501	0.327	0.29	8.7073562426742e-08
ITGB2	5.4166389776025e-08	3.21294	0.42	0.496	0.000977108
DNPEP	9.16830708933017e-47	3.20219	0.36	0.459	1.65387091584427e-42
RET	2.70725148592376e-30	3.20208	0.191	0.33	4.88361095545788e-26
INSYN2A	6.58013225179642e-19	3.20114	0.246	0.327	1.18699005690156e-14
CRIM1	0.504811	3.20026	0.365	0.367	1
RAB42	0.00122559	3.188	0.331	0.16	1
FOLR1	3.0942450724804e-71	3.18563	0.364	0.125	5.58170868624739e-67
PDE10A	1.60753198253533e-13	3.17876	0.386	0.37	2.89982694329547e-09
ZIC5	0.925861	3.17248	0.206	0.335	1
SLC25A43	3.26721197003436e-21	3.17205	0.334	0.353	5.89372367274499e-17
LAIR1	1.3632729797994e-06	3.16489	0.395	0.448	0.0245921
MYT1	8.70056883564028e-06	3.14628	0.513	0.492	0.15695
PTEN	0.139494	3.14609	0.358	0.352	1
LILRA2	0	3.14049	0.318	0.149	0
LHFPL2	0.24421	3.13701	0.494	0.516	1
FCER1G	5.19486251166723e-16	3.12862	0.497	0.572	9.37101248479652e-12
AGPAT2	1.24381730752463e-30	3.12031	0.45	0.381	2.24372204104368e-26
LPP	3.64094859799472e-08	3.12005	0.453	0.488	0.000656791
NIBAN2	0.521003	3.11509	0.446	0.436	1
TNFRSF21	0.70983	3.11068	0.449	0.455	1
FTL	2.2872501392221e-13	3.10866	0.468	0.54	4.12597052614274e-09
PLEKHA4	7.46048850653174e-08	3.10531	0.533	0.466	0.0013458
EAF1	1.60812580327663e-15	3.1036	0.385	0.418	2.90089813653071e-11
TGIF1	0.0381016	3.09554	0.519	0.516	1
MSRB3	4.50640662707604e-05	3.09202	0.297	0.303	0.812911
GNRH1	1.26806317346261e-75	3.07722	0.326	0.161	2.28745915860919e-71
ADA	2.9211566372769e-09	3.06987	0.273	0.317	5.2694744579838e-05
HRK	0.389103	3.06261	0.313	0.219	1
CXCL8	2.33389440899372e-27	3.05985	0.342	0.109	4.21011212438378e-23
MT3	1.31303637281885e-10	3.05821	0.383	0.297	2.36858631292791e-06
FTH1	9.66888699125354e-17	3.05491	0.382	0.421	1.74417052435223e-12
PLAAT4	6.07185192721308e-16	3.04917	0.454	0.525	1.09530136914997e-11
NECTIN1	6.07195278093126e-43	3.04776	0.451	0.36	1.09531956215219e-38
LRRFIP1	4.90336135210978e-20	3.04469	0.516	0.395	8.84517354307084e-16
CCNYL1	0.212364	3.04301	0.495	0.453	1
ABCC9	0.743814	3.02918	0.328	0.239	1
CORO1A	1.90882263477209e-35	3.0291	0.343	0.428	3.44332515086538e-31
SULF2	0.000317078	3.02176	0.521	0.551	1
IL13RA1	4.38874484154607e-07	3.01539	0.457	0.501	0.00791686
PGPEP1L	0	3.01343	0.372	0.117	0
CLCA4	7.31717778629748e-110	3.00758	0.417	0.27	1.3199457008702e-105
CTSL	1.09300847072488e-06	3.00615	0.434	0.464	0.0197168
VMP1	0.0706109	3.00592	0.465	0.482	1
DCX	0.541765	3.00394	0.468	0.477	1
MIF	3.07172826365825e-62	3.00261	0.51	0.373	5.54109061481312e-58
GPR183	0.27445	3.00181	0.356	0.325	1
PTCHD1	6.91670622140472e-63	2.99563	0.311	0.202	1.2477046352792e-58
DNAH9	3.64594621181764e-05	2.99033	0.252	0.367	0.657692
PPP1R15A	0.000416326	2.983	0.435	0.41	1
RAB11FIP1	1.42078077770272e-180	2.96874	0.306	0.163	2.56294644489794e-176
ZNF548	6.54951764774851e-41	2.96819	0.516	0.383	1.18146748847735e-36
OR14I1	0	2.95955	0.324	0.035	0
CAPS	4.99563668248311e-27	2.95079	0.398	0.476	9.01162901153127e-23
KCNMB1	1.79306211912457e-24	2.94527	0.285	0.307	3.23450475668881e-20
MCOLN1	0.300748	2.94407	0.413	0.416	1
S100A13	0.00345227	2.93543	0.303	0.282	1
CD244	0	2.90798	0.429	0.028	0
OR2AK2	9.64548412981093e-189	2.90412	0.304	0.097	1.73994888217659e-184
SPTLC2	8.56097501789494e-06	2.90196	0.442	0.477	0.154431
CCDC33	0	2.89632	0.581	0.072	0
SLC7A7	0.0410374	2.89144	0.448	0.387	1
SP140L	3.61992378323931e-82	2.89077	0.314	0.296	6.52998051258538e-78
CIART	0.698612	2.88866	0.381	0.307	1
DNAAF3	1.61677158228532e-105	2.88829	0.333	0.163	2.91649425728449e-101
ABTB1	9.23362721215181e-05	2.88756	0.358	0.386	1
TYROBP	0.334636	2.87875	0.466	0.489	1
DOK4	0.000107305	2.86262	0.378	0.331	1
UBE4B	0.372167	2.85046	0.435	0.422	1
TNNI1	2.13765327760766e-56	2.83297	0.307	0.047	3.85611274747645e-52
LPAR5	3.76097466175175e-19	2.8226	0.307	0.413	6.78442219233398e-15
DSTN	3.89070767983037e-06	2.82194	0.386	0.333	0.0701845
CTSD	0.0351273	2.82012	0.504	0.481	1
AKNA	0.220389	2.81735	0.475	0.468	1
NOL3	3.01751190436168e-20	2.80922	0.38	0.368	5.44328972427804e-16
VWA3A	0.000790499	2.8025	0.306	0.403	1
G0S2	0.275403	2.80156	0.375	0.259	1
KALRN	2.01179765860608e-20	2.8015	0.328	0.229	3.62908179635952e-16
AGT	0.167567	2.7995	0.462	0.494	1
MT1G	1.62856266396597e-173	2.79326	0.382	0.086	2.93776418952821e-169
RAB20	0.138091	2.786	0.446	0.375	1
SPEF1	1.75648171639011e-06	2.78182	0.357	0.181	0.0316852
ADAM8	1.42655161434639e-89	2.78092	0.354	0.183	2.57335645711946e-85
PDK1	1.77100298721663e-83	2.77851	0.501	0.354	3.19471228864008e-79
MYO9A	0.0784165	2.77267	0.397	0.367	1
NTN4	0.0218754	2.77183	0.373	0.26	1
DES	1.12724645742355e-06	2.7717	0.422	0.276	0.0203344
GNA15	1.91139109545918e-30	2.77162	0.347	0.298	3.44795839709882e-26
TMEM273	0.680567	2.77114	0.181	0.398	1
MADD	1.66401164135461e-09	2.7691	0.351	0.28	3.00171059983958e-05
ARL4C	4.10446548309144e-39	2.76091	0.518	0.432	7.40404528494865e-35
MLLT1	0.000315596	2.75966	0.509	0.482	1
EMG1	5.78831243823523e-24	2.75732	0.609	0.535	1.04415368073325e-19
TRIM54	1.38013558868729e-20	2.75534	0.315	0.035	2.489626588433e-16
MAFK	0.000128983	2.75232	0.418	0.389	1
AUTS2	3.4736653465267e-07	2.7471	0.462	0.489	0.00626614
CAMK2N1	0.00325689	2.74521	0.357	0.35	1
JADE2	0.000825399	2.74166	0.233	0.309	1
IRF5	1.18314848484385e-162	2.74088	0.463	0.312	2.13428155180982e-158
TMEM108	1.07375565578719e-23	2.73649	0.453	0.423	1.9369478274745e-19
ELAVL4	0.00423674	2.72797	0.322	0.225	1
WDR78	6.49248698988445e-18	2.71489	0.357	0.393	1.17117972810526e-13
SDS	4.86485313820944e-20	2.71183	0.328	0.251	8.775708576016e-16
PLTP	1.21347316519517e-25	2.71176	0.452	0.545	2.18898424269557e-21
VPS13D	0.224347	2.69991	0.435	0.437	1
METRNL	3.6233618293222e-15	2.69194	0.471	0.412	6.53618240391432e-11
FAM49B	4.27933061359577e-05	2.68841	0.521	0.491	0.771948
RAMAC	1.44567892918555e-06	2.68285	0.354	0.286	0.0260786
FCGR2A	2.05198914134807e-14	2.67943	0.434	0.423	3.70158321207779e-10
GRB10	0.13611	2.67679	0.339	0.355	1
DNAI1	1.88578068570842e-100	2.67391	0.331	0.06	3.40175977894941e-96
STEAP3	1.01220848869463e-05	2.67284	0.52	0.453	0.182592
COL6A1	4.50417182193996e-06	2.64024	0.416	0.422	0.0812508
SMAD6	3.56113097342325e-34	2.63638	0.452	0.383	6.42392416295819e-30
LARP6	0	2.63255	0.497	0.229	0
RASL12	3.08984228100323e-09	2.63191	0.397	0.481	5.57376649070172e-05
FABP3	2.79167502810003e-66	2.62947	0.387	0.204	5.03590258318964e-62
LYRM1	0.109195	2.62796	0.44	0.388	1
VENTX	1.24536657462474e-17	2.62744	0.32	0.1	2.24651676396557e-13
SPAG4	0.00705246	2.6193	0.37	0.14	1
CYTIP	9.28516633239435e-45	2.61569	0.302	0.216	1.67495115470062e-40
SPEG	0.0936261	2.60427	0.424	0.429	1
MYO1F	1.00043113499703e-32	2.60177	0.459	0.423	1.80467772442114e-28
PIK3CD	0.0911137	2.60171	0.35	0.344	1
ANGPT1	5.15786634572853e-97	2.59894	0.346	0.187	9.30427510105969e-93
NDRG1	2.83044093026536e-25	2.58965	0.381	0.352	5.10583239410568e-21
DLGAP1	1.74982982469541e-54	2.58379	0.348	0.227	3.15651802076805e-50
EVI2B	9.71060203628798e-81	2.58255	0.444	0.413	1.75169550132599e-76
OXTR	2.6147179754692e-41	2.57958	0.38	0.317	4.71668975594888e-37
AKAP12	2.17997918202893e-156	2.57786	0.362	0.166	3.93246444646199e-152
FABP5	0.0162653	2.57644	0.424	0.463	1
CRISPLD2	1.80851039098797e-07	2.57019	0.224	0.328	0.00326237
TSC22D4	3.20424768653096e-48	2.56913	0.469	0.578	5.78014240173319e-44
TCEAL7	0.0679603	2.56358	0.436	0.411	1
LGI2	0.00496896	2.56251	0.413	0.276	1
GDPD3	4.56139284628418e-07	2.56158	0.314	0.352	0.0082283
PPARG	1.86150209966756e-207	2.55452	0.311	0.224	3.35796363759032e-203
RAB3IL1	2.42776322942381e-08	2.55094	0.512	0.446	0.000437944
LCP1	0.196542	2.54955	0.439	0.465	1
SAT1	2.58551416777959e-22	2.54858	0.418	0.493	4.6640090072576e-18
ANKRD37	6.96184726067191e-34	2.54341	0.431	0.248	1.25584762735261e-29
RCAN1	4.12965205374791e-11	2.54186	0.424	0.489	7.44947933975586e-07
IFNE	1.76793955392587e-148	2.53514	0.432	0.25	3.18918616132687e-144
TAF11L6	5.94133550935137e-56	2.53453	0.348	0.258	1.07175751253189e-51
SNTG1	8.16791439098454e-06	2.53353	0.35	0.37	0.147341
SERPINB1	5.37191771432044e-25	2.53353	0.447	0.513	9.69040236486264e-21
ELL3	0	2.53129	0.593	0.286	0
AGMAT	5.41360513471997e-155	2.52558	0.316	0.168	9.76560230252135e-151
KIFC2	0.919413	2.52092	0.361	0.335	1
MCUB	3.73870678277487e-06	2.51427	0.413	0.35	0.0674425
LAPTM4B	1.40338618871349e-10	2.51296	0.51	0.549	2.53156834582027e-06
LAIR2	6.39291076284682e-47	2.5093	0.388	0.2	1.15321717250994e-42
NUDT17	0.00864704	2.50668	0.299	0.301	1
NET1	0.213171	2.50502	0.37	0.343	1
TAC3	6.45173580825426e-12	2.50098	0.328	0.141	1.16382862245099e-07
KBTBD11	0.10495	2.49914	0.374	0.36	1
PPP1R12B	0.0121483	2.49352	0.377	0.366	1
PKD2L1	2.57982617868599e-179	2.48935	0.406	0.102	4.65374844373166e-175
P2RY13	0.120159	2.48934	0.178	0.369	1
ALKAL2	0	2.48782	0.673	0.267	0
KDM7A	0.233451	2.48661	0.449	0.45	1
IQSEC2	0.563824	2.4799	0.338	0.263	1
NPS	0	2.47951	0.406	0.085	0
CDHR1	0.989582	2.47846	0.417	0.269	1
EEF1A2	2.75404377963057e-156	2.4777	0.323	0.092	4.96801957407558e-152
CA5A	2.52444159184586e-125	2.47769	0.488	0.266	4.55384018753075e-121
ELFN2	0.662555	2.47221	0.305	0.268	1
MAS1	9.25628360546545e-185	2.4718	0.303	0.036	1.66974099958991e-180
PER2	0.0133958	2.47118	0.42	0.31	1
MYLK	9.92275490121631e-33	2.4703	0.375	0.456	1.78996575663041e-28
SPATA31A6	1.72950884580762e-17	2.45854	0.353	0.32	3.11986100695236e-13
RND3	1.38439807506498e-16	2.45541	0.504	0.355	2.49731568760971e-12
WARS2	0.302263	2.45116	0.447	0.373	1
CHRM5	7.82621156270871e-173	2.44656	0.522	0.315	1.41177030379702e-168
PFDN1	0.15348	2.44629	0.43	0.401	1
ARHGAP30	7.62145896118881e-95	2.44417	0.319	0.304	1.37483498200885e-90
ALPL	0.000514076	2.44385	0.317	0.208	1
KCND3	5.59584880974967e-08	2.4393	0.325	0.298	0.00100944
SLC16A10	6.87314000013017e-44	2.43183	0.329	0.128	1.23984572462348e-39
ID2	0.0114722	2.43161	0.549	0.537	1
ARL15	0.335784	2.42915	0.446	0.408	1
MCRIP2	2.58245401856885e-36	2.42523	0.347	0.284	4.65848880409635e-32
BLVRB	0.000275827	2.424	0.464	0.416	1
DLX6	9.24793907647074e-154	2.42182	0.38	0.122	1.66823573000456e-149
UBFD1	0.0102723	2.41803	0.44	0.37	1
DIRAS3	0.000171467	2.41044	0.309	0.304	1
C1orf162	1.23407962346297e-07	2.40862	0.414	0.335	0.00222616
GBX2	1.86704712908607e-65	2.40797	0.354	0.152	3.36796631615837e-61
KLHL35	5.63629591054134e-09	2.40381	0.375	0.081	0.000101673
UNC13D	4.47174438979366e-19	2.40195	0.345	0.321	8.06657970474879e-15
TMIE	5.95269274372777e-70	2.40183	0.335	0.143	1.07380624404105e-65
REM1	2.59947336551483e-279	2.39976	0.401	0.071	4.68919000405221e-275
CCND1	0.989267	2.3908	0.528	0.529	1
RANBP3L	4.09874292288132e-19	2.38954	0.321	0.251	7.39372235858561e-15
EGFL8	0.0963428	2.38942	0.369	0.387	1
NGLY1	1.36739732553491e-22	2.3888	0.538	0.465	2.46664803553243e-18
PRKY	0	2.38179	0.409	0.079	0
PYGL	1.31254629542967e-15	2.37775	0.537	0.48	2.36770226232558e-11
PLAUR	0.00109442	2.37742	0.428	0.402	1
VCPKMT	0.00651752	2.37543	0.399	0.366	1
SNX15	0.000452641	2.3745	0.39	0.423	1
ZFAND2A	0.438015	2.36728	0.458	0.447	1
OLIG1	2.48350242234011e-48	2.36371	0.428	0.582	4.47999001965933e-44
NFAM1	3.64026978114868e-32	2.36276	0.34	0.18	6.5666826582141e-28
KCNE5	6.6103899329489e-21	2.36271	0.318	0.299	1.19244824000465e-16
ATP1A2	6.88727725371416e-43	2.35428	0.404	0.236	1.2423959437975e-38
ACTN2	0.0532461	2.35293	0.44	0.449	1
GFRA4	5.22035755318147e-89	2.35073	0.415	0.071	9.41700299018406e-85
IL15RA	6.40505824905472e-288	2.34749	0.403	0.143	1.15540845754698e-283
PPP1R1A	4.46546425949228e-35	2.34731	0.374	0.255	8.05525097769812e-31
RASD1	2.34968595597157e-14	2.34156	0.351	0.243	4.23859849597712e-10
ZNF398	6.97288248047157e-14	2.33863	0.416	0.454	1.25783827065227e-09
TBXAS1	2.51906492638957e-244	2.32232	0.415	0.144	4.54414122071414e-240
ABO	5.93812973107565e-52	2.32032	0.307	0.08	1.07117922218874e-47
CDH13	1.60461154493569e-17	2.31487	0.388	0.291	2.8945587659095e-13
C15orf48	2.27338508716266e-156	2.3109	0.39	0.091	4.10095935873273e-152
EPB41L3	1.24539225299821e-05	2.30645	0.355	0.315	0.224656
KCNMA1	7.98115215428486e-36	2.29824	0.333	0.205	1.43972003711145e-31
UBE2W	0.00015163	2.29715	0.446	0.407	1
ADPRHL2	0.000899509	2.29507	0.446	0.491	1
FAT1	2.01406565031702e-19	2.291	0.397	0.459	3.63317302660687e-15
COL22A1	9.25797675419984e-06	2.28824	0.328	0.433	0.167005
TMSB4Y	1.50574710558397e-278	2.2877	0.389	0.128	2.71621720376292e-274
DNAH11	1.19761592274332e-07	2.28682	0.345	0.117	0.00216038
SLC47A2	4.08139805357161e-25	2.28587	0.32	0.377	7.36243394883784e-21
SPTY2D1	3.74642596830649e-05	2.28172	0.422	0.379	0.675818
RNASET2	6.20613947743011e-20	2.27235	0.53	0.484	1.11952550033362e-15
GPR27	9.69614606441217e-34	2.27105	0.259	0.326	1.74908778855931e-29
GRAMD1B	2.72698859828897e-15	2.27081	0.355	0.249	4.91921473245347e-11
KLRC4	0.000239785	2.27036	0.303	0.342	1
PXMP2	0.589663	2.2688	0.426	0.439	1
SEMA3D	0.0129481	2.26201	0.324	0.163	1
SHF	0.766514	2.26181	0.407	0.381	1
NFKBID	3.53767563751856e-14	2.25973	0.32	0.395	6.38161308251974e-10
IFI30	0.983372	2.25448	0.507	0.49	1
GIMAP5	2.14928011333031e-53	2.253	0.34	0.258	3.87708639643654e-49
THBS4	0.0428299	2.24884	0.31	0.326	1
CAMK1	0.072217	2.24757	0.357	0.293	1
ALDOB	5.45340619936703e-46	2.24047	0.302	0.11	9.83739944303818e-42
ST18	5.91046992718003e-13	2.23755	0.363	0.455	1.06618967016401e-08
SEC16B	0.00206718	2.2375	0.328	0.292	1
BHLHE41	6.12087341369293e-08	2.23739	0.431	0.459	0.00110414
PLEC	0.000300228	2.23707	0.459	0.486	1
TNFRSF11A	1.83973023540208e-112	2.23705	0.334	0.18	3.31868937164182e-108
DUSP9	1.84893490676285e-11	2.2306	0.366	0.085	3.33529367830951e-07
SCARA5	4.24966467798825e-19	2.22916	0.304	0.055	7.665970112623e-15
IRS4	0	2.22843	0.355	0.041	0
PTGES3	5.71516619791372e-283	2.22722	0.43	0.026	1.03095883044166e-278
EMP1	0.0676561	2.21076	0.485	0.502	1
FPR1	1.44937164802524e-06	2.21072	0.457	0.46	0.0261452
TCIM	5.42482374572955e-13	2.20798	0.515	0.447	9.78583955492154e-09
NT5DC3	0.239181	2.20592	0.36	0.306	1
ALDOC	1.48873121451637e-53	2.20483	0.411	0.282	2.68552223786608e-49
HES5	3.97135028192436e-41	2.19435	0.423	0.309	7.16391877356336e-37
LOXL2	2.287813887522e-09	2.19096	0.434	0.38	4.12698747170094e-05
SETX	1.16364828787136e-19	2.19063	0.439	0.5	2.09910514649114e-15
IGFBPL1	0.0019754	2.18879	0.443	0.267	1
CYP4F3	4.98732680251274e-86	2.18426	0.373	0.136	8.99663881905273e-82
IFNLR1	0	2.18279	0.481	0.077	0
EFEMP1	1.6315296467372e-46	2.1818	0.494	0.62	2.94311632974924e-42
LTK	6.70260478784274e-117	2.18144	0.426	0.124	1.20908287767895e-112
NOCT	0.114269	2.18073	0.458	0.289	1
HNF1B	4.29505859254169e-35	2.17803	0.317	0.132	7.74785619508596e-31
TSC2	1.30984413069263e-07	2.17764	0.428	0.472	0.00236283
SLC16A4	2.52420065806235e-16	2.17633	0.321	0.389	4.55340556707868e-12
IL13RA2	2.5108781384213e-27	2.17363	0.42	0.393	4.52937307389819e-23
SH3D21	7.70233067620634e-133	2.17067	0.417	0.269	1.38942343068086e-128
WIPF1	4.33675440202819e-16	2.16899	0.463	0.535	7.82307126581866e-12
GPR62	1.09823615383809e-15	2.1637	0.241	0.323	1.98110819790853e-11
SLC2A6	1.46479312354171e-18	2.16042	0.289	0.304	2.64234031555689e-14
MYOT	7.95237472495066e-188	2.15965	0.49	0.299	1.43452887663385e-183
CA12	0.000137685	2.15751	0.381	0.312	1
NSG1	1.06716924644135e-09	2.15684	0.389	0.243	1.92506660365555e-05
RASL11A	1.01133424735513e-160	2.15421	0.418	0.317	1.82434584880392e-156
CENPN	0.590387	2.14933	0.441	0.407	1
PDF	2.08975771404199e-294	2.14861	0.322	0.094	3.76971394036035e-290
IGFBP1	2.34736475840669e-59	2.14766	0.356	0.082	4.23441128768982e-55
CADM2	0.152788	2.14756	0.346	0.274	1
ARHGAP10	1.71695987389404e-13	2.147	0.363	0.291	3.09722391651745e-09
HDDC2	0.0312099	2.14565	0.429	0.383	1
UBC	0.0260553	2.14448	0.459	0.476	1
KCNQ2	8.14305023638861e-21	2.14333	0.461	0.377	1.46892483214214e-16
TTC25	8.12615258334281e-54	2.13943	0.344	0.281	1.46587666450921e-49
BTG1	2.69661874990894e-36	2.1348	0.57	0.498	4.86443056296074e-32
CYP21A2	0.605337	2.12443	0.271	0.335	1
SLCO1B3	0	2.12053	0.61	0.096	0
ACTL7B	5.89857987721641e-62	2.11885	0.33	0.129	1.06404482405107e-57
TOR4A	0.0459213	2.11352	0.314	0.245	1
AOAH	3.68961118545118e-24	2.11039	0.271	0.378	6.65568961743538e-20
NUDT18	1.35888769478352e-181	2.10943	0.362	0.199	2.45129751261999e-177
PKNOX1	0.137509	2.10894	0.414	0.375	1
FOXP1	8.62422267937997e-09	2.10458	0.358	0.414	0.000155572
CITED2	4.35965707397714e-26	2.1033	0.51	0.43	7.86438539574736e-22
ATP13A3	0.0252828	2.10252	0.482	0.459	1
ACP5	7.46094798360557e-102	2.10173	0.493	0.282	1.34588040676261e-97
PTGS1	7.43191548201698e-43	2.10025	0.398	0.384	1.34064323380104e-38
GOLGA6L6	3.11591326961207e-05	2.09142	0.331	0.168	0.56208
LHFPL4	3.94798382220198e-109	2.09033	0.304	0.139	7.12176801687016e-105
GNG4	2.19231040783544e-33	2.08908	0.534	0.437	3.95470874469436e-29
PFKFB4	6.24741974700438e-56	2.08239	0.491	0.35	1.12697204816212e-51
TEX30	1.04342452925754e-30	2.08102	0.469	0.353	1.88223350832768e-26
NOG	4.23326467425643e-17	2.07735	0.433	0.339	7.63638614589118e-13
IL6R	1.1695988886171e-21	2.07326	0.356	0.336	2.10983943517639e-17
CCDC87	5.17092635787578e-97	2.07105	0.391	0.103	9.32783405697213e-93
CELSR1	0.0826158	2.06949	0.409	0.269	1
ALOX5	6.62728620434946e-10	2.06545	0.422	0.407	1.1954961584026e-05
PTPN14	0.142386	2.06497	0.386	0.318	1
PTHLH	0.0190162	2.06401	0.386	0.204	1
STXBP6	0.522982	2.06352	0.32	0.302	1
FBXO2	1.50608922405875e-23	2.06067	0.352	0.275	2.71683435127958e-19
CYP4F12	1.75399592864787e-159	2.05516	0.3	0.112	3.16403325568789e-155
FAT3	1.96448149838895e-48	2.05435	0.32	0.373	3.54372817494382e-44
INPP5D	0.111221	2.0532	0.328	0.484	1
GSN	5.76190862191551e-46	2.05305	0.531	0.633	1.03939069630734e-41
DDX3Y	2.02438972948678e-12	2.05031	0.446	0.459	3.65179663302121e-08
SORBS1	0.182237	2.04734	0.413	0.424	1
TSPOAP1	2.05873235588579e-13	2.04018	0.328	0.226	3.71374729678237e-09
GNG2	1.44286464450724e-05	2.03688	0.364	0.287	0.260278
SPATA8	2.1802269882512e-204	2.02855	0.4	0.125	3.93291146410634e-200
ITIH5	0.247879	2.02667	0.313	0.302	1
NEBL	0.300743	2.02176	0.32	0.335	1
RASGRP4	1.23148103819191e-133	2.02098	0.381	0.15	2.22146864479438e-129
COL5A1	6.76849128445347e-05	2.02071	0.352	0.31	1
AHR	9.5916989725124e-49	2.02029	0.379	0.436	1.73024657765151e-44
ANXA11	1.84219880281379e-17	2.02013	0.325	0.248	3.3231424203958e-13
SQSTM1	0.220316	2.0196	0.463	0.468	1
TAGAP	1.66872015135665e-27	2.00957	0.262	0.37	3.01020428103226e-23
OR2S2	2.45501697949034e-53	2.00928	0.337	0.229	4.42860512930263e-49
NXPH1	7.78373435715673e-31	2.00665	0.371	0.31	1.4041078406875e-26
PPFIA4	3.561081846451e-76	2.00624	0.422	0.242	6.42383554281296e-72
HOXB3	9.08066416542817e-68	2.00372	0.34	0.247	1.63806100880159e-63
EBF3	0.0636236	2.00158	0.394	0.136	1
TTC23L	1.86154296995435e-220	1.99841	0.334	0.185	3.35803736350065e-216
KCNJ9	0.0678898	1.99316	0.358	0.332	1
CCDC8	0.03763	1.98889	0.381	0.378	1
PLA2G5	4.70333722513299e-18	1.98263	0.274	0.379	8.4843500204174e-14
DNAH7	0.00268164	1.98154	0.398	0.332	1
MLXIPL	1.91943900711635e-12	1.97981	0.305	0.315	3.46247602493718e-08
HNRNPA3	0.632099	1.97432	0.478	0.485	1
DNTT	7.3748758899702e-189	1.97187	0.323	0.051	1.33035386179172e-184
MTHFD2	1.27560638895064e-05	1.96851	0.478	0.427	0.230107
NUP50	6.45512894169783e-11	1.96708	0.473	0.386	1.16444070979287e-06
CNGA3	1.00122471992783e-13	1.96651	0.328	0.36	1.80610927227781e-09
APOC2	0.947584	1.96634	0.558	0.55	1
PPP1R13L	1.01338209122452e-71	1.96536	0.409	0.358	1.82803995435992e-67
VEPH1	0.055054	1.96509	0.337	0.241	1
GADD45A	3.58183076817418e-09	1.96491	0.453	0.389	6.46126452270941e-05
PCSK9	0.00412603	1.96325	0.335	0.177	1
PPP1R3B	1.57578404038386e-08	1.96177	0.445	0.389	0.000284256
CAMKV	7.10699052666643e-35	1.96143	0.311	0.157	1.28203002110536e-30
CEBPB	8.21639625307876e-09	1.95209	0.461	0.434	0.000148216
SOD3	2.57812481004699e-110	1.95108	0.278	0.322	4.65067934484376e-106
EDDM13	9.87563616489286e-128	1.94794	0.415	0.182	1.78146600778502e-123
OPLAH	6.46359307925943e-16	1.94368	0.291	0.45	1.16596755556761e-11
KDM3A	1.1609017273232e-15	1.94155	0.538	0.494	2.09415062591831e-11
CX3CR1	0.0259772	1.94109	0.474	0.465	1
GYPC	0.675086	1.93783	0.487	0.519	1
KLK10	4.47386061153294e-181	1.93297	0.444	0.042	8.07039715714427e-177
COL8A2	5.08033571159634e-51	1.92575	0.378	0.299	9.16441759014865e-47
ZNF653	2.3196408573534e-22	1.92286	0.471	0.361	4.1844001425798e-18
ABR	0.385006	1.92237	0.335	0.271	1
C1orf52	0.000729463	1.92186	0.449	0.418	1
NRSN1	0.00913779	1.91841	0.329	0.192	1
PDLIM7	1.25474715001905e-40	1.91369	0.471	0.372	2.26343838391936e-36
DAB2	3.60670932641827e-14	1.91277	0.534	0.43	6.50614295392592e-10
ZNF154	9.0534857608638e-23	1.91134	0.225	0.338	1.63315829640222e-18
VPS53	0.247876	1.90877	0.447	0.419	1
MDM2	4.49116962962678e-10	1.90187	0.464	0.507	8.10162089488374e-06
MMP28	8.7960537132598e-06	1.89463	0.337	0.349	0.158672
CNTN1	0.0162578	1.89182	0.407	0.428	1
TRPM2	2.07809141367401e-05	1.88686	0.207	0.311	0.374867
ANKRD9	1.72190070411249e-13	1.88377	0.32	0.302	3.10613668014852e-09
EPS8L3	1.02713756467372e-140	1.88122	0.384	0.103	1.85285345291493e-136
SLC47A1	1.67227893064091e-70	1.8808	0.348	0.22	3.01662396298314e-66
CRYAB	3.01958913186765e-54	1.87853	0.608	0.711	5.44703683497605e-50
HMGA2	1.38318207933404e-87	1.87825	0.356	0.07	2.49512215291068e-83
RAB7A	5.16525777535469e-06	1.87292	0.503	0.465	0.0931761
HOXB8	2.4311002831193e-163	1.86903	0.526	0.116	4.3854618007189e-159
ATP6V0C	1.43713119075188e-25	1.86509	0.427	0.317	2.59244095499732e-21
KLF9	0.704854	1.86229	0.374	0.353	1
CNIH3	0.0019953	1.86193	0.374	0.333	1
JARID2	0.0145901	1.85929	0.417	0.424	1
SOD2	4.84278837118524e-19	1.85887	0.38	0.4	8.73590594278106e-15
TMEM163	0.0214109	1.8571	0.375	0.247	1
TNFAIP3	5.70169310964068e-07	1.854	0.406	0.323	0.0102853
BCL2A1	2.86721198702193e-07	1.85388	0.317	0.243	0.00517216
PRICKLE2	3.8145830218415e-10	1.85358	0.334	0.357	6.88112631309989e-06
STXBP2	1.82176767961119e-13	1.85296	0.496	0.453	3.28628671725063e-09
ARHGEF25	8.52659157750972e-47	1.85232	0.443	0.309	1.53811185466698e-42
SYCE3	3.6923278283925e-84	1.85222	0.398	0.169	6.66059016963723e-80
RHOB	3.44187269204416e-48	1.85199	0.434	0.546	6.20879414917846e-44
CLECL1	0.683509	1.84998	0.372	0.256	1
SHB	4.75335985602642e-09	1.84907	0.466	0.502	8.57458584428605e-05
S100A16	3.38370937357228e-14	1.84855	0.445	0.516	6.10387333898704e-10
CSTA	7.27591576439577e-16	1.84805	0.367	0.125	1.31250244473935e-11
C12orf75	1.39706605787038e-10	1.84695	0.49	0.452	2.52016746179239e-06
ARID5B	0.136366	1.84549	0.429	0.399	1
TSPYL2	5.74952594130214e-103	1.84327	0.331	0.172	1.03715698455149e-98
ZFYVE28	0.095307	1.84081	0.365	0.321	1
ILK	0.332312	1.83853	0.451	0.452	1
RIMS4	5.41390247127328e-21	1.8385	0.404	0.308	9.76613866792986e-17
SERPINE1	0.0845739	1.83661	0.404	0.365	1
ACTL6B	2.66665766923257e-06	1.83518	0.31	0.133	0.0481038
A3GALT2	0	1.83403	0.36	0.108	0
PDIA2	7.80501090761357e-84	1.83003	0.49	0.374	1.40794591762441e-79
MUS81	0.320715	1.82767	0.454	0.452	1
PLA2G2D	4.76803354462167e-33	1.82259	0.296	0.356	8.60105571114303e-29
YBX1	0.00284258	1.82241	0.517	0.502	1
FBLN1	0.00772995	1.82214	0.396	0.29	1
PKHD1	2.66411028418872e-140	1.82214	0.533	0.183	4.80578854164804e-136
FGL2	0.000432791	1.81843	0.443	0.406	1
CD163	7.88619522685793e-06	1.81801	0.469	0.356	0.142259
TAF11L11	0	1.81658	0.361	0.029	0
EFL1	3.19063872112268e-18	1.81463	0.559	0.468	5.7555931890332e-14
NPPC	1.5542163939328e-131	1.81216	0.386	0.147	2.80365095301538e-127
GDAP1L1	4.46721246920575e-25	1.81201	0.361	0.226	8.05840457320025e-21
KCNK6	1.94289266688444e-114	1.80762	0.31	0.161	3.50478408179283e-110
TMEM240	1.09096902741473e-05	1.80749	0.394	0.405	0.1968
CYB5R3	9.70359213981991e-34	1.80447	0.353	0.421	1.75043098610211e-29
ZP1	6.19898412270626e-286	1.7992	0.403	0.007	1.11823474589498e-281
PCDHGA3	1.35130667616049e-07	1.79825	0.255	0.311	0.00243762
PCDH8	0.103944	1.7966	0.366	0.094	1
ACY3	4.57602177282643e-109	1.79289	0.454	0.357	8.2546856760016e-105
MGST1	1.63236256856483e-13	1.79179	0.362	0.401	2.9446188374341e-09
ITGAM	4.3760413153515e-141	1.79104	0.456	0.363	7.89394092876258e-137
NPEPPS	2.84447782147100e-11	1.78989	0.497	0.438	5.13115354215155e-07
C8orf76	0.000431979	1.78494	0.441	0.456	1
HSD17B14	0.000203908	1.78151	0.473	0.436	1
OTX1	2.24463744493189e-40	1.78068	0.531	0.272	4.04910148691263e-36
PLEKHG5	5.43484557240673e-07	1.77823	0.401	0.334	0.00980392
HSPE1	0.000201184	1.77512	0.475	0.453	1
GALNT13	0.000104897	1.77461	0.463	0.476	1
FAM50B	4.03355330934732e-87	1.77359	0.198	0.322	7.27612681473162e-83
CHORDC1	1.25549983641605e-24	1.7722	0.469	0.282	2.26479615491092e-20
NIP7	1.90894469291837e-18	1.77118	0.514	0.447	3.44354533155545e-14
TEKT5	9.76519381489317e-105	1.76755	0.335	0.07	1.76154331226858e-100
ZNF519	1.41426486834407e-09	1.76343	0.327	0.342	2.55119239600587e-05
CNBP	1.91186209502380e-12	1.76193	0.512	0.451	3.44880803321344e-08
GRAMD2A	1.31014319616688e-58	1.75769	0.327	0.108	2.36336731156543e-54
NYAP2	0.0734597	1.7568	0.316	0.06	1
NFASC	1.19142665734076e-24	1.75266	0.367	0.4	2.14921454717699e-20
BICDL1	0.00447608	1.74644	0.366	0.136	1
RUBCNL	0.000260281	1.74465	0.281	0.37	1
CACNB1	9.66621401332302e-23	1.74289	0.334	0.2	1.74368834586334e-18
PFKFB3	0.00452369	1.74275	0.568	0.595	1
MTOR	3.87611459492685e-18	1.74214	0.487	0.416	6.99212311778855e-14
PDLIM5	0.0649972	1.7415	0.462	0.426	1
PTGIS	0.073238	1.74002	0.428	0.208	1
CEBPD	0.101819	1.73673	0.461	0.463	1
TUBB2A	0.0356567	1.73321	0.322	0.28	1
VIM	2.12493590464403e-07	1.73218	0.47	0.456	0.00383317
MEOX1	0	1.73189	0.526	0.188	0
MERTK	5.03921711728438e-05	1.72747	0.407	0.424	0.909024
RGS11	8.28026606188667e-33	1.72664	0.266	0.451	1.49367719490374e-28
TMEFF2	5.14066702819801e-06	1.72529	0.395	0.437	0.0927325
MEF2A	4.68572182520222e-08	1.72454	0.359	0.376	0.000845257
SLC12A7	0.505378	1.72157	0.388	0.367	1
OSGIN1	1.66733173025723e-05	1.71986	0.3	0.189	0.30077
MAP7	0.0387796	1.71424	0.365	0.416	1
SNAI3	8.12849590675668e-122	1.71368	0.351	0.16	1.46629937661984e-117
TOX	2.9863436976948e-06	1.71124	0.334	0.262	0.0538707
FBP1	0.00539875	1.71075	0.364	0.263	1
NPAS2	1.19541694870353e-07	1.70857	0.372	0.412	0.00215641
TMOD4	7.22830201233417e-122	1.70719	0.391	0.141	1.30391340000496e-117
MAP1B	0.548121	1.70687	0.367	0.321	1
MT1F	1.34001920123313e-17	1.70598	0.373	0.4	2.41726063710443e-13
KIF21B	0.0537257	1.7049	0.41	0.388	1
SIGLEC7	0	1.70208	0.378	0.112	0
GPR135	9.12255290861732e-13	1.7009	0.426	0.347	1.64561731918548e-08
WASF1	4.55162859315974e-17	1.70037	0.349	0.238	8.21068281920085e-13
ELN	2.01739333033978e-12	1.69802	0.487	0.543	3.63917582859993e-08
PSRC1	3.05785244514583e-126	1.69755	0.359	0.525	5.51606002579857e-122
SMAD7	1.09737010009197e-05	1.69372	0.362	0.373	0.197955
TIAM1	0.528172	1.69272	0.421	0.422	1
PIM1	1.5662580268563e-44	1.68824	0.546	0.421	2.82537285464608e-40
SPNS2	7.26878930610962e-38	1.68778	0.497	0.409	1.31121690292911e-33
CH25H	1.32447797094097e-42	1.68682	0.229	0.324	2.38922581178042e-38
ALDH1B1	0.18376	1.68546	0.428	0.382	1
TREM1	1.22657641835578e-13	1.68303	0.311	0.155	2.21262120107199e-09
ARFGEF3	4.48249167954821e-06	1.6829	0.397	0.358	0.0808597
GPSM3	3.4807077295575e-12	1.68053	0.449	0.439	6.27884867334878e-08
HAVCR2	2.17456724465833e-11	1.67793	0.395	0.428	3.92270185263916e-07
VSIG10L	0.36457	1.67652	0.308	0.124	1
SLC1A1	3.99475674080026e-08	1.67448	0.306	0.285	0.000720614
SQOR	3.89818471651585e-05	1.66927	0.389	0.365	0.703194
DHRS3	7.22357610310563e-27	1.6677	0.404	0.455	1.30306089323922e-22
ACTL8	5.528799787794e-127	1.66473	0.573	0.309	9.9734019372016e-123
OCIAD2	1.17593631669477e-07	1.66238	0.456	0.398	0.00212127
FOSL2	0.18291	1.65834	0.436	0.367	1
BACE2	0.0111492	1.65785	0.403	0.42	1
BCL11A	0.747183	1.65672	0.33	0.219	1
TNFAIP2	0.403051	1.65455	0.356	0.316	1
ZNF433	4.7492303336167e-11	1.65355	0.426	0.329	8.56713659881117e-07
BAIAP2	6.85774792308308e-12	1.6513	0.365	0.277	1.23706914784496e-07
SHANK1	4.08149548444238e-08	1.64995	0.326	0.135	0.000736261
LIME1	5.43588293702574e-11	1.64734	0.269	0.357	9.80578923010073e-07
CRBN	1.99834303008234e-09	1.6461	0.437	0.375	3.60481099196554e-05
C10orf62	3.09581115867489e-188	1.64531	0.376	0.085	5.58453374913363e-184
PDZD2	0.232908	1.64323	0.377	0.38	1
THNSL2	5.10574574603132e-14	1.6397	0.279	0.365	9.21025475126591e-10
TNIP1	8.97641263557024e-27	1.6396	0.542	0.466	1.61925507533052e-22
RFPL4B	4.76186722223532e-237	1.63937	0.41	0.068	8.58993228219029e-233
CD207	1.32410623531564e-31	1.63805	0.403	0.228	2.38855523788589e-27
ARHGEF10L	0.22788	1.63633	0.483	0.48	1
GALR1	2.89630522573744e-50	1.63406	0.358	0.284	5.22464499670776e-46
P4HA2	0.00239051	1.63356	0.421	0.317	1
DEFB124	3.66013939698318e-29	1.63351	0.424	0.206	6.60252545821796e-25
VGF	0.931366	1.63324	0.378	0.299	1
PPDPF	6.28565424955716e-08	1.63301	0.482	0.449	0.00113387
ITPKB	8.57290904369799e-27	1.62987	0.374	0.453	1.54646706239268e-22
MFAP4	1.17604862655448e-34	1.62926	0.363	0.406	2.12147411744162e-30
SNX21	2.73266523904696e-09	1.62772	0.46	0.506	4.9294548247168e-05
IFIT1B	0	1.6258	0.508	0.092	0
FCAR	4.0769595425691e-132	1.62462	0.442	0.15	7.35442731884041e-128
SCGB2B2	9.78955964025779e-129	1.62121	0.638	0.311	1.7659386635061e-124
SPRYD3	2.752658027849e-31	1.6201	0.304	0.186	4.96551981643681e-27
CD68	0.19144	1.61985	0.579	0.571	1
DNER	2.20602304204922e-10	1.61983	0.6	0.57	3.97944496555259e-06
CTXN1	6.94788020283784e-73	1.61914	0.367	0.203	1.25332810978992e-68
OTUD7A	0.0596723	1.61679	0.318	0.373	1
CDC14A	1.1816947733444e-16	1.61667	0.353	0.29	2.13165920163597e-12
RHNO1	6.7008086162688e-09	1.61608	0.423	0.45	0.000120876
HIST1H1E	3.17088718039621e-06	1.61552	0.429	0.401	0.0571996
UMODL1	3.97145408444799e-226	1.60927	0.434	0.111	7.16410602293572e-222
SLC14A1	0.00257476	1.60754	0.326	0.436	1
LRATD1	0.82176	1.60373	0.399	0.359	1
TMEM249	4.03809126392245e-73	1.60307	0.331	0.208	7.2843128309897e-69
SAXO2	6.66245918209374e-27	1.60274	0.284	0.33	1.20184101185789e-22
APLNR	1.26913892622925e-36	1.60038	0.475	0.586	2.28939970902495e-32
PDP1	1.81134160278236e-12	1.59966	0.309	0.202	3.2674791172591e-08
TRIM9	2.06837797547627e-27	1.59964	0.461	0.379	3.73114702996164e-23
HSD17B6	5.82225415151187e-05	1.59845	0.301	0.329	1
FYB1	7.66726601916708e-05	1.59624	0.35	0.466	1
IGFBP2	6.47891124224522e-23	1.59481	0.467	0.426	1.16873079898861e-18
CRABP2	1.91645148753137e-29	1.59421	0.407	0.335	3.45708683835783e-25
TMEM43	0.000193959	1.59384	0.483	0.51	1
CA1	8.54100758525499e-09	1.59313	0.304	0.142	0.000154071
BBOX1	0.948114	1.59235	0.337	0.393	1
PLOD2	2.36670714032987e-25	1.59114	0.477	0.413	4.26930301044105e-21
TBATA	2.13953022956609e-268	1.58259	0.433	0.146	3.85949858111426e-264
SFRP4	0.0236404	1.57999	0.289	0.313	1
APOH	4.95358807628179e-112	1.57966	0.466	0.175	8.93577753080472e-108
SSX2IP	9.98565779450348e-63	1.57696	0.422	0.255	1.80131280955048e-58
BTBD18	1.40732010313186e-09	1.57535	0.356	0.168	2.53866473403957e-05
TMEM109	0.000239445	1.57474	0.438	0.454	1
OTOS	1.66407600771787e-74	1.57383	0.543	0.235	3.00182671032227e-70
SCG3	8.68759541405777e-08	1.57247	0.388	0.333	0.00156716
GSE1	8.95588652277655e-32	1.57042	0.497	0.398	1.61555236984366e-27
ABCA8	5.50349306157264e-24	1.5703	0.314	0.508	9.92775113377088e-20
SEPTIN6	0.0602247	1.56799	0.354	0.308	1
GZMA	9.09000511481531e-235	1.56646	0.385	0.11	1.63974602266153e-230
USH1C	8.73806938330531e-05	1.56047	0.379	0.46	1
AHSA1	2.18426783861289e-06	1.55858	0.453	0.409	0.039402
RGMB	9.45527295463299e-15	1.55798	0.514	0.456	1.70563668828624e-10
GPR160	2.37091468723489e-44	1.55783	0.338	0.204	4.27689300430301e-40
CELF3	7.79037657979753e-05	1.55772	0.315	0.208	1
KRBOX1	2.35230274410002e-27	1.55626	0.487	0.466	4.24331892008203e-23
TMSB10	2.63543943206933e-21	1.55495	0.385	0.333	4.75406919150986e-17
HAP1	2.48339522537941e-22	1.55399	0.357	0.39	4.47979664706192e-18
HMGCS1	0.238323	1.55331	0.383	0.365	1
ICK	2.23105691889249e-07	1.55299	0.397	0.445	0.0040246
ATCAY	2.22333793946092e-29	1.55213	0.438	0.332	4.01067930899355e-25
PLEKHA7	2.56243882636813e-66	1.5499	0.232	0.335	4.62238339888546e-62
KRTAP1-5	1.0291194798618e-61	1.54878	0.3	0.081	1.8564286297227e-57
DEPP1	7.20994652409514e-19	1.54808	0.392	0.464	1.30060225348152e-14
GNB4	2.15525075364283e-15	1.54755	0.46	0.516	3.88785683449631e-11
SPTBN1	1.49635073644394e-09	1.54734	0.408	0.342	2.69926709347123e-05
AKIRIN2	0.0480421	1.54553	0.455	0.434	1
RP1L1	0	1.54538	0.453	0.132	0
CTSB	9.0887975832398e-48	1.54222	0.37	0.479	1.63952819604063e-43
BRICD5	6.48168419020025e-14	1.54179	0.3	0.35	1.16923101107022e-09
PNLIPRP1	3.88545494883564e-67	1.53861	0.317	0.064	7.00897218220461e-63
POLR2A	1.28017688861475e-05	1.53451	0.491	0.52	0.230931
DPYS	0	1.53171	0.486	0.152	0
HK1	5.142598599828e-12	1.52954	0.333	0.23	9.27673361422972e-08
C19orf33	2.82268257143941e-176	1.52952	0.482	0.275	5.09183709061955e-172
MAP2K1	7.9831727337695e-59	1.52873	0.325	0.174	1.44008452944468e-54
GSC	1.13554730665738e-41	1.52687	0.483	0.298	2.04841378647925e-37
SHANK2	1.72094608322831e-33	1.52567	0.438	0.269	3.10441463953555e-29
RPE65	7.18308539780061e-22	1.52541	0.327	0.251	1.29575677490925e-17
CARD11	4.54425607962755e-16	1.52312	0.294	0.329	8.19738354204014e-12
MSX2	4.9316830460562e-260	1.52116	0.396	0.114	8.89626304678078e-256
ACSS1	0.117698	1.52107	0.387	0.393	1
SEPTIN3	9.94213690660808e-69	1.52049	0.308	0.135	1.79346207658303e-64
TDRD1	1.24360585395908e-224	1.51866	0.367	0.057	2.24334059995678e-220
NAB2	9.83581849291629e-21	1.51848	0.474	0.422	1.77428329793717e-16
C10orf105	5.28996684759181e-40	1.51662	0.376	0.219	9.54257119637086e-36
PROM1	1.3175286064519e-05	1.51543	0.411	0.439	0.237669
CA9	3.04462756347518e-33	1.5136	0.404	0.123	5.49220366175287e-29
SPATS2	0.60006	1.51223	0.462	0.443	1
SLAMF9	1.40397276086142e-05	1.51123	0.35	0.11	0.253263
GPC1	1.50573128343286e-09	1.51103	0.432	0.487	2.71618866218454e-05
GAP43	1.31400314169909e-42	1.50982	0.413	0.332	2.37033026731098e-38
HCK	3.87827110398048e-11	1.50931	0.393	0.434	6.99601324447039e-07
GPR31	0.228479	1.50551	0.317	0.104	1
BMP6	1.14058334924231e-08	1.50475	0.323	0.218	0.00020575
NRBF2	1.54944130799e-06	1.50185	0.435	0.436	0.0279504
MCTP2	5.64745577587373e-07	1.50137	0.303	0.139	0.0101874
TRAPPC10	0.214552	1.50127	0.496	0.487	1
GRIK1	4.70452030238497e-54	1.50076	0.238	0.302	8.48648417347225e-50
PNRC1	5.78417845832272e-26	1.497	0.499	0.407	1.04340795209684e-21
SCARA3	1.84596179868455e-20	1.4951	0.384	0.452	3.32993048864705e-16
PXN	0.809274	1.49394	0.499	0.512	1
PRRT2	0.404928	1.49157	0.356	0.302	1
CSF2RB	1.37697333155111e-185	1.49119	0.322	0.197	2.48392219278504e-181
BTBD6	1.84956802928084e-09	1.49074	0.345	0.287	3.3364357680197e-05
FAM49A	3.33297232514804e-10	1.49034	0.381	0.29	6.01234877733456e-06
TMEM244	0	1.48962	0.436	0.059	0
GPR34	0.572202	1.48904	0.441	0.477	1
MYL5	5.60340864230967e-14	1.48735	0.346	0.343	1.01079888498624e-09
FRMD7	1.39045411608311e-150	1.48558	0.382	0.097	2.50824018000233e-146
ATF5	8.35052490049255e-13	1.48498	0.473	0.415	1.50635118679985e-08
NHS	5.32679234458918e-67	1.48011	0.372	0.174	9.60900071040443e-63
TNFRSF14	9.2116994871486e-37	1.4799	0.286	0.325	1.66169847048674e-32
TTC9B	1.44232169943583e-57	1.47779	0.353	0.208	2.6018041136123e-53
DRC3	2.60374165780399e-32	1.47655	0.312	0.284	4.69688957651261e-28
ABCG1	4.08414411557278e-13	1.47509	0.445	0.402	7.36738757008175e-09
KLHL6	2.11353760741979e-182	1.47503	0.454	0.273	3.81261049002456e-178
MSR1	3.46202756283075e-21	1.47318	0.529	0.427	6.24515152059039e-17
PCDHGC5	8.0272692251923e-16	1.47277	0.385	0.382	1.44803909553244e-11
PRAM1	4.15604715532536e-11	1.47234	0.233	0.367	7.49709346349142e-07
CD72	1.902079725276e-191	1.46778	0.414	0.253	3.43116161642538e-187
GMNC	0	1.46531	0.325	0.044	0
ODF3B	2.2084643696436e-22	1.46353	0.362	0.306	3.98384887640009e-18
DUSP3	5.55164827792213e-11	1.46241	0.43	0.363	1.00146183285437e-06
UBXN10	3.05323577068253e-71	1.46079	0.258	0.481	5.50773200673422e-67
EYA1	3.02477700593264e-09	1.45698	0.399	0.428	5.45639524100189e-05
MINK1	1.83373188597874e-07	1.45682	0.427	0.456	0.00330787
RIN2	6.99836163139951e-22	1.45633	0.457	0.544	1.26243445468816e-17
PARVB	0.245127	1.45628	0.374	0.314	1
RXRA	0.0646668	1.45494	0.405	0.386	1
GJA1	4.54491370921887e-09	1.45469	0.441	0.473	8.19856984005992e-05
CCDC80	1.21336516918951e-12	1.45422	0.494	0.55	2.18878942870095e-08
SLC25A37	9.95432849906273e-19	1.45258	0.498	0.417	1.79566131794593e-14
NANP	0.000385774	1.45095	0.341	0.246	1
ANG	3.41827737918447e-41	1.45001	0.361	0.144	6.16623056431086e-37
RORA	1.04723482520479e-14	1.44827	0.428	0.341	1.88910690118693e-10
KCNK10	1.78403659420708e-11	1.44524	0.292	0.341	3.21822361229016e-07
CARS	2.99772649843559e-09	1.44486	0.435	0.369	5.40759883052796e-05
THRB	1.00872401357462e-08	1.44476	0.323	0.257	0.000181964
TRAF3IP3	2.2517391719647e-141	1.44302	0.348	0.215	4.06191229230712e-137
ACIN1	0.00785457	1.4425	0.397	0.415	1
STOML1	2.54210910524859e-21	1.44172	0.319	0.33	4.58571061495792e-17
SLCO3A1	1.13763060319209e-07	1.44036	0.305	0.427	0.00205217
ERRFI1	2.23726613361852e-18	1.43703	0.439	0.362	4.03580437843445e-14
LRRC56	2.83300819710496e-05	1.43619	0.305	0.132	0.511046
TRIM67	1.81556426415994e-09	1.43597	0.412	0.25	3.27509637611812e-05
ACAP1	6.26499932437736e-127	1.42972	0.37	0.102	1.13014322812443e-122
FGF16	3.78354338558033e-24	1.42966	0.393	0.241	6.82513391324837e-20
DCBLD2	0.18644	1.42883	0.459	0.448	1
TLR2	0.000169286	1.42445	0.439	0.428	1
PCGF5	0.140233	1.42414	0.408	0.366	1
ADAMTS18	1.07287179782238e-131	1.42276	0.309	0.288	1.93535343609179e-127
KDM5D	8.17696674595758e-10	1.42198	0.412	0.468	1.47504303130329e-05
CLEC3B	1.56945063091049e-142	1.42083	0.322	0.146	2.83113199309944e-138
WFDC3	2.42639226945292e-93	1.41709	0.341	0.157	4.37696901486612e-89
DPEP3	0	1.41648	0.765	0.3	0
NAMPT	3.99918364263534e-19	1.4154	0.528	0.451	7.21412737294988e-15
LY86	1.38190834939481e-20	1.415	0.314	0.395	2.4928244714733e-16
CLYBL	3.46317110533887e-38	1.41427	0.459	0.354	6.24721435692079e-34
PLPP3	4.41722514553095e-10	1.40976	0.35	0.376	7.96823244002329e-06
CAMK1D	7.62554636109484e-53	1.40967	0.34	0.213	1.3755723080779e-48
TAS1R2	1.63289576895639e-06	1.40892	0.34	0.165	0.0294558
RAB5IF	0.478455	1.40821	0.497	0.502	1
COL11A1	3.7832020002134e-33	1.40643	0.455	0.295	6.82451808818495e-29
PLCH2	5.87877587308315e-07	1.40635	0.374	0.344	0.0106047
FAM90A1	0.00231213	1.40399	0.274	0.31	1
FBXO32	0.131113	1.4021	0.504	0.523	1
SAMD4A	0.53576	1.39898	0.43	0.429	1
PLCB2	0.716617	1.39799	0.217	0.404	1
H3F3A	0.00071975	1.39746	0.521	0.549	1
SYTL2	0.0112518	1.39688	0.398	0.353	1
CBX7	2.27861012292666e-07	1.39632	0.253	0.31	0.00411038
THBS2	0.0919781	1.39527	0.495	0.475	1
ENO1	5.80977562306944e-77	1.39216	0.485	0.317	1.0480254246455e-72
INSM1	2.34845777704778e-29	1.38773	0.425	0.385	4.23638298401649e-25
RCOR2	0.289688	1.38722	0.444	0.409	1
YWHAG	5.02974504730749e-38	1.38545	0.312	0.171	9.07315709083799e-34
BAIAP3	9.63902939642698e-05	1.38384	0.315	0.354	1
VGLL2	2.59752597577892e-288	1.38222	0.505	0.242	4.6856771077076e-284
HSPD1	1.1385672839509e-52	1.381	0.59	0.477	2.05386152351904e-48
BCAT1	3.1426590836372e-07	1.3806	0.489	0.453	0.00566904
NR1D1	0.471043	1.37969	0.297	0.317	1
SLC6A3	4.3576209840113e-134	1.37265	0.398	0.095	7.86071249305799e-130
INSYN1	1.31619696730969e-07	1.37181	0.355	0.275	0.00237429
TUBA1B	0.543967	1.37063	0.382	0.24	1
AMY2A	2.64785968744322e-77	1.37013	0.344	0.036	4.77647409017882e-73
ONECUT2	5.44010406521025e-64	1.36622	0.451	0.263	9.81340372323277e-60
PLPP1	0.0331238	1.36514	0.492	0.508	1
FADS3	3.07881678267496e-16	1.365	0.375	0.343	5.55387759426736e-12
ASS1	1.94784813364616e-10	1.36237	0.332	0.252	3.51372324828431e-06
NAT8L	0.0139187	1.36161	0.346	0.327	1
OLIG2	0.122893	1.36029	0.487	0.502	1
PHLDA1	6.6244858596206e-13	1.35963	0.579	0.518	1.19499100421696e-08
FNDC5	2.20106238659434e-06	1.35848	0.352	0.268	0.039705
CSF1R	1.34764256864417e-45	1.35844	0.366	0.488	2.43101242957722e-41
NOTCH2	0.00682568	1.35671	0.432	0.462	1
TMEM151B	9.39689303960307e-62	1.35668	0.306	0.169	1.695105535414e-57
FRRS1L	8.60730163570779e-08	1.35305	0.304	0.218	0.00155267
TRPV5	2.49028030943572e-225	1.34956	0.415	0.229	4.4922166501911e-221
PGK1	3.48221285228307e-122	1.34904	0.39	0.198	6.28156376423343e-118
DNAH6	2.11808414371877e-132	1.34738	0.418	0.152	3.8208119868543e-128
NABP1	0.0766241	1.34701	0.464	0.36	1
INSL5	9.88822437723767e-148	1.34658	0.479	0.325	1.7837367954099e-143
FOXI2	0	1.34137	0.468	0.038	0
FMNL1	4.99781307808114e-31	1.34119	0.475	0.361	9.01555501155056e-27
COX6B2	4.44838971099918e-102	1.33909	0.459	0.126	8.02445019967142e-98
FBLN5	2.11683766190766e-18	1.33865	0.337	0.318	3.81856345831524e-14
ULBP1	0.113641	1.33589	0.38	0.375	1
CAMK4	0.751632	1.33314	0.336	0.186	1
CAST	0.384771	1.33281	0.492	0.492	1
APBB3	1.19628035600148e-10	1.3324	0.406	0.451	2.15797013419107e-06
MGAT1	1.81849031200773e-06	1.3302	0.488	0.463	0.0328037
TTC39B	1.93929201524605e-22	1.32866	0.367	0.247	3.49828886630235e-18
CCDC28A	1.45666116256477e-07	1.328	0.418	0.37	0.00262767
STON1	0.00211627	1.32789	0.473	0.475	1
P2RX7	0.152769	1.32726	0.477	0.48	1
LMCD1	0.501047	1.32633	0.474	0.443	1
SESN3	8.19315704194307e-12	1.32612	0.48	0.405	1.47796359879611e-07
SLA	3.82264258920303e-13	1.32572	0.351	0.407	6.89566496666335e-09
LENG8	8.36832242583057e-14	1.32268	0.446	0.509	1.50956168239558e-09
PRR23B	8.14326884201267e-276	1.32263	0.481	0.063	1.46896426641067e-271
WDR66	1.77393558294141e-40	1.31882	0.304	0.215	3.20000239806801e-36
XKR4	0.00194893	1.3181	0.414	0.329	1
CFI	2.79366291885403e-09	1.31565	0.424	0.409	5.03948853932079e-05
HSPB8	2.30518667410433e-16	1.31353	0.396	0.454	4.15832624141681e-12
FBLN7	4.51896293807361e-10	1.31228	0.411	0.286	8.15175724399099e-06
CATSPER3	0	1.31172	0.38	0.13	0
CCDC194	3.05846331967097e-75	1.3114	0.41	0.125	5.51716198235446e-71
TNFRSF11B	0	1.31102	0.451	0.193	0
HERC3	0.115868	1.31041	0.407	0.392	1
TRIM35	1.24410219862969e-07	1.30997	0.384	0.423	0.00224424
LRRC43	8.09744732421518e-133	1.30801	0.466	0.121	1.46069852281518e-128
RAMP1	0.00135534	1.30648	0.421	0.451	1
DLG2	0.000524949	1.3034	0.336	0.313	1
PARVG	0.018194	1.30328	0.328	0.445	1
PDC	0.000664853	1.30199	0.368	0.166	1
HSPA9	4.22649178982958e-22	1.30164	0.501	0.433	7.62416853967358e-18
ZNF331	0.174917	1.29954	0.428	0.399	1
GABBR2	3.09700160815711e-08	1.29758	0.316	0.249	0.000558668
OR2L2	5.44205721249936e-203	1.29701	0.38	0.095	9.8169270056276e-199
AADACL2	1.36981359004591e-05	1.29627	0.351	0.18	0.247101
CCT4	9.41068904957933e-18	1.29553	0.509	0.447	1.69759419765361e-13
SAP30	1.9139450873734e-98	1.29459	0.609	0.455	3.45256554311287e-94
CASTOR3	0.260134	1.29365	0.524	0.528	1
SIGIRR	7.71795253474825e-19	1.2906	0.243	0.337	1.39224145774324e-14
BEND5	1.37023626581561e-59	1.29032	0.46	0.317	2.47176919990478e-55
HMGA1	7.22277051824759e-10	1.2891	0.353	0.297	1.30291557378668e-05
CALM1	3.02008900654304e-11	1.28792	0.347	0.255	5.44793855890299e-07
PHF1	0.527451	1.28754	0.479	0.47	1
LRP2	0.00606555	1.28701	0.2	0.392	1
NOC2L	6.84626128063005e-10	1.28534	0.382	0.422	1.23499707241285e-05
DDX3X	1.57702735341936e-06	1.28384	0.432	0.473	0.028448
TCIRG1	0.912388	1.2791	0.411	0.382	1
IGSF9B	2.96220084687963e-42	1.27797	0.31	0.322	5.34351410768617e-38
WSB1	0.0315167	1.27795	0.536	0.565	1
MREG	0.000338173	1.27794	0.412	0.308	1
MAP7D2	2.70483734350243e-11	1.27689	0.308	0.095	4.87925608394403e-07
FGF14	2.18156378212548e-09	1.27584	0.309	0.275	3.93532290657615e-05
CNDP1	1.90603710014606e-12	1.27552	0.253	0.41	3.43830032495347e-08
RNF182	0.000252646	1.27325	0.386	0.419	1
HIVEP3	0.0290806	1.27276	0.38	0.35	1
PELI3	0.000212512	1.2722	0.402	0.353	1
TP53	5.05536510400267e-09	1.27197	0.497	0.548	9.11937311111042e-05
CIITA	1.99988028311859e-08	1.27177	0.341	0.38	0.000360758
ADGRB1	0.0141907	1.27114	0.356	0.304	1
RCAN3	2.11612577317853e-65	1.26846	0.195	0.338	3.81727928223676e-61
BRI3	0.00602533	1.26717	0.576	0.583	1
TMTC1	5.30384942655448e-10	1.26376	0.364	0.286	9.56761398056163e-06
ZNF569	0.000116591	1.26315	0.353	0.29	1
IQSEC1	7.46756459728016e-33	1.26267	0.372	0.253	1.34707397770337e-28
ABI3BP	3.82312691991297e-19	1.26098	0.402	0.333	6.89653865083101e-15
SESN2	5.36047188552257e-10	1.2588	0.465	0.374	9.66975523429416e-06
TSC22D3	0.398511	1.25804	0.389	0.374	1
ALPK1	6.26956548049481e-32	1.25706	0.349	0.318	1.13096691702646e-27
TNK2	1.24762444255763e-12	1.25675	0.483	0.415	2.25058973192971e-08
TREML1	3.95947621827396e-251	1.25616	0.493	0.225	7.14249915014439e-247
ZNF385A	0.400108	1.25537	0.466	0.483	1
BTBD3	8.34650733731369e-07	1.25494	0.406	0.424	0.0150563
DMXL2	0.0085299	1.25479	0.405	0.362	1
SPRED3	0.546869	1.25445	0.439	0.342	1
SEZ6L	0.210163	1.25193	0.344	0.3	1
SEPTIN14	1.19925968358671e-97	1.25167	0.312	0.043	2.16334454322206e-93
BTN3A2	0.174482	1.2515	0.398	0.425	1
CCR7	8.30640328645941e-12	1.25113	0.381	0.142	1.49839208884441e-07
SLC35F1	3.74526424658875e-33	1.25011	0.505	0.407	6.75608217442145e-29
TTLL9	0.000690623	1.24926	0.412	0.436	1
HEY2	4.444075325742e-54	1.2476	0.297	0.381	8.01666748010599e-50
DNAJC22	3.12248380021414e-54	1.24748	0.314	0.263	5.63264852720628e-50
KCND2	4.64625904826092e-34	1.24667	0.407	0.318	8.38138669715786e-30
KIF26B	0.963852	1.24656	0.441	0.315	1
BEX1	0.00165124	1.24637	0.314	0.223	1
SELENBP1	2.92170890985834e-11	1.24448	0.325	0.407	5.27047070249347e-07
BLOC1S6	0.000173005	1.2442	0.395	0.358	1
SCN4B	0.000275047	1.24394	0.35	0.273	1
ACSL6	1.67405052053996e-10	1.24303	0.309	0.229	3.01981973400203e-06
CP	3.26213703183758e-18	1.24165	0.304	0.442	5.88456899173181e-14
FLRT2	0.0645438	1.24017	0.355	0.239	1
TMEM37	1.28599209031714e-10	1.23939	0.335	0.277	2.31980113172309e-06
PADI6	4.5833669149435e-200	1.23896	0.387	0.036	8.26793557786658e-196
ITM2B	2.44835079829468e-17	1.23873	0.408	0.461	4.41658000504378e-13
FABP2	3.72635635538932e-75	1.23853	0.34	0.035	6.7219742294868e-71
ZNF707	2.5825137925568e-09	1.23736	0.363	0.374	4.65859663039321e-05
PDE3B	2.33435559313292e-05	1.23665	0.434	0.295	0.421094
PPP1R8	3.32463964317682e-06	1.23574	0.441	0.478	0.0599732
PLEKHG4B	0.00073982	1.23442	0.304	0.23	1
VCAM1	0.684866	1.2344	0.392	0.369	1
LSMEM2	5.16805594785553e-52	1.2339	0.317	0.067	9.32265612433659e-48
PLXNA4	4.74386464505147e-16	1.23388	0.381	0.395	8.55745743320835e-12
FAM219A	1.6760323007512e-07	1.23335	0.434	0.372	0.00302339
LPCAT1	9.78442457542293e-05	1.23261	0.459	0.421	1
C10orf99	8.14781594361756e-186	1.23207	0.327	0.023	1.46978451806917e-181
ABHD4	0.0131094	1.23123	0.442	0.471	1
GGA2	1.69781621952073e-21	1.2302	0.492	0.415	3.06269067839344e-17
GDF7	2.61118491365547e-108	1.2299	0.378	0.129	4.71031646574311e-104
ECHDC2	0.881159	1.22813	0.316	0.437	1
LDB2	1.0012840976356e-26	1.22701	0.316	0.163	1.80621638372486e-22
SLC24A2	2.88975970183125e-15	1.2268	0.24	0.318	5.2128375261334e-11
IFIT5	0.000480187	1.22596	0.264	0.413	1
TFRC	0.196791	1.22441	0.528	0.524	1
ZNF432	7.11824063609136e-09	1.22437	0.436	0.319	0.000128406
EIF1AX	0.00152857	1.22407	0.281	0.316	1
MASP1	0.0755586	1.22388	0.528	0.522	1
GABBR1	7.16224185705682e-35	1.22348	0.311	0.173	1.29199680859448e-30
BCL2L12	1.5768914206856e-121	1.22253	0.404	0.224	2.84455443377476e-117
TOLLIP	6.83119613477263e-26	1.219	0.348	0.231	1.23227947075163e-21
MYORG	8.17504065205535e-08	1.21695	0.261	0.339	0.0014747
MYADM	1.89869747941907e-33	1.21625	0.489	0.392	3.42506038312406e-29
LYN	3.40488616615217e-05	1.21556	0.45	0.435	0.614207
RBMX2	2.88190102478271e-08	1.21454	0.405	0.356	0.000519866
TDRD5	0	1.21357	0.574	0.091	0
NEDD4L	1.76258523015604e-34	1.21306	0.43	0.326	3.17952749667848e-30
PLAT	0.00256183	1.21142	0.466	0.434	1
OIT3	2.39382361696974e-140	1.2089	0.388	0.128	4.31821842265171e-136
SPOCK3	0.0139562	1.20589	0.237	0.397	1
PTPRM	0.0318969	1.20357	0.343	0.314	1
FSHR	0	1.20328	0.535	0.087	0
FABP7	0.00768149	1.20316	0.452	0.415	1
PI16	0.00176101	1.20277	0.399	0.488	1
PLA2G6	0.00733992	1.20276	0.414	0.405	1
ATP8B4	5.4908418075561e-24	1.20109	0.175	0.329	9.90492953665046e-20
C20orf204	2.77632094525633e-180	1.20006	0.334	0.117	5.0082053531479e-176
JMJD6	1.18534974757906e-18	1.19961	0.502	0.44	2.13825240965786e-14
MLPH	0.000145166	1.19927	0.338	0.112	1
RAB27B	0.0344826	1.1975	0.27	0.306	1
SLC22A13	1.01423431930049e-153	1.19733	0.35	0.09	1.82957728858616e-149
SNX33	0.0147699	1.19726	0.359	0.412	1
FEM1C	0.000617319	1.19519	0.491	0.46	1
GFPT2	4.66967061606027e-37	1.19493	0.515	0.366	8.42361882431112e-33
PCDHA2	2.38113312790777e-56	1.19453	0.354	0.123	4.29532604943282e-52
SPHK1	0.424221	1.19355	0.451	0.393	1
IQUB	1.97112224199782e-43	1.19341	0.351	0.256	3.55570741233986e-39
DNAJB4	0.00130959	1.19336	0.433	0.402	1
RBM15	1.38744606854594e-06	1.19319	0.485	0.518	0.0250281
NXPH4	9.3770188776838e-19	1.19287	0.455	0.271	1.69152043534538e-14
LYST	0.0202836	1.19286	0.445	0.483	1
ISG20	8.66677646298519e-22	1.18971	0.418	0.357	1.5633998061579e-17
NPL	0.000561166	1.18933	0.458	0.499	1
TARSL2	0.0747608	1.18795	0.359	0.386	1
SYNDIG1	2.89146277183743e-15	1.18633	0.411	0.392	5.21590969411755e-11
C5orf30	0.0757843	1.18514	0.389	0.386	1
SFRP5	1.27422271218984e-180	1.18507	0.392	0.097	2.29857035051926e-176
ANKS1B	3.24660157110864e-07	1.18489	0.322	0.301	0.00585654
DLG4	2.06827886609766e-32	1.18246	0.307	0.159	3.73096824655358e-28
ACTG1	2.32479562154843e-32	1.18184	0.557	0.466	4.19369882171121e-28
LIX1	3.18801832165868e-48	1.1813	0.356	0.475	5.7508662504401e-44
KNDC1	7.1353527701143e-20	1.17819	0.331	0.233	1.28714628620092e-15
RAC2	1.03072164107477e-62	1.17718	0.479	0.339	1.85931876833478e-58
PFDN5	4.33949946795814e-05	1.17628	0.43	0.389	0.782802
TAS1R1	1.95054570347298e-26	1.17536	0.315	0.196	3.51858939449492e-22
GLP1R	0	1.17462	0.547	0.086	0
RNASE6	3.49062076932813e-30	1.17364	0.322	0.326	6.29673080579102e-26
IL17D	1.02137760325927e-21	1.17295	0.328	0.384	1.84246305851939e-17
SRP72	2.57555075110769e-06	1.17173	0.534	0.509	0.0464604
PTAFR	0.486258	1.16887	0.239	0.423	1
APOE	0.120354	1.16773	0.509	0.487	1
DEF6	2.21453086262253e-15	1.16727	0.342	0.395	3.99479222308478e-11
SERPINB8	0.000155293	1.16707	0.434	0.364	1
GADD45B	0.448596	1.16523	0.429	0.371	1
PRSS55	0	1.16484	0.42	0.064	0
FREM2	0.000945657	1.16216	0.487	0.464	1
KIF3B	6.0412173540879e-25	1.16104	0.47	0.376	1.08977519850392e-20
DCLK1	0.00401475	1.1599	0.404	0.365	1
YBX3	0.000166561	1.1587	0.518	0.492	1
NRXN3	1.09214982606431e-10	1.15804	0.333	0.142	1.97012907123741e-06
CD151	0.000171873	1.15555	0.518	0.531	1
BROX	0.00332634	1.1535	0.544	0.519	1
IER5	3.85736131724682e-08	1.15337	0.498	0.474	0.000695829
C5	3.33431827805428e-05	1.14878	0.408	0.385	0.601478
TMCO4	7.02969916027282e-19	1.14859	0.329	0.267	1.26808743152161e-14
ACSBG1	1.20954730474732e-10	1.1484	0.293	0.347	2.18190238303369e-06
LAT	2.23654839130226e-34	1.14811	0.261	0.304	4.03450964307014e-30
SELL	6.05621085806167e-08	1.14687	0.298	0.338	0.00109248
TM6SF2	3.68005841782338e-237	1.14508	0.322	0.204	6.63845737991159e-233
SLIT1	0.0616316	1.14462	0.323	0.267	1
TEX52	1.77538820519347e-137	1.14361	0.346	0.201	3.2026227833485e-133
MRRF	0.0247163	1.1399	0.377	0.379	1
IRF8	1.35206270812407e-17	1.13951	0.385	0.483	2.438985919185e-13
MAP2K3	0.381642	1.13916	0.489	0.48	1
FAM237A	1.28459394329226e-35	1.13737	0.438	0.312	2.31727901430491e-31
SRXN1	1.24320921248884e-05	1.13714	0.42	0.396	0.224263
IKZF1	4.71200747577801e-18	1.13483	0.34	0.479	8.49999028555595e-14
FLNA	0.479276	1.13433	0.474	0.491	1
RBKS	9.74995158385444e-38	1.1333	0.309	0.214	1.7587937662115e-33
HTR7	3.42387840317825e-290	1.13286	0.542	0.193	6.17633425149325e-286
LDB3	1.24212105074324e-19	1.13253	0.419	0.495	2.24066216343572e-15
C1orf21	4.20064138598528e-46	1.12838	0.493	0.386	7.57753699617885e-42
NCALD	0.000396697	1.12741	0.382	0.334	1
PLA2G4E	7.22651551379816e-64	1.12501	0.388	0.189	1.30359113353405e-59
FGFR1	2.58514826684893e-38	1.12202	0.51	0.433	4.66334895856879e-34
SLC7A14	0.00268428	1.12183	0.3	0.241	1
MYBPC1	2.44657059107266e-23	1.12055	0.332	0.197	4.41336868923597e-19
DPPA3	2.90304780102652e-79	1.11946	0.349	0.092	5.23680792827174e-75
RAVER2	2.85350731636877e-05	1.11831	0.426	0.426	0.514744
NETO1	2.59637533135521e-21	1.11807	0.398	0.273	4.68360146023166e-17
GABRA3	0.236303	1.11794	0.345	0.178	1
OR6B1	0.149772	1.11723	0.348	0.206	1
H1F0	5.04695314231647e-06	1.11535	0.481	0.446	0.091042
PAPLN	3.38445690877891e-10	1.11431	0.291	0.328	6.10522181774627e-06
CA13	0.0865318	1.11178	0.317	0.229	1
GNAL	1.35722618178669e-39	1.11072	0.353	0.183	2.448300309325e-35
ARHGAP45	3.90759797614642e-08	1.11054	0.289	0.387	0.000704892
NINJ1	1.8717058190934e-11	1.1096	0.591	0.552	3.37637012706259e-07
PRAMEF18	2.45737814031474e-150	1.10923	0.449	0.04	4.43286442731376e-146
COL20A1	4.76962085116415e-05	1.10922	0.454	0.482	0.860392
PRAMEF2	3.26510125983086e-186	1.10699	0.523	0.231	5.88991616260888e-182
SAP25	1.62003568466379e-06	1.1043	0.241	0.3	0.0292238
ARL8B	0.126838	1.1035	0.412	0.392	1
PINK1	0.382794	1.10256	0.409	0.407	1
RASSF8	1.09311426938702e-08	1.0987	0.454	0.411	0.000197187
PRKAA2	0.000893305	1.09775	0.322	0.318	1
EPHA3	1.70715708972572e-269	1.09569	0.327	0.125	3.07954067415622e-265
PID1	1.31383215271244e-25	1.09477	0.457	0.351	2.37002182027798e-21
SERP2	0.000594417	1.09474	0.381	0.292	1
GPR162	2.09769420180814e-17	1.09422	0.428	0.343	3.78403057064171e-13
RSRP1	9.42529057556028e-58	1.09406	0.383	0.485	1.70022816692532e-53
FAM107A	1.47803508294657e-26	1.09402	0.331	0.297	2.66622748612733e-22
PJA2	1.26159641709928e-07	1.09343	0.38	0.296	0.00227579
JAK2	2.25970782346548e-15	1.09335	0.347	0.372	4.07628694274937e-11
TMSB15A	1.23538191369331e-06	1.0926	0.421	0.418	0.0222851
RIIAD1	1.94963797717895e-58	1.09248	0.303	0.136	3.51695194703311e-54
CNTFR	0.0134299	1.09226	0.447	0.415	1
RIMKLA	3.14363906682059e-16	1.09222	0.396	0.265	5.67081051263766e-12
GEM	6.16110830731611e-28	1.0899	0.511	0.39	1.11140232755675e-23
F2RL1	1.06338226233343e-34	1.08906	0.325	0.372	1.91823526302327e-30
PRUNE2	0.823197	1.08865	0.516	0.517	1
LRRC3B	0.0559988	1.08857	0.32	0.193	1
USP36	1.82601100769562e-07	1.0871	0.506	0.456	0.00329394
CHAF1A	0.136221	1.08694	0.402	0.415	1
FP565260.1	0	1.08615	0.412	0.118	0
ITGB5	0.0412926	1.0853	0.448	0.442	1
SERGEF	7.04003454623397e-08	1.08529	0.39	0.315	0.00126995
CD300E	3.30890903904895e-52	1.08464	0.326	0.048	5.9689410155404e-48
EMD	2.33447153947193e-16	1.08443	0.516	0.466	4.21115321005341e-12
RAI14	2.10523283067722e-12	1.08011	0.489	0.446	3.79762950325865e-08
EGLN1	1.27005489591947e-19	1.07958	0.494	0.428	2.29105202674914e-15
BATF3	0.745387	1.07905	0.423	0.328	1
UHRF1	1.09757360064916e-22	1.07527	0.43	0.492	1.97991301821103e-18
KIRREL3	0.0441406	1.075	0.217	0.303	1
CREG1	3.2560559091311e-14	1.07465	0.435	0.489	5.8735992544816e-10
NEU2	3.81972817200458e-60	1.0741	0.408	0.131	6.89040764947907e-56
CES4A	4.13331173555866e-15	1.07359	0.258	0.307	7.45608103977427e-11
EBPL	2.40851379133501e-21	1.07101	0.444	0.305	4.34471802818923e-17
PXYLP1	0.0841951	1.06924	0.41	0.37	1
FIBIN	0.0440716	1.06889	0.446	0.443	1
KPNA7	0.171017	1.06788	0.312	0.059	1
C6orf201	8.65143156351994e-148	1.06761	0.608	0.283	1.56063173974336e-143
FGFR3	0.00848326	1.06743	0.318	0.281	1
ZNF624	2.16054682746473e-07	1.0652	0.393	0.371	0.00389741
SLC13A4	1.85380097179796e-11	1.06452	0.377	0.032	3.34407157302634e-07
RLF	8.00254012286364e-34	1.06353	0.497	0.399	1.44357821276337e-29
TMEM119	0.0467691	1.06232	0.294	0.404	1
TNFRSF1B	4.76677454201742e-18	1.06024	0.418	0.381	8.59878459634523e-14
RNF166	0.199168	1.05996	0.435	0.411	1
STK32B	1.9883591135378e-09	1.05962	0.5	0.418	3.58680100491084e-05
ZFY	2.46068369828586e-34	1.0577	0.335	0.355	4.43882732333786e-30
DOCK2	0.1955	1.05577	0.286	0.405	1
SPON1	1.19322313989544e-10	1.05434	0.43	0.366	2.15245522205738e-06
SLC28A2	1.2622454442658e-286	1.05412	0.382	0.036	2.27696455691108e-282
NCK1	0.00406228	1.05264	0.54	0.516	1
SLC2A14	0.01936	1.05186	0.341	0.113	1
NKX2-2	0.217846	1.05101	0.476	0.49	1
CHL1	0.255852	1.05061	0.378	0.36	1
VTI1A	0.0563125	1.04825	0.383	0.353	1
KCNC1	0.280026	1.04815	0.322	0.19	1
CYFIP2	0.000795736	1.04783	0.3	0.206	1
TRBC1	0	1.04778	0.538	0.13	0
TPPP3	1.38896560933696e-11	1.04727	0.433	0.463	2.50555506268294e-07
LGR5	6.91779093686658e-15	1.04715	0.299	0.313	1.24790030710136e-10
LIN7A	0.00271246	1.04708	0.34	0.291	1
CAP2	7.90685998880163e-05	1.04707	0.337	0.252	1
LONRF2	0.710131	1.04446	0.318	0.265	1
ARNT2	6.18387523859627e-09	1.04425	0.318	0.317	0.000111551
GAB3	2.03430070706973e-46	1.0441	0.251	0.327	3.66967504548309e-42
NAP1L5	1.25215575165064e-20	1.04375	0.318	0.208	2.25876376040259e-16
ATP6V1F	1.79330491496863e-14	1.04362	0.529	0.47	3.23494273611192e-10
SNPH	2.35754274383327e-14	1.04335	0.312	0.197	4.25277135560083e-10
RASSF5	0.00171681	1.04326	0.34	0.307	1
CCDC27	9.51134902272312e-12	1.04126	0.363	0.196	1.71575225020902e-07
LY96	0.0189561	1.04107	0.456	0.396	1
ZSWIM9	1.09405273298302e-37	1.04052	0.478	0.372	1.97356172502807e-33
RPTOR	0.000122679	1.03856	0.493	0.525	1
MAPT	3.30410600191198e-20	1.03526	0.457	0.366	5.96027681684902e-16
WWTR1	0.023521	1.03396	0.484	0.511	1
RBM24	2.665774370502e-09	1.03368	0.315	0.212	4.80879038694856e-05
ZBTB34	0.17423	1.0331	0.357	0.34	1
NMUR1	0.0396002	1.03277	0.377	0.081	1
CD84	8.64887651436493e-10	1.0318	0.311	0.413	1.56017083442629e-05
OXSM	0.408157	1.03086	0.396	0.394	1
TM4SF1	0.551205	1.0296	0.446	0.449	1
SF3B2	0.161324	1.0294	0.477	0.462	1
SOCS3	4.01317411508327e-11	1.02889	0.406	0.426	7.23936478619871e-07
PA2G4	1.4854345827626e-06	1.02803	0.491	0.462	0.0267958
SPATA5L1	3.20961830229265e-05	1.02672	0.334	0.402	0.578983
GXYLT1	2.87207427840303e-21	1.02582	0.397	0.397	5.18093479081122e-17
ST6GAL2	9.44366623492782e-31	1.02578	0.321	0.384	1.70354295211863e-26
MLLT10	0.14159	1.02558	0.393	0.353	1
DARS	7.77394230375345e-15	1.0254	0.543	0.483	1.40234145217409e-10
DHRS13	7.98772871670621e-22	1.02014	0.512	0.343	1.44090638320663e-17
CYP3A43	2.68812741176442e-14	1.01959	0.381	0.18	4.84911303808183e-10
ADAP1	1.23950832429342e-10	1.01943	0.172	0.351	2.2359490661929e-06
RUNX1	0.290476	1.01912	0.463	0.466	1
EPB42	3.21022360137638e-15	1.01872	0.374	0.175	5.79092235452285e-11
S100A1	1.92795902681252e-35	1.01856	0.269	0.342	3.4778452884671e-31
SIGLEC10	1.84777380186243e-15	1.01782	0.326	0.383	3.33319916117964e-11
MRAS	0.208431	1.01743	0.341	0.312	1
NRCAM	2.57597498627083e-10	1.01439	0.456	0.4	4.64680127773396e-06
NOTO	4.20842103582909e-156	1.01411	0.371	0.055	7.5915707065321e-152
XCL2	0	1.0138	0.68	0.193	0
TRIM21	0.0212794	1.01354	0.417	0.356	1
FCGR1B	4.62665848275903e-129	1.01227	0.498	0.3	8.34602923704901e-125
SP140	2.2840341231627e-45	1.00925	0.374	0.243	4.12016915477319e-41
SYBU	0.261394	1.0089	0.303	0.237	1
MICAL1	0.0764087	1.00853	0.46	0.457	1
SCNN1D	2.54410054485256e-16	1.00791	0.209	0.308	4.58930297285953e-12
CFAP97D2	6.33213161795761e-116	1.00691	0.367	0.126	1.14225322256337e-111
ZNF212	0.0891998	1.00669	0.467	0.445	1
NDUFA4	1.17322342994178e-73	1.00667	0.393	0.246	2.11637774527198e-69
ARHGAP26	0.897436	1.00585	0.359	0.334	1
ZNF71	0.000416475	1.00375	0.435	0.406	1
ERICH2	1.99207451702459e-33	1.00374	0.309	0.13	3.59350322126066e-29
SNRPB	0.450119	1.00337	0.477	0.479	1
ALDH3B2	3.79509285348944e-14	1.00209	0.309	0.107	6.8459679984096e-10
WLS	0.000623909	1.00202	0.441	0.484	1
EPHB1	3.08189516062339e-07	1.00196	0.418	0.449	0.00555943
FOXJ1	2.14799748022424e-66	1.00189	0.313	0.354	3.87477265457652e-62
TBC1D30	4.04228142949941e-08	0.997488	0.419	0.247	0.000729187
DSC1	4.90852825917284e-225	0.997052	0.44	0.027	8.8544941267219e-221
LHFPL6	7.05142232339121e-21	0.996105	0.425	0.503	1.27200607291654e-16
DPM3	0.17315	0.996074	0.421	0.443	1
HPRT1	1.47793812023932e-12	0.994674	0.377	0.265	2.66605257509971e-08
GSTA2	1.68052817713446e-88	0.99436	0.331	0.158	3.03150477873286e-84
GPT	2.4480550497798e-128	0.993409	0.313	0.249	4.41604650429779e-124
SGTB	7.65329920964548e-67	0.993288	0.432	0.291	1.38057864442795e-62
PKDCC	0.0073329	0.992107	0.402	0.346	1
USP9Y	0.769396	0.992005	0.269	0.345	1
LIPG	3.55364773293936e-53	0.991283	0.456	0.342	6.41042514544931e-49
SH3BGRL3	7.13155048968868e-20	0.991044	0.521	0.452	1.28646039283494e-15
FGFRL1	1.57773025313541e-06	0.989211	0.284	0.304	0.0284607
HIBADH	1.59101801205853e-08	0.988646	0.494	0.445	0.000287004
SLC39A14	3.69975899499417e-58	0.986463	0.382	0.317	6.67399525106999e-54
FAM210A	5.42278904079066e-24	0.985247	0.489	0.407	9.78216915068227e-20
PRXL2B	1.12067009555966e-35	0.98495	0.47	0.3	2.02157678538007e-31
MAGEE1	2.11299811100942e-17	0.984178	0.347	0.218	3.8116372924499e-13
SMYD2	1.81575958170812e-21	0.983504	0.379	0.294	3.27544870944327e-17
ERBB4	3.56720750259444e-17	0.981733	0.32	0.204	6.43488561393011e-13
HSP90AB1	8.21910277523071e-35	0.981279	0.444	0.338	1.48264394962387e-30
CPSF6	0.160972	0.981205	0.424	0.42	1
RTN2	5.72230590016191e-13	0.981131	0.383	0.272	1.03224676133021e-08
NDUFA13	0.278668	0.980916	0.408	0.397	1
DGKE	0.00830244	0.980613	0.343	0.205	1
STPG3	0	0.979257	0.363	0.045	0
LYZL4	0.291641	0.978787	0.335	0.122	1
GPR37L1	1.53856767922433e-10	0.977282	0.367	0.386	2.77542223655276e-06
DRC1	2.7404978864759e-25	0.977049	0.302	0.171	4.94358413741388e-21
UVRAG	6.53891150124795e-17	0.976915	0.39	0.408	1.17955424571012e-12
DPYSL3	0.0134006	0.976868	0.553	0.573	1
SET	8.19141781585801e-11	0.976036	0.506	0.451	1.47764985980263e-06
TGFBR3	7.47234849621473e-12	0.975012	0.338	0.309	1.34793694523217e-07
NTN3	2.17107350649041e-33	0.974215	0.317	0.222	3.91639949835805e-29
RNF103	4.76921673198426e-11	0.971905	0.506	0.452	8.6031900628264e-07
SASH3	2.89581339690224e-20	0.96888	0.384	0.398	5.22375778667196e-16
PHYHD1	0.000136051	0.968474	0.346	0.37	1
KIAA1211	1.96026130310853e-16	0.968277	0.466	0.382	3.53611536467748e-12
DENND2A	1.6975371106769e-08	0.96694	0.444	0.498	0.000306219
SH3BGRL2	6.28402357757306e-05	0.966386	0.307	0.264	1
ADCY3	0.0433196	0.96637	0.408	0.379	1
PIK3R5	5.68799135773618e-11	0.96634	0.327	0.344	1.02605676102203e-06
SERPINE2	0.0369696	0.966032	0.412	0.417	1
GARS	1.47012579848632e-12	0.96581	0.394	0.419	2.65195992788947e-08
DENND3	0.00135621	0.96575	0.357	0.41	1
CYSTM1	1.83171459374365e-15	0.964918	0.479	0.408	3.30422995565417e-11
SENP2	0.285558	0.963279	0.406	0.4	1
ITGA7	0.00011602	0.962451	0.466	0.494	1
B3GNT2	0.314913	0.962054	0.37	0.335	1
FBXO41	0.210331	0.961405	0.31	0.225	1
ADCY5	5.01337997604249e-20	0.96115	0.469	0.403	9.04363613878305e-16
MYO5B	6.94053067142574e-16	0.960335	0.315	0.232	1.25200232781849e-11
EFHD2	2.32138895552947e-11	0.960068	0.324	0.22	4.18755353687961e-07
ODF2L	1.27730536477758e-194	0.959541	0.418	0.019	2.30413114752228e-190
ACOT11	3.84681707494031e-08	0.95939	0.314	0.378	0.000693927
SFXN3	0.683787	0.958493	0.404	0.396	1
TNFSF10	0.0131471	0.95849	0.257	0.33	1
DPP6	2.44320156840552e-07	0.958085	0.483	0.438	0.00440729
ZBTB7A	0.0461652	0.957273	0.362	0.34	1
WFS1	3.51261862865867e-09	0.956628	0.402	0.412	6.33641274423738e-05
HOXB1	1.74406491711088e-139	0.956187	0.426	0.08	3.14611870397631e-135
GTPBP2	3.77561087805888e-17	0.956103	0.416	0.478	6.81082446293041e-13
SETBP1	2.62285541293994e-16	0.953925	0.45	0.384	4.73136887940235e-12
DUOXA1	9.85012453051989e-200	0.953425	0.477	0.079	1.77686396406048e-195
FER1L6	6.77539003794759e-11	0.953364	0.314	0.238	1.22221260894537e-06
NME5	1.04228436805169e-21	0.951404	0.385	0.341	1.88017677152845e-17
NEDD8	0.00094205	0.951179	0.409	0.369	1
PLPPR5	9.60967143207784e-45	0.950851	0.374	0.276	1.73348862963252e-40
RFPL4AL1	1.46102540889353e-20	0.950727	0.328	0.165	2.63554373510305e-16
ATP5MC3	1.18109361018279e-13	0.949333	0.376	0.391	2.13057476340873e-09
EFR3B	3.57679746498129e-14	0.949255	0.352	0.377	6.45218494707975e-10
DERL2	0.00169101	0.949098	0.478	0.497	1
IMPAD1	1.63859348395214e-11	0.948511	0.506	0.457	2.95585878570127e-07
PDZRN4	9.57533484326362e-24	0.948239	0.319	0.305	1.72729465237632e-19
SEMA4F	1.41362625381631e-26	0.948215	0.381	0.25	2.55004039925925e-22
CTSO	3.35848034290433e-05	0.948022	0.424	0.464	0.605836
PSD3	8.67654615327021e-18	0.947402	0.35	0.21	1.56516216058841e-13
SLCO1C1	0.593289	0.947131	0.332	0.295	1
TBC1D1	0.00885304	0.94705	0.323	0.321	1
C17orf58	0.278813	0.94657	0.464	0.374	1
DMD	5.11787940942286e-11	0.946213	0.367	0.288	9.2321426666579e-07
SKA2	4.36337599865285e-169	0.946138	0.363	0.067	7.87109396396988e-165
RAB27A	0.0403546	0.946079	0.441	0.413	1
FAM126A	5.59936274893774e-14	0.94602	0.543	0.508	1.01006904628088e-09
MYOCD	0	0.945124	0.621	0.113	0
DOK6	1.62681909630507e-59	0.943347	0.328	0.151	2.93461896782472e-55
IKBKE	6.89383155081221e-89	0.942375	0.336	0.321	1.24357827345102e-84
OTUD1	2.05487602744408e-20	0.941415	0.462	0.418	3.70679086590637e-16
TMEM196	9.44118604410079e-24	0.941015	0.33	0.048	1.70309555049534e-19
WDR55	0.00227276	0.939649	0.457	0.475	1
THEMIS2	7.32577974070524e-38	0.937022	0.374	0.421	1.32149740742582e-33
ZFYVE21	0.84242	0.936619	0.302	0.259	1
CELA1	0	0.93536	0.541	0.098	0
KIF21A	0.0023742	0.933062	0.463	0.425	1
C3AR1	5.6682297166749e-11	0.932621	0.374	0.436	1.02249195859099e-06
CRTAC1	5.42793658588555e-27	0.931979	0.303	0.201	9.79145480727893e-23
ACBD3	8.48569052150457e-35	0.92915	0.517	0.422	1.53073371317421e-30
FNDC8	1.15436138473341e-105	0.928059	0.417	0.169	2.08235250192059e-101
SNTA1	0.0632765	0.926765	0.318	0.28	1
CPQ	2.55886327704624e-18	0.926343	0.372	0.431	4.61593346546371e-14
TGM7	4.71604757981085e-13	0.925594	0.306	0.115	8.50727822922079e-09
PRSS21	2.19155732965005e-146	0.925516	0.303	0.077	3.95335026695572e-142
UHRF1BP1L	7.68347888622487e-44	0.925375	0.506	0.411	1.3860227562861e-39
FLNB	7.85898537215519e-07	0.925072	0.534	0.499	0.0141768
DTWD1	1.65461286376587e-42	0.924846	0.326	0.279	2.98475614494726e-38
MST1R	1.01993092047697e-118	0.923328	0.319	0.099	1.8398533874484e-114
TUT7	0.065056	0.922937	0.484	0.478	1
CXADR	0.149664	0.922423	0.448	0.353	1
RRP8	0.0303569	0.922228	0.413	0.384	1
UQCC3	0.0247116	0.920614	0.403	0.408	1
PPFIA3	7.60760922403128e-06	0.91842	0.33	0.196	0.137234
ZNF579	0.000513654	0.918021	0.324	0.362	1
PKIA	1.68506622363507e-11	0.917918	0.38	0.284	3.0396909608153e-07
GOT1	4.92579400162754e-23	0.917677	0.334	0.199	8.88563979953592e-19
PLA2G2F	9.41552895025661e-117	0.917264	0.428	0.291	1.69846726733679e-112
TPMT	4.16729191534127e-55	0.916495	0.376	0.319	7.51737788608412e-51
ABHD8	1.33112824163865e-12	0.915981	0.372	0.328	2.40122223509195e-08
FKBP8	8.67507054575842e-12	0.915195	0.345	0.276	1.56489597574936e-07
C10orf90	1.75148199779494e-11	0.91441	0.462	0.443	3.1594983758223e-07
CPN1	4.77780818540333e-204	0.914216	0.459	0.089	8.61868818564907e-200
CDK5R1	0.0445042	0.913667	0.345	0.269	1
ARPC1A	2.16749154632759e-05	0.913638	0.498	0.468	0.390994
SPINK4	2.38095353640281e-59	0.913532	0.34	0.032	4.29500208431702e-55
CMKLR1	1.97970305039772e-09	0.91309	0.285	0.31	3.57118633261244e-05
AARS	0.689337	0.913048	0.423	0.4	1
MRVI1	7.86555130732318e-05	0.912941	0.312	0.294	1
STON2	1.83683965742625e-05	0.912071	0.378	0.402	0.331348
POSTN	4.36924595245965e-42	0.911575	0.218	0.343	7.88168277364197e-38
MICU3	3.48673867451748e-40	0.911434	0.418	0.32	6.28972789496208e-36
MARK4	0.00495343	0.91083	0.448	0.371	1
EMP3	1.452660978563e-10	0.910623	0.491	0.433	2.6204551392298e-06
CCDC107	3.4942133129466e-12	0.909903	0.478	0.447	6.30321139522438e-08
LRRN2	1.21091974341409e-25	0.909596	0.349	0.363	2.18437812514469e-21
S1PR5	1.21623169474723e-34	0.90865	0.319	0.382	2.19396035415453e-30
DEFB134	0	0.908409	0.404	0.125	0
HAPLN4	0.289784	0.908123	0.324	0.327	1
UBE2O	3.13489617749928e-20	0.907734	0.441	0.348	5.65503921459095e-16
SCN8A	0.0693363	0.906621	0.3	0.193	1
PPP2R2B	5.93001488610805e-06	0.906461	0.339	0.313	0.106972
GLIPR1	0.0137926	0.90383	0.437	0.413	1
PCBP3	0.10997	0.903253	0.387	0.281	1
GOLGA8M	0	0.902393	0.618	0.21	0
INTS8	0.000830425	0.902242	0.477	0.504	1
NEK11	9.3226046398274e-15	0.901916	0.41	0.423	1.68170465097847e-10
ANGPTL5	3.62418712858501e-90	0.901551	0.433	0.186	6.53767116125449e-86
FBXO44	1.64488939406958e-10	0.900243	0.346	0.248	2.96721597796211e-06
ENPP1	2.25920161862779e-13	0.899926	0.303	0.178	4.07537379984267e-09
LUZP2	0.734144	0.898748	0.43	0.447	1
LYL1	0.00258315	0.898326	0.206	0.324	1
TRAF5	0.5632	0.897997	0.428	0.293	1
PCDH7	7.05211228925261e-28	0.897835	0.385	0.236	1.27213053585828e-23
ATP13A5	4.10763903346099e-165	0.897693	0.433	0.177	7.40977005246028e-161
NFATC2	0.565374	0.895735	0.327	0.39	1
TPST2	9.26226202808366e-06	0.894821	0.405	0.378	0.167082
OAS1	0.000442341	0.894313	0.256	0.394	1
PRKCE	2.01165674392765e-19	0.891756	0.387	0.285	3.62882760037109e-15
HEBP2	1.11662446817124e-13	0.89162	0.469	0.411	2.0142788781341e-09
RTN4RL2	0.500813	0.890934	0.302	0.178	1
WDR49	3.49316640632267e-39	0.889516	0.294	0.334	6.30132288036546e-35
CYP4A22	1.63192315402895e-11	0.889275	0.339	0.021	2.94382617755282e-07
PPP3R1	5.84530872192427e-30	0.887374	0.325	0.194	1.05443524034792e-25
TMEM241	0.000821643	0.886959	0.379	0.329	1
TNC	9.34070123257443e-10	0.88608	0.539	0.494	1.6849690953441e-05
CDKN2D	1.1531013423768e-15	0.885625	0.373	0.279	2.0800795115135e-11
ELOVL4	0.00396528	0.883157	0.404	0.249	1
PTGER4	3.65437502380907e-07	0.881454	0.355	0.257	0.00659213
ETV3L	1.5875332391723e-181	0.881449	0.539	0.212	2.8637512101429e-177
KIAA1549L	0.000695816	0.881125	0.345	0.242	1
EPDR1	1.66326052766144e-11	0.878938	0.358	0.359	3.00035566584848e-07
ZNF844	0.346457	0.877634	0.281	0.31	1
FAM71F2	2.84936414972545e-22	0.875846	0.354	0.358	5.13996798968974e-18
RUNDC3A	1.83303253049015e-68	0.875722	0.317	0.166	3.30660738175119e-64
ZNHIT2	8.33839851469078e-18	0.875607	0.34	0.329	1.50416370806507e-13
KLHDC9	3.30349818621841e-10	0.874691	0.259	0.311	5.95918037811939e-06
ASIC3	0.965906	0.874308	0.32	0.336	1
ADAM28	0.586806	0.873471	0.332	0.404	1
PPARGC1A	1.47787520325123e-08	0.873135	0.397	0.341	0.000266594
CEBPA	0.00441572	0.873096	0.345	0.412	1
PAK1	6.33502710244062e-10	0.872456	0.336	0.217	1.14277553900926e-05
PLXDC2	3.71744475014552e-19	0.872242	0.413	0.489	6.7058985847875e-15
SMIM41	1.53755268430538e-306	0.87145	0.354	0.064	2.77359128721847e-302
TMEM262	2.73703257389185e-245	0.870257	0.311	0.063	4.9373330600435e-241
SEC31B	0.291836	0.869323	0.406	0.367	1
LINGO1	6.18780939566292e-24	0.867114	0.404	0.284	1.11621893688363e-19
SLC7A11	0.000151342	0.866324	0.355	0.338	1
ABLIM3	1.92932742665383e-51	0.866223	0.472	0.344	3.48031374494085e-47
TOB1	3.16642447770361e-07	0.865985	0.533	0.498	0.00571191
TM9SF1	1.61032317104895e-08	0.865931	0.458	0.492	0.000290486
IL20RB	5.28829628342255e-129	0.865701	0.396	0.093	9.53955766566595e-125
SLC4A3	2.42880643210633e-13	0.865133	0.459	0.38	4.38132392287661e-09
CIDEB	0.00243145	0.864978	0.337	0.118	1
GAS2	4.29939214547145e-45	0.864166	0.317	0.287	7.75567349121595e-41
EID3	1.72038050539253e-05	0.864091	0.362	0.297	0.310339
NCKAP1L	4.58536308624453e-07	0.861683	0.416	0.453	0.00827154
ADGRB2	3.04599839341189e-14	0.859376	0.394	0.308	5.4946765018757e-10
RAB11FIP5	3.42571173462262e-19	0.858272	0.403	0.324	6.17964139808574e-15
GPRASP2	0.00245131	0.858196	0.363	0.314	1
SIPA1L1	0.750991	0.856201	0.406	0.392	1
ZFHX3	2.24926743978451e-05	0.854838	0.402	0.445	0.405745
PDGFC	6.55871312971965e-64	0.85471	0.506	0.392	1.18312626147013e-59
LYSMD2	0.270909	0.854491	0.356	0.315	1
TCEAL2	6.63000258174964e-19	0.854176	0.307	0.213	1.19598616572182e-14
KCNN3	3.40924049569929e-16	0.853981	0.375	0.42	6.14992893019195e-12
RRAGD	2.05327007655013e-17	0.853456	0.523	0.465	3.70389389108878e-13
ZNF316	2.25084225057396e-10	0.853149	0.531	0.484	4.06029433581037e-06
SLC16A6	4.19506897300469e-113	0.852669	0.436	0.179	7.56748492040315e-109
GJB1	6.84730888434971e-08	0.852166	0.364	0.472	0.00123519
SAP18	1.18477786089743e-33	0.851991	0.476	0.364	2.13722078327288e-29
KDM5B	2.61734859780156e-17	0.851775	0.491	0.437	4.72143513557423e-13
CAV1	0.459796	0.851429	0.391	0.313	1
THRA	0.000361726	0.851049	0.414	0.377	1
MAP4	0.0403234	0.850577	0.434	0.407	1
HCCS	5.73903824947366e-49	0.850523	0.527	0.368	1.03526510982255e-44
CPXCR1	8.054117632622e-274	0.85049	0.332	0.034	1.45288227974868e-269
ATP1A1	0.515826	0.850132	0.344	0.275	1
KIF3C	4.84783765302942e-19	0.849994	0.352	0.232	8.74501434229978e-15
DAGLA	0.0465994	0.847721	0.387	0.364	1
KRTAP12-2	0.00424025	0.847603	0.364	0.21	1
GIMAP1	0.0590888	0.847207	0.294	0.368	1
COL11A2	0.362898	0.847027	0.341	0.348	1
HEPACAM	5.39338356106781e-56	0.845683	0.433	0.545	9.72912460581022e-52
COX5B	2.46593750443459e-18	0.845682	0.433	0.382	4.44830466424956e-14
CNTNAP1	0.108301	0.845445	0.307	0.244	1
CRY2	7.68039431760001e-36	0.84544	0.387	0.278	1.38546633095187e-31
ULK3	0.000463538	0.845387	0.294	0.367	1
IL31RA	1.09837642822194e-67	0.84512	0.487	0.148	1.98136123886955e-63
MYC	5.88603938280208e-24	0.844909	0.528	0.44	1.06178264426367e-19
ELK1	5.64842441625458e-35	0.843986	0.374	0.26	1.01891928044816e-30
STOM	0.000320378	0.843429	0.362	0.363	1
PDE1C	8.28103649634823e-83	0.842907	0.276	0.444	1.49381617357626e-78
CPLX4	1.21660797048615e-200	0.841537	0.447	0.046	2.19463911795997e-196
GSTO1	0.205885	0.841501	0.388	0.376	1
BBC3	0.032602	0.841157	0.336	0.329	1
ANKRD45	0.330731	0.840846	0.263	0.37	1
LCE3E	0	0.840746	0.654	0.124	0
CCDC85B	2.74637794128999e-37	0.840306	0.409	0.296	4.95419116829302e-33
CYP51A1	1.95137933314434e-35	0.839713	0.53	0.449	3.52009317905908e-31
CLVS2	0.0504544	0.838893	0.332	0.179	1
CLU	7.28189286967116e-14	0.837181	0.407	0.471	1.31358065475998e-09
GNG12	0.000518062	0.8354	0.505	0.511	1
SHC3	0.031258	0.834763	0.322	0.283	1
LAT2	0.816086	0.834531	0.312	0.415	1
NEK6	5.27541484168066e-13	0.834314	0.523	0.471	9.51632083290774e-09
DEDD2	1.94835400909293e-25	0.834012	0.382	0.321	3.51463579700274e-21
WDR63	2.7300510034302e-10	0.832953	0.327	0.081	4.92473900508774e-06
IGSF21	0.0866311	0.832576	0.381	0.32	1
TMC8	0.0017162	0.831591	0.233	0.355	1
SCAMP5	1.27878160833001e-11	0.829527	0.318	0.204	2.3067941432665e-07
RAB3IP	2.06549942658647e-05	0.828833	0.504	0.478	0.372595
MN1	5.16977612002813e-06	0.82824	0.313	0.311	0.0932576
SPACA6	3.75562767694732e-08	0.827351	0.425	0.419	0.000677478
FIZ1	5.44753013598113e-05	0.826975	0.291	0.306	0.98268
FAM169B	3.56436002707812e-218	0.825951	0.489	0.143	6.42974905284621e-214
ACOT7	7.57274573748016e-11	0.825404	0.315	0.222	1.36604760358405e-06
ZNF34	3.35179043739061e-05	0.824382	0.39	0.348	0.604629
EFNB3	0.000741416	0.824352	0.415	0.323	1
CD47	0.00977231	0.823707	0.426	0.419	1
ZNF394	0.00994541	0.822844	0.469	0.45	1
FRMD3	0.00042145	0.82101	0.427	0.334	1
PON2	2.48760216756208e-09	0.820664	0.5	0.557	4.48738555006523e-05
ARMCX1	1.81772686330162e-18	0.820075	0.498	0.438	3.27899748870979e-14
CHMP1B	4.22512067230928e-15	0.819919	0.499	0.428	7.62169518077872e-11
XYLT1	2.87970544202461e-11	0.819915	0.352	0.387	5.19470064686819e-07
CHRDL1	3.52856800000658e-15	0.819757	0.468	0.354	6.36518381521187e-11
TMEM100	0.00235156	0.819212	0.528	0.497	1
RABGEF1	1.15152281645086e-05	0.818269	0.37	0.398	0.207723
NXPH3	0.000116641	0.817965	0.471	0.403	1
TDRD15	2.30263171089599e-153	0.816632	0.3	0.068	4.15371734328528e-149
SLC35G2	0.302381	0.816179	0.392	0.352	1
PIK3C2B	1.8642187814119e-20	0.816147	0.394	0.46	3.36286425978893e-16
SMIM38	7.4085597113068e-32	0.815984	0.313	0.191	1.33643008632263e-27
AP3M2	1.29458826796295e-10	0.815309	0.368	0.315	2.33530777657837e-06
ATG16L1	0.303174	0.815203	0.411	0.342	1
USP53	0.708982	0.814784	0.376	0.353	1
USP2	0.00470488	0.813389	0.363	0.363	1
MYO5A	1.66792480703658e-05	0.813157	0.362	0.295	0.300877
KLC2	8.82399269026411e-07	0.813049	0.379	0.292	0.0159176
MROH1	0.000900507	0.812713	0.366	0.318	1
WAS	1.24061964351255e-42	0.810961	0.455	0.411	2.23795377493229e-38
ACBD4	2.38358940202048e-05	0.810442	0.307	0.338	0.429976
SLC15A3	0.00498835	0.810234	0.495	0.495	1
ZNF362	0.00122111	0.81002	0.453	0.478	1
SLC6A11	1.41289447010828e-10	0.809876	0.366	0.278	2.54872033462832e-06
DAPK3	4.09826014795001e-14	0.809589	0.527	0.467	7.39285148088702e-10
PADI2	3.36078188782753e-35	0.808446	0.46	0.555	6.06251444745207e-31
FOXG1	3.23965853764683e-09	0.807181	0.328	0.257	5.84402003606111e-05
GNA13	2.63960910381176e-06	0.806452	0.554	0.516	0.0476159
ZNF774	3.67583410721647e-08	0.805564	0.395	0.373	0.000663084
CKB	0.00849296	0.80368	0.326	0.272	1
BIN2	2.51143716905082e-76	0.80315	0.242	0.353	4.53038150925077e-72
AEN	5.61494025933483e-23	0.803081	0.495	0.443	1.01287907338141e-18
TMEM140	0.0657771	0.80272	0.369	0.486	1
TOP1	0.0778601	0.802177	0.509	0.499	1
CLIC4	0.995988	0.801836	0.607	0.607	1
SPEM3	2.22739549429008e-62	0.800714	0.387	0.14	4.01799873214988e-58
ASPH	6.46242914112427e-25	0.800707	0.485	0.403	1.16575759276741e-20
GPD1L	0.000463091	0.798786	0.343	0.334	1
MMD2	1.47895330727401e-26	0.798453	0.419	0.355	2.66788387099158e-22
CDKL1	6.99095531341069e-13	0.798335	0.365	0.264	1.26109842898615e-08
SOGA3	8.1995981602991e-17	0.797476	0.416	0.322	1.47912551213635e-12
ARSJ	1.18221600054604e-16	0.796598	0.312	0.21	2.13259944338501e-12
ISCA1	5.09203587111597e-31	0.795924	0.411	0.348	9.18552350790609e-27
SELENOK	3.7707139228219e-26	0.795778	0.562	0.477	6.80199084537843e-22
P2RY12	0.076743	0.795578	0.241	0.398	1
MSH4	1.46222122492536e-34	0.795176	0.436	0.239	2.63770086764285e-30
IL17RC	0.674319	0.795126	0.36	0.423	1
VAV3	0.000331678	0.794218	0.307	0.291	1
LAP3	0.930707	0.794157	0.47	0.477	1
PIK3R3	0.00360856	0.793821	0.436	0.402	1
CTBS	4.0083879797988e-09	0.792033	0.51	0.478	7.23073107675905e-05
GNB5	1.41366846455111e-05	0.792028	0.348	0.279	0.255012
HIPK3	6.76945358076218e-06	0.788277	0.429	0.371	0.122114
CDRT1	6.06245995022151e-65	0.787548	0.343	0.122	1.09360715042046e-60
CHI3L2	1.76707407975103e-68	0.786287	0.31	0.398	3.18762493246289e-64
ZDHHC22	1.32470733351905e-17	0.786058	0.369	0.242	2.38963955893502e-13
LRRK2	0.0817007	0.785787	0.336	0.374	1
LRP11	1.38831024508474e-08	0.785537	0.423	0.347	0.000250437
MXI1	0.140609	0.784597	0.437	0.431	1
ZNF784	4.98567587704657e-14	0.783779	0.376	0.342	8.99366071460431e-10
STK32C	5.81578023080824e-10	0.782911	0.377	0.305	1.0491085958355e-05
RPP38	0.0353033	0.780812	0.39	0.382	1
CACNA1G	0.000124095	0.780709	0.392	0.253	1
INPP5F	0.267074	0.780248	0.31	0.237	1
GPD1	2.55303728863425e-11	0.779927	0.449	0.469	4.60542396496732e-07
WEE1	1.36644772108632e-36	0.779195	0.538	0.406	2.46493504406761e-32
IFITM1	3.55317605272483e-239	0.778893	0.384	0.136	6.40957428151032e-235
OSBPL3	6.40884643196489e-13	0.778411	0.339	0.385	1.15609180786215e-08
ZNF781	1.36891846676964e-44	0.778274	0.306	0.226	2.46939202220576e-40
PFDN2	0.0591876	0.776986	0.433	0.408	1
LRP1B	0.0504377	0.776264	0.358	0.316	1
SLC25A23	2.94040643841078e-41	0.77558	0.415	0.289	5.30419917424921e-37
VAMP8	0.218794	0.774981	0.48	0.468	1
MAP3K19	0.00770274	0.77486	0.331	0.097	1
KAT2A	3.51039825182608e-06	0.77391	0.414	0.356	0.0633241
SSH1	0.773728	0.772761	0.436	0.446	1
RILP	2.05987394786229e-14	0.772553	0.258	0.303	3.71580661454878e-10
TMEM202	1.62292175391992e-78	0.77203	0.316	0.114	2.92758855189615e-74
MAP4K3	7.70085845069725e-06	0.771744	0.5	0.471	0.138916
PRSS37	6.48704054692077e-83	0.771743	0.451	0.112	1.17019724425904e-78
PRKCZ	2.76967510081824e-24	0.770624	0.312	0.227	4.99621691436601e-20
ARPP19	1.32131844626327e-12	0.770192	0.382	0.287	2.38352634521431e-08
TOM1	0.00241926	0.769875	0.435	0.409	1
PPP3CB	1.02489433797407e-16	0.76983	0.348	0.244	1.84880689627142e-12
ATP6V1C1	7.73258091532903e-30	0.769766	0.424	0.318	1.3948802713162e-25
RALBP1	0.000156305	0.76939	0.465	0.427	1
CTH	0.00608041	0.768709	0.308	0.353	1
FLCN	4.16526427365766e-06	0.768444	0.446	0.417	0.0751372
LYPD8	0.000112894	0.767672	0.332	0.166	1
FZD7	0.0257081	0.767341	0.306	0.37	1
ENTPD6	3.51779231274322e-23	0.766892	0.402	0.305	6.3457455529575e-19
ZNF473	1.20332377781247e-19	0.76683	0.453	0.348	2.17067576279592e-15
INAFM2	3.0998255133246e-05	0.766568	0.39	0.415	0.559178
ANKRD35	0.000429617	0.766481	0.225	0.339	1
FRMD5	2.11427026610246e-36	0.766168	0.348	0.49	3.81393213302223e-32
MXD1	0.391724	0.765683	0.452	0.386	1
MAP1LC3A	0.00188162	0.765619	0.324	0.239	1
SV2A	4.10416442184686e-06	0.765595	0.356	0.265	0.074035
VSIG4	7.29067843237764e-43	0.764977	0.429	0.546	1.3151654824166e-38
STBD1	0.918626	0.764739	0.39	0.308	1
GPI	5.35526074017586e-33	0.763885	0.412	0.293	9.66035484920323e-29
NQO2	1.76315435459742e-44	0.763539	0.484	0.388	3.18055414025828e-40
VEGFB	1.53173767957033e-06	0.762371	0.51	0.48	0.027631
C22orf31	9.13592080124649e-56	0.76217	0.321	0.227	1.64802875333685e-51
CMIP	5.98593866681796e-22	0.761216	0.434	0.338	1.07980347610729e-17
LPAR4	2.4090761081268e-78	0.761051	0.603	0.328	4.34573239144994e-74
C1orf216	0.0429172	0.760751	0.344	0.277	1
ABLIM1	0.112914	0.760541	0.361	0.365	1
KCNIP1	0.914194	0.760147	0.428	0.432	1
PIANP	0.301879	0.760127	0.385	0.317	1
DMRTA2	2.2945002945551e-154	0.759019	0.353	0.214	4.13904908134794e-150
PRDX5	1.96602347289424e-06	0.75901	0.388	0.402	0.0354651
KCNK2	0.000605879	0.757291	0.399	0.302	1
USP33	0.410099	0.756883	0.483	0.468	1
ARL4D	1.85272703665309e-17	0.756736	0.442	0.261	3.34213430141851e-13
MAN1A1	2.31247772230026e-37	0.756247	0.37	0.351	4.17147856325743e-33
ING2	5.36868671646202e-25	0.755196	0.505	0.404	9.68457396782584e-21
KLHDC8A	2.65295281285205e-19	0.75502	0.43	0.495	4.78566157910382e-15
GDAP1	1.30551028014681e-08	0.754567	0.341	0.269	0.000235501
ANKRD27	2.55286763495013e-06	0.754403	0.424	0.366	0.0460512
RALB	0.227981	0.751253	0.372	0.334	1
LEFTY1	2.56172436850957e-133	0.750359	0.4	0.138	4.62109458835441e-129
FCGR3A	3.14916562704382e-17	0.750253	0.499	0.556	5.68077987462434e-13
ACSM5	4.59664444231772e-34	0.750141	0.262	0.307	8.29188690949694e-30
PLA2G3	0.158632	0.749654	0.339	0.147	1
DNAJC9	0.00339765	0.749632	0.409	0.369	1
AIF1L	6.50833326382526e-66	0.74889	0.422	0.551	1.17403823746144e-61
FOCAD	1.43613250313974e-22	0.748881	0.402	0.248	2.59063942241378e-18
NOP2	0.119941	0.748769	0.448	0.439	1
ASTN1	2.76527282516021e-26	0.748187	0.496	0.42	4.9882756493065e-22
SRF	3.16950523402802e-29	0.747475	0.497	0.418	5.71747049166314e-25
EIF4E3	2.00784340041633e-49	0.747103	0.355	0.237	3.62194871001101e-45
SYCE1L	0	0.746971	0.536	0.145	0
PER1	5.69483124939248e-06	0.746547	0.413	0.38	0.102729
TSKU	8.08265236439947e-10	0.746467	0.554	0.424	1.45802966001402e-05
KRTAP21-2	3.23704154568591e-30	0.746141	0.38	0.254	5.83929924426282e-26
FERMT2	0.000221537	0.74572	0.46	0.433	1
IRF2BPL	4.13492998707695e-05	0.744504	0.498	0.472	0.7459
JADE1	0.00498762	0.744489	0.427	0.413	1
VPS51	0.00208132	0.743635	0.391	0.391	1
TRAF3IP1	4.84045347529611e-21	0.743054	0.447	0.368	8.73169402408665e-17
NDUFB10	9.76896718754412e-05	0.743009	0.462	0.421	1
CELA3B	7.43235473538527e-272	0.742596	0.321	0.019	1.34072247071615e-267
HPCAL1	0.373677	0.742007	0.36	0.318	1
NSMF	0.328307	0.74198	0.408	0.41	1
USPL1	9.43549396678601e-09	0.741939	0.454	0.425	0.000170207
ADRA1A	0.00768881	0.739769	0.326	0.308	1
LRP10	2.75724541428453e-06	0.739467	0.436	0.474	0.049738
SLC29A2	1.07015533267287e-20	0.738705	0.352	0.245	1.93045320460858e-16
C6orf15	1.65465107185922e-37	0.737634	0.381	0.197	2.98482506852685e-33
SLC25A22	2.54799082575498e-15	0.73682	0.34	0.238	4.59632065057941e-11
LINC00672	1.1785122002283e-33	0.735774	0.342	0.383	2.12591815799182e-29
CFTR	0	0.73547	0.381	0.061	0
ARID3A	1.38560129474904e-47	0.735243	0.485	0.356	2.49948617559779e-43
NT5E	8.35921707672214e-09	0.734505	0.407	0.418	0.000150792
DGKG	0.152962	0.734442	0.39	0.346	1
PKD1	0.0580187	0.734024	0.362	0.353	1
PRKACB	0.000178345	0.733975	0.371	0.302	1
COL8A1	1.42835687835655e-10	0.733953	0.364	0.237	2.57661297286739e-06
EFHC2	3.24695254741433e-21	0.73367	0.407	0.328	5.85717770028071e-17
COPZ2	2.09896935410165e-20	0.733576	0.411	0.454	3.78633081786396e-16
ARL1	0.41527	0.732793	0.45	0.45	1
NDUFC2	0.29971	0.732447	0.448	0.431	1
BCL2L2	7.95663826311271e-07	0.731844	0.334	0.281	0.014353
AP5S1	1.5644157832396e-08	0.731448	0.417	0.439	0.000282205
CHI3L1	6.87731375743494e-41	0.73091	0.377	0.367	1.24059862870369e-36
GPC4	0.056438	0.730888	0.453	0.405	1
SIRPA	0.520857	0.730859	0.337	0.288	1
TMEM62	0.247563	0.730018	0.305	0.343	1
ATP6V1D	5.38211957218645e-31	0.729757	0.453	0.346	9.70880549626713e-27
PPP1R16B	5.3867192108059e-05	0.728608	0.332	0.377	0.97171
LMO4	6.34538644876002e-36	0.728323	0.449	0.332	1.14464426149182e-31
NEUROD1	3.29403948678166e-30	0.728062	0.347	0.199	5.94211783020543e-26
SLFN14	1.68346940601512e-78	0.727713	0.476	0.237	3.03681046151067e-74
BTBD8	0.0206131	0.727598	0.319	0.28	1
ADCYAP1R1	0.519552	0.727587	0.49	0.491	1
CDH20	5.40577482474624e-16	0.727352	0.405	0.387	9.75147720635974e-12
SMPD3	1.42407805643243e-08	0.726784	0.434	0.307	0.000256889
STXBP5	1.23672682167414e-08	0.726347	0.345	0.248	0.000223093
TOMM6	2.92804423241609e-07	0.726218	0.493	0.462	0.0052819
AHNAK	1.51271865753888e-06	0.726186	0.409	0.451	0.0272879
ATXN1	3.28509973980482e-20	0.725746	0.442	0.365	5.92599142063392e-16
PPID	2.87724342389898e-37	0.725727	0.505	0.409	5.19025941237137e-33
CCDC117	0.429005	0.725527	0.342	0.301	1
FAXC	0.0231574	0.723519	0.347	0.298	1
TMEM38A	0.0853975	0.722325	0.379	0.296	1
IPO5	1.32110194630126e-05	0.722162	0.441	0.478	0.238314
FSD2	0	0.722118	0.472	0.047	0
CSPG5	0.00432564	0.721694	0.402	0.418	1
CSF1	4.25660088050823e-63	0.720447	0.4	0.529	7.6784823283488e-59
CEACAM5	7.8897764265614e-112	0.720394	0.568	0.343	1.42323676958741e-107
COX19	2.152105803479e-06	0.720215	0.384	0.442	0.0388218
CELF5	2.34661199414629e-20	0.719824	0.378	0.252	4.2330533762405e-16
FAM43B	6.21564618937845e-12	0.719732	0.331	0.491	1.12124041610198e-07
TMEM86B	1.29598376532551e-234	0.719701	0.473	0.285	2.33782511427069e-230
SYNM	1.72270916797929e-08	0.717631	0.379	0.436	0.00031076
PCDHA3	3.00130759583136e-32	0.717547	0.332	0.17	5.41405877212019e-28
GLIS3	1.12215064575325e-24	0.717408	0.415	0.43	2.02424754987429e-20
BIN1	2.73967753483884e-33	0.717014	0.42	0.504	4.94210430509578e-29
C11orf88	3.19578077937666e-32	0.716688	0.471	0.145	5.76486894791755e-28
TMEM132B	0.582701	0.716296	0.356	0.304	1
NIBAN1	4.10393740814208e-38	0.715611	0.43	0.362	7.40309269054749e-34
SHFL	0.432394	0.715373	0.394	0.405	1
TMEM35A	8.70675832918152e-26	0.71426	0.405	0.266	1.57061213500105e-21
SLITRK4	0.126808	0.714221	0.314	0.11	1
ATP6V0A4	6.53544506583291e-05	0.714078	0.309	0.107	1
XBP1	1.38317039102033e-103	0.713596	0.574	0.422	2.49510106836157e-99
FBXO6	2.70814531406801e-24	0.71232	0.321	0.213	4.88522333204728e-20
PURA	6.41489790774468e-06	0.71189	0.419	0.383	0.115718
ENKUR	0.00247179	0.711208	0.317	0.415	1
ITGB1BP1	1.19520062026346e-21	0.710663	0.513	0.455	2.15602239889325e-17
MGST2	0.171742	0.710125	0.408	0.443	1
NALCN	3.384664630807e-11	0.709035	0.307	0.35	6.10559652751276e-07
TMEFF1	0.574504	0.708878	0.479	0.487	1
TNR	0.303258	0.708808	0.526	0.52	1
BCAM	0.000422471	0.707676	0.348	0.361	1
PGGHG	0.0032776	0.706454	0.307	0.371	1
RHOBTB3	2.27442492593115e-37	0.706146	0.401	0.479	4.1028351238872e-33
TNS1	0.552079	0.706074	0.463	0.448	1
NAIF1	7.27731789825942e-24	0.705785	0.436	0.33	1.31275537566702e-19
MAOA	0.302327	0.705713	0.395	0.286	1
SNX32	6.40260506174927e-09	0.705231	0.37	0.226	0.000115497
KLRC3	0.00568614	0.705208	0.506	0.441	1
RNF11	7.12509661247528e-22	0.704904	0.416	0.303	1.28529617792442e-17
SDK1	0.147811	0.703706	0.36	0.381	1
PMP22	0.000539959	0.702618	0.457	0.488	1
MPP6	5.99946346487784e-37	0.702091	0.417	0.268	1.08224321442931e-32
MAP2	6.98999204695148e-59	0.700931	0.421	0.271	1.26092466534958e-54
DBN1	5.26958827605407e-09	0.700863	0.418	0.462	9.50581029117395e-05
SLC41A2	2.34053975187845e-57	0.699679	0.485	0.355	4.22209965841354e-53
S1PR1	0.00567463	0.699218	0.338	0.31	1
FBXO31	0.431717	0.698779	0.438	0.4	1
DNAL4	2.28790649314642e-05	0.698709	0.433	0.335	0.412715
MEIS3	3.19144029641242e-52	0.698101	0.49	0.375	5.75703915069837e-48
PIK3IP1	3.10626700552645e-12	0.698015	0.417	0.408	5.60339505126916e-08
TTBK1	0.0103096	0.697609	0.433	0.409	1
TM2D1	0.340142	0.697524	0.467	0.471	1
MAST1	1.42148080616153e-52	0.696646	0.422	0.286	2.56420922623479e-48
CYP11B1	0	0.695908	0.615	0.148	0
GNG7	0.00693277	0.695785	0.454	0.44	1
FUT11	9.48487827910325e-07	0.695341	0.43	0.369	0.0171098
NAP1L3	6.47016922681921e-56	0.695102	0.391	0.265	1.16715382682592e-51
RNF227	2.72864145537053e-18	0.694744	0.341	0.336	4.9221963213429e-14
INPP5A	1.51501944105258e-15	0.694337	0.424	0.368	2.73294356971475e-11
CDKL5	2.10713574301593e-15	0.694189	0.312	0.194	3.80106216682643e-11
NEXMIF	1.94299683963462e-07	0.693613	0.382	0.231	0.00350497
CDK14	6.17999163739944e-27	0.69339	0.482	0.397	1.11480869147048e-22
RNF144B	9.57396800883431e-15	0.6912	0.364	0.304	1.72704808911362e-10
CLBA1	1.41670056643927e-23	0.691073	0.336	0.317	2.55558615179979e-19
HIGD2A	1.0657137042789e-20	0.689839	0.51	0.433	1.92244095114871e-16
ODC1	0.000712223	0.689784	0.541	0.522	1
WBP2	1.62169201120728e-14	0.689297	0.395	0.329	2.9253702190168e-10
KCNF1	6.5112755940098e-15	0.688213	0.364	0.414	1.17456900440343e-10
RARS	0.00955603	0.688123	0.455	0.422	1
TMEM63C	4.94397564550582e-06	0.687843	0.314	0.191	0.0891844
RTL5	0.00356049	0.686343	0.343	0.355	1
VKORC1L1	0.000376896	0.686181	0.457	0.432	1
SRA1	0.93961	0.686131	0.48	0.478	1
KLF15	0.00016531	0.685449	0.436	0.398	1
CLEC7A	3.85155491400934e-11	0.685164	0.324	0.389	6.94781990938146e-07
DGKI	8.10714556242156e-31	0.684955	0.443	0.347	1.46244798800522e-26
PARP10	2.38210633389225e-09	0.684727	0.296	0.455	4.29708161570823e-05
CCDC106	0.838776	0.6839	0.434	0.422	1
PIK3R1	3.03542879163498e-10	0.683785	0.34	0.339	5.47560999723033e-06
C1QTNF3	1.28292857992583e-30	0.683122	0.482	0.391	2.3142748653282e-26
DENND6B	9.23250727072557e-15	0.683113	0.336	0.296	1.66545198656619e-10
CSGALNACT1	2.9876572155683e-19	0.68307	0.451	0.382	5.38943485116366e-15
SCD	1.6563547953287e-19	0.682741	0.464	0.526	2.98789841529344e-15
SSBP3	1.54944928408049e-10	0.682709	0.333	0.247	2.7950515635528e-06
WNT2	0.971279	0.682585	0.308	0.061	1
AGAP2	1.63149213022046e-53	0.682425	0.372	0.223	2.94304865370469e-49
TCP1	2.27989227463587e-06	0.682353	0.472	0.425	0.041127
NDRG2	0.511972	0.682073	0.306	0.317	1
DNAJC5	3.1144257487526e-17	0.681997	0.411	0.323	5.61811260817482e-13
FRMD4A	2.24023753864361e-12	0.680703	0.387	0.294	4.04116449595921e-08
GOLGA2	0.5692	0.679785	0.426	0.433	1
TRIB1	2.98178303199902e-84	0.679278	0.567	0.416	5.37883841142303e-80
ERICH1	0.0910042	0.678949	0.439	0.462	1
HES6	0.300405	0.678298	0.553	0.549	1
APOL2	0.000332775	0.677962	0.396	0.413	1
SHROOM2	6.32484464112789e-06	0.677835	0.4	0.376	0.114094
CLDN10	2.91150251962377e-10	0.677581	0.377	0.26	5.25205939514931e-06
RBMS3	0.357103	0.67744	0.366	0.313	1
GBE1	3.35945124176469e-93	0.677316	0.58	0.463	6.06011409501933e-89
ALDH5A1	0.360854	0.67577	0.387	0.358	1
CWC27	6.60991056559674e-54	0.674943	0.541	0.433	1.192361766928e-49
ATP6V1A	9.86130115123498e-13	0.674924	0.348	0.235	1.77888011467128e-08
GLRX	0.756699	0.674913	0.409	0.401	1
ICAM4	6.16456143597323e-71	0.674155	0.351	0.178	1.11202523743521e-66
USP14	9.44405508800075e-11	0.673185	0.457	0.513	1.70361309732445e-06
SYNC	0.108557	0.672397	0.375	0.345	1
NEU4	3.43524504264429e-06	0.672074	0.477	0.46	0.0619684
MSRB2	0.203261	0.671528	0.392	0.378	1
PGBD5	0.718857	0.671461	0.355	0.303	1
ARHGAP15	1.42802684498504e-06	0.670339	0.238	0.346	0.0257602
CABP4	2.06772248038991e-26	0.670219	0.384	0.193	3.72996458237536e-22
SCAI	8.66086683854062e-19	0.669936	0.422	0.311	1.56233376900434e-14
DTX1	0.573345	0.669171	0.411	0.404	1
IL21	6.94914667193583e-62	0.668358	0.313	0.128	1.2535565681505e-57
ODAPH	2.39755385287272e-124	0.667867	0.31	0.135	4.3249473951971e-120
ADGRL3	0.0782262	0.66783	0.421	0.388	1
TNFRSF25	0.839084	0.666988	0.347	0.354	1
FRAT2	8.16958848990672e-05	0.666979	0.308	0.344	1
TRIM37	0.0522905	0.666442	0.385	0.36	1
SIRPB1	4.33794432762623e-15	0.666154	0.31	0.249	7.82521777260496e-11
CGREF1	0.135035	0.664909	0.341	0.29	1
RNF175	4.65098943681759e-25	0.664843	0.342	0.192	8.38991984507525e-21
ATP5MPL	0.226081	0.664438	0.337	0.262	1
KCNA2	0.99134	0.663708	0.345	0.299	1
ARSG	2.79488447825647e-05	0.663586	0.253	0.319	0.504169
ATP6V1H	0.00154803	0.663317	0.319	0.233	1
TBC1D2	0.013175	0.662926	0.358	0.421	1
C1QTNF1	0.202256	0.662005	0.47	0.445	1
DHCR24	5.40917040139399e-26	0.66178	0.4	0.468	9.75760248707462e-22
FKBP9	3.59782122217101e-05	0.65903	0.521	0.484	0.649011
APCDD1	7.85207371919872e-52	0.658881	0.35	0.429	1.41643557820626e-47
C3orf18	4.40078302128091e-36	0.658363	0.355	0.327	7.93857249208864e-32
SGSM2	1.23123982564804e-09	0.656352	0.4	0.338	2.2210335214865e-05
NOP58	2.17977425179555e-10	0.656205	0.499	0.448	3.93209477281399e-06
KCNC3	1.78705897988642e-24	0.656171	0.396	0.286	3.22367569381711e-20
TMEM160	2.15643548026277e-15	0.655924	0.422	0.356	3.88999396284602e-11
VRK2	0.0224419	0.655505	0.299	0.381	1
CCT6B	1.19101876407561e-59	0.654823	0.474	0.372	2.14847874851599e-55
IL1RAP	2.33591747928993e-07	0.653757	0.462	0.457	0.00421376
CATSPERZ	2.70260606264566e-24	0.653524	0.312	0.154	4.87523107640651e-20
C2CD2	2.00508766745846e-40	0.652867	0.463	0.353	3.61697764332831e-36
C2orf72	0.0348538	0.652508	0.431	0.412	1
WDR37	6.52563233461882e-15	0.652414	0.402	0.321	1.17715881684189e-10
NOP53	1.68328498390426e-12	0.652409	0.448	0.397	3.0364777824649e-08
EPN1	0.350053	0.652231	0.413	0.384	1
RBP1	2.50722276076572e-63	0.652167	0.392	0.496	4.52277913814528e-59
GPX3	1.72830825995752e-07	0.651628	0.322	0.398	0.0031177
RNF157	8.49887538057209e-12	0.651344	0.424	0.337	1.5331121299014e-07
PRDM16	3.89031464135303e-09	0.650563	0.369	0.182	7.01773858153673e-05
HECW2	4.01435459648163e-05	0.650507	0.298	0.325	0.724149
ANGPTL8	2.63199133816705e-25	0.649969	0.335	0.131	4.74784917491954e-21
EFNA2	0.152956	0.649231	0.384	0.381	1
SLC2A13	2.84133543942686e-05	0.648615	0.354	0.285	0.512548
OTOA	4.72866354394813e-81	0.64847	0.391	0.095	8.53003616692803e-77
PPM1J	6.0188720316483e-49	0.647671	0.313	0.123	1.08574432578904e-44
GRK3	3.41433394318742e-05	0.647569	0.36	0.305	0.615912
KCTD10	0.411478	0.647442	0.395	0.374	1
THAP5	0.0707057	0.647345	0.419	0.346	1
DNAJC30	1.28633635293807e-05	0.646683	0.438	0.375	0.232042
ENTPD4	6.55538595427183e-27	0.645582	0.511	0.433	1.1825260722911e-22
TLR1	4.52659693476202e-16	0.645493	0.45	0.39	8.16552821061721e-12
USP11	3.989761407396e-14	0.645346	0.338	0.235	7.19713060280165e-10
C1orf167	1.69457092232393e-42	0.645116	0.274	0.329	3.05683648678014e-38
WNK2	0.14372	0.644987	0.392	0.355	1
FAM234B	8.22772166525694e-08	0.64444	0.388	0.323	0.0014842
PARS2	3.45104399471565e-14	0.644298	0.258	0.315	6.22533826206756e-10
KIAA0408	1.32718199942911e-09	0.644174	0.415	0.356	2.39410360877017e-05
SLC45A4	0.00651928	0.643254	0.251	0.341	1
TMEM268	0.000353721	0.642787	0.376	0.321	1
SMR3B	5.62707776550991e-79	0.64274	0.314	0.059	1.01506855812033e-74
ISCU	0.688193	0.642683	0.342	0.292	1
SLC4A7	1.95039769223112e-06	0.642291	0.395	0.347	0.0351832
GNG8	3.0826300478969e-10	0.640689	0.308	0.217	5.56075634340122e-06
ZDBF2	2.11496772875431e-18	0.640245	0.369	0.293	3.81519028589989e-14
BCKDK	2.75297882653327e-23	0.639962	0.532	0.458	4.96609850518337e-19
GOLIM4	1.99296731115737e-32	0.63978	0.45	0.546	3.59511373259678e-28
ATP5PF	5.5778283909145e-10	0.639719	0.417	0.373	1.00618446343707e-05
PLA2G4A	4.03222647619585e-13	0.63961	0.375	0.347	7.27373334040969e-09
PPME1	1.97752775468789e-50	0.639331	0.526	0.413	3.56726231668149e-46
DEXI	1.88383329760686e-12	0.639027	0.436	0.368	3.39824688555302e-08
ZBTB21	0.718825	0.638966	0.446	0.425	1
KDM1A	4.26577383402431e-29	0.638613	0.538	0.44	7.69502941919644e-25
SLC26A6	9.61063539824814e-07	0.638541	0.403	0.29	0.0173366
EEF1B2	0.000969654	0.63851	0.467	0.44	1
TLR5	9.44343694557084e-208	0.638385	0.367	0.174	1.70350159061152e-203
NDUFA5	1.13956827591763e-14	0.638273	0.408	0.318	2.05566721292782e-10
ACTR3	0.0795741	0.638183	0.492	0.502	1
PTH2	3.77747388814199e-51	0.636989	0.319	0.186	6.81418514681933e-47
RAB40C	0.654754	0.636901	0.372	0.36	1
HPGDS	5.87226265918672e-05	0.635069	0.344	0.38	1
PATJ	0.204561	0.634658	0.407	0.329	1
HMGB2	2.86017505777341e-19	0.634491	0.545	0.475	5.15946978671745e-15
ARIH1	2.40459878272503e-13	0.634369	0.507	0.47	4.33765574415768e-09
C15orf61	0.000990897	0.63408	0.334	0.318	1
YPEL3	0.000275922	0.63319	0.312	0.321	1
RNF187	7.3436770411609e-07	0.633065	0.407	0.34	0.0132473
PAX6	0.230157	0.632989	0.404	0.321	1
FAM181A	1.27894285767718e-12	0.632542	0.377	0.359	2.30708502096386e-08
P3R3URF	3.01496813592157e-19	0.631835	0.319	0.15	5.43870102038892e-15
ZNF74	0.00601156	0.631088	0.393	0.303	1
INTS6L	0.00287016	0.630866	0.436	0.355	1
ATG101	0.191667	0.630353	0.487	0.486	1
METTL26	5.69000638286611e-39	0.630075	0.505	0.4	1.02642025140522e-34
CFAP70	1.45496719968353e-05	0.629958	0.287	0.356	0.262462
NFATC4	2.11882573697966e-08	0.629596	0.382	0.305	0.000382215
LAGE3	3.75675678160997e-16	0.62936	0.48	0.403	6.77681355834623e-12
EYA2	0.0186039	0.629298	0.358	0.357	1
BRSK2	0.0130216	0.628126	0.394	0.349	1
PDZRN3	7.11964984669586e-54	0.627897	0.546	0.42	1.28431363584547e-49
GP1BB	3.30571234973134e-24	0.627199	0.39	0.285	5.96317450768036e-20
ILRUN	0.0540641	0.626611	0.387	0.383	1
HOMER1	0.42089	0.625741	0.341	0.278	1
SLC9A9	3.73764211061482e-25	0.624746	0.382	0.455	6.74233260333808e-21
SFXN5	6.48801509296955e-06	0.623892	0.457	0.428	0.117037
NDUFA1	2.29118889008933e-36	0.623541	0.525	0.421	4.13307563883214e-32
CRYL1	7.90530072678236e-05	0.623311	0.438	0.458	1
ETV3	4.61561515134017e-19	0.623245	0.409	0.345	8.32610817150254e-15
HEXA	4.57354247874306e-08	0.622601	0.457	0.513	0.000825021
BCL11B	0.0293671	0.621851	0.364	0.203	1
TANK	0.726347	0.620924	0.497	0.493	1
PRR7	0.00289917	0.62077	0.421	0.394	1
SUSD3	5.50961727169464e-16	0.619951	0.319	0.366	9.93879859640997e-12
APC	3.68761686487522e-09	0.619406	0.401	0.331	6.65209206254841e-05
LRP4	2.56425105875851e-06	0.619365	0.43	0.381	0.0462565
GPR146	4.59913234444207e-88	0.618433	0.312	0.157	8.29637483613906e-84
STAMBPL1	1.78241161456579e-14	0.618105	0.338	0.311	3.21529231151524e-10
CSRNP2	0.0118442	0.61778	0.417	0.394	1
WDR7	1.83454336274939e-05	0.617661	0.372	0.342	0.330933
MRTFA	6.0711953360197e-11	0.617533	0.478	0.422	1.09518292666459e-06
EFCC1	2.88908719875031e-19	0.616976	0.437	0.243	5.21162439782569e-15
SRRM1	2.68542558617801e-19	0.616918	0.571	0.504	4.84423921490651e-15
SLC26A11	0.188902	0.616714	0.418	0.403	1
MMP24OS	5.88255942644847e-19	0.61614	0.426	0.35	1.06115489493704e-14
HMGCR	0.00221988	0.616082	0.411	0.416	1
HOMER2	4.09785378358086e-06	0.615405	0.263	0.329	0.0739212
PDGFRL	1.42866235409324e-78	0.615095	0.364	0.113	2.5771640205488e-74
BEND6	0.00179111	0.614948	0.395	0.363	1
PAK3	0.153819	0.614754	0.305	0.193	1
TPD52	0.958795	0.614676	0.36	0.296	1
UBAP1L	5.47291911308062e-07	0.614315	0.357	0.424	0.0098726
GRAMD4	2.76262339741767e-06	0.614102	0.455	0.394	0.049835
RBFOX2	2.40816327616105e-29	0.613407	0.427	0.31	4.34408573386693e-25
RIN3	0.818699	0.613061	0.417	0.466	1
C9orf16	9.71328056305167e-22	0.612988	0.369	0.255	1.75217868076889e-17
DOK5	2.38308461228703e-07	0.612705	0.449	0.334	0.00429885
HIVEP2	0.989707	0.612089	0.377	0.335	1
NR2F1	4.03854412484218e-10	0.611073	0.406	0.434	7.28512974680281e-06
NUAK1	0.962765	0.610939	0.326	0.314	1
COG6	2.18133017821875e-06	0.610299	0.338	0.309	0.039349
COPS2	1.35982160074854e-17	0.610092	0.51	0.448	2.4529821855903e-13
CBARP	2.2382192415667e-10	0.609891	0.283	0.358	4.03752368986217e-06
TENT5A	5.36804100802406e-14	0.609561	0.487	0.373	9.68340917437461e-10
ZMYND10	2.06287509291819e-103	0.609483	0.416	0.176	3.72122038011512e-99
NFIB	7.02750046562578e-07	0.608709	0.488	0.533	0.0126769
SEL1L3	0.000607603	0.608426	0.408	0.326	1
PNMA8A	5.00402142658458e-47	0.608362	0.338	0.242	9.02675425141592e-43
UNC80	0.242556	0.607136	0.363	0.317	1
NAA20	0.311026	0.606817	0.433	0.456	1
TRIO	3.89474508485244e-34	0.606108	0.585	0.489	7.02573065856531e-30
AMIGO1	0.828417	0.606032	0.353	0.307	1
RUNX1T1	0.33491	0.605771	0.367	0.283	1
C16orf95	4.87858334243814e-05	0.605693	0.391	0.371	0.880048
PRKAR2B	7.61516473326451e-10	0.605345	0.344	0.217	1.37369956623358e-05
NAV2	0.0351455	0.604767	0.493	0.471	1
C16orf91	1.8440953434366e-59	0.604723	0.49	0.371	3.32656359002528e-55
NUDC	6.50901593736617e-05	0.604682	0.42	0.358	1
BMERB1	1.73151058509212e-15	0.604424	0.359	0.254	3.12347194444768e-11
RHBDL3	8.61481142169967e-36	0.604343	0.459	0.383	1.5540258323604e-31
SND1	2.28225686609152e-08	0.604255	0.482	0.518	0.000411696
AARS2	0.0186987	0.603179	0.492	0.452	1
TCHH	0.341001	0.602835	0.303	0.03	1
SATB2	0.950843	0.602467	0.341	0.284	1
ELL2	5.3863405753634e-09	0.601555	0.403	0.471	9.71641976389804e-05
CCNI	2.23753389904666e-63	0.601519	0.5	0.374	4.03628740049028e-59
[truncated: 5,893 more rows]
