# Supplementary material for: Spatial transcriptomics analysis identifies therapeutic targets in diffuse high-grade gliomas
Source: Front Mol Neurosci. 2024 Oct 24;17:1466302. doi: 10.3389/fnmol.2024.1466302 (PMC11552449; doi:10.3389/fnmol.2024.1466302)
Supplement: SUPPLEMENTARY TABLE S4 — Gene list associated with ubiquitination, RNA binding protein, and kinase. [file Table_4.XLSX]

## Sheet: Kinase
AAK1
AATK
ABL1
ABL2
ACVR1
ACVR1B
ACVR1C
ACVR2A
ACVR2B
ACVRL1
ADCK1
ADCK2
ADCK5
AKT1
AKT2
AKT3
ALK
ALPK1
ALPK2
ALPK3
AMHR2
ANKK1
ANTXR1
ARAF
ATM
ATR
AURKA
AURKB
AURKC
AXL
BCKDK
BCR
BLK
BMP2K
BMPR1A
BMPR1B
BMPR2
BMX
BRAF
BRD2
BRD3
BRD4
BRDT
BRSK1
BRSK2
BTK
BUB1
BUB1B
CAMK1
CAMK1D
CAMK1G
CAMK2A
CAMK2B
CAMK2D
CAMK2G
CAMK4
CAMKK1
CAMKK2
CAMKV
CASK
CDC42BPA
CDC42BPB
CDC42BPG
CDC7
CDK1
CDK10
CDK11A
CDK11B
CDK12
CDK13
CDK14
CDK15
CDK16
CDK17
CDK18
CDK19
CDK2
CDK20
CDK3
CDK4
CDK5
CDK6
CDK7
CDK8
CDK9
CDKL1
CDKL2
CDKL3
CDKL4
CDKL5
CHEK1
CHEK2
CHUK
CIT
CLK1
CLK2
CLK3
CLK4
COQ8A
COQ8B
CSF1R
CSK
CSNK1A1
CSNK1A1L
CSNK1D
CSNK1E
CSNK1G1
CSNK1G2
CSNK1G3
CSNK2A1
CSNK2A2
CSNK2A3
DAPK1
DAPK2
DAPK3
DCLK1
DCLK2
DCLK3
DDR1
DDR2
DMPK
DSTYK
DYRK1A
DYRK1B
DYRK2
DYRK3
DYRK4
EEF2K
EFNA2
EGFR
EIF2AK1
EIF2AK2
EIF2AK3
EIF2AK4
EIF2AK4-b
EPHA1
EPHA10
EPHA2
EPHA3
EPHA4
EPHA5
EPHA6
EPHA7
EPHA8
EPHB1
EPHB2
EPHB3
EPHB4
EPHB6
ERBB2
ERBB3
ERBB4
ERN1
ERN2
FASTK
FER
FES
FGFR1
FGFR2
FGFR3
FGFR4
FGR
FLT1
FLT3
FLT4
FRK
FYN
GAK
GCK
GRK1
GRK2
GRK3
GRK4
GRK5
GRK6
GRK7
GSK3A
GSK3B
GUCY2C
GUCY2D
GUCY2F
HASPIN
HCK
HIPK1
HIPK2
HIPK3
HIPK4
HSPB8
HUNK
ICK
IGF1R
IKBKB
IKBKE
ILK
INSR
INSRR
IRAK1
IRAK2
IRAK3
IRAK4
ITK
JAK1
JAK1-b
JAK2
JAK2-b
JAK3
JAK3-b
KALRN
KDR
KIT
KSR1
KSR2
LATS1
LATS2
LCK
LIMK1
LIMK2
LMTK2
LMTK3
LRRK1
LRRK2
LTK
LYN
MAK
MAP2K1
MAP2K2
MAP2K3
MAP2K4
MAP2K5
MAP2K6
MAP2K7
MAP3K1
MAP3K10
MAP3K11
MAP3K12
MAP3K13
MAP3K14
MAP3K15
MAP3K19
MAP3K2
MAP3K20
MAP3K21
MAP3K3
MAP3K4
MAP3K5
MAP3K6
MAP3K7
MAP3K8
MAP3K9
MAP4K1
MAP4K2
MAP4K3
MAP4K4
MAP4K5
MAPK1
MAPK10
MAPK11
MAPK12
MAPK13
MAPK14
MAPK15
MAPK3
MAPK4
MAPK6
MAPK7
MAPK8
MAPK9
MAPKAPK2
MAPKAPK3
MAPKAPK5
MARK1
MARK2
MARK3
MARK4
MAST1
MAST2
MAST3
MAST4
MASTL
MATK
MELK
MERTK
MET
MINK1
MKNK1
MKNK2
MLKL
MOK
MOS
MST1R
MTOR
MUSK
MYLK
MYLK2
MYLK3
MYLK4
MYO3A
MYO3B
NEK1
NEK10
NEK11
NEK2
NEK3
NEK4
NEK5
NEK6
NEK7
NEK8
NEK9
NIM1K
NLK
NPR1
NPR2
NRBP1
NRBP2
NRK
NTRK1
NTRK2
NTRK3
NUAK1
NUAK2
OBSCN
OBSCN-b
OXSR1
PAK1
PAK2
PAK3
PAK4
PAK5
PAK6
PAN3
PASK
PBK
PDGFRA
PDGFRB
PDIK1L
PDK1
PDK2
PDK3
PDK4
PDPK1
PDPK2P
PEAK1
PHKG1
PHKG2
PI4K2A
PI4K2B
PI4KA
PI4KAP1
PI4KAP2
PI4KB
PIK3C2A
PIK3C2B
PIK3C2G
PIK3C3
PIK3CA
PIK3CB
PIK3CD
PIK3CG
PIK3R4
PIM1
PIM2
PIM3
PINK1
PIP4K2A
PIP4K2B
PIP4K2C
PIP5K1A
PIP5K1B
PIP5K1C
PKDCC
PKMYT1
PKN1
PKN2
PKN3
PLK1
PLK2
PLK3
PLK4
PLK5
PNCK
POMK
PRAG1
PRKAA1
PRKAA2
PRKACA
PRKACB
PRKACG
PRKCA
PRKCB
PRKCD
PRKCE
PRKCG
PRKCH
PRKCI
PRKCQ
PRKCZ
PRKD1
PRKD2
PRKD3
PRKG1
PRKG2
PRKX
PRKY
PRPF4B
PSKH1
PSKH2
PTK2
PTK2B
PTK6
PTK7
PXK
RAF1
RET
RIOK1
RIOK2
RIOK3
RIPK1
RIPK2
RIPK3
RIPK4
RNASEL
ROCK1
ROCK2
ROR1
ROR2
ROS1
RPS6KA1
RPS6KA1-b
RPS6KA2
RPS6KA2-b
RPS6KA3
RPS6KA3-b
RPS6KA4
RPS6KA4-b
RPS6KA5
RPS6KA5-b
RPS6KA6
RPS6KA6-b
RPS6KB1
RPS6KB2
RPS6KC1
RPS6KL1
RYK
SBK1
SBK2
SBK3
SCYL1
SCYL2
SCYL3
SGK1
SGK2
SGK3
SGK494
SIK1
SIK2
SIK3
SLK
SMG1
SNRK
SPEG
SPEG-b
SRC
SRMS
SRPK1
SRPK2
SRPK3
STK10
STK11
STK16
STK17A
STK17B
STK19
STK24
STK25
STK26
STK3
STK31
STK32A
STK32B
STK32C
STK33
STK35
STK36
STK38
STK38L
STK39
STK4
STK40
STKLD1
STRADA
STRADB
STYK1
SYK
TAF1
TAF1L
TAOK1
TAOK2
TAOK3
TBCK
TBK1
TEC
TEK
TESK1
TESK2
TEX14
TGFBR1
TGFBR2
TIE1
TLK1
TLK2
TNIK
TNK1
TNK2
TNNI3K
TP53RK
TRIB1
TRIB2
TRIB3
TRIM24
TRIM28
TRIM33
TRIO
TRPM6
TRPM7
TRRAP
TSSK1B
TSSK2
TSSK3
TSSK4
TSSK6
TTBK1
TTBK2
TTK
TTN
TXK
TYK2
TYK2-b
TYRO3
UHMK1
ULK1
ULK2
ULK3
ULK4
VRK1
VRK2
VRK3
WEE1
WEE2
WNK1
WNK2
WNK3
WNK4
YES1
ZAP70

## Sheet: RBP
CNP
OAS1
OAS2
OASL
PAPSS1
PAPSS2
HIBADH
HPD
XRN1
PFKFB3
AKAP7
AKAP8
ARF1
ARL6IP4
AFF1
AFF2
AFF3
AHNAK
ARID5A
ABCB1
ABCE1
ATPAF1
ATP5A1
ATP5B
ATP5E
ATP5C1
ATP5I
ATP1A1
ATP1B2
ATP2A2
ATP2C1
AUH
AGFG1
BCDIN3D
BAG4
BMS1
BRCA1
BTG3
BUD31
BLM
C1D
CEBPZ
CNBP
CNOT1
CNOT3
CD2BP2
CD3EAP
CD44
CD68
CLK1
CLK2
CLK3
CRTC2
CRKL
CELF2
CELF3
CWC27
CWF19L1
CWF19L2
CXXC5
DALRD3
DAZAP2
DZIP1L
DZIP1
DZIP3
DDX10
DDX3X
DDX3Y
DDX42
DDX46
DDX5
DDX53
DDX59
DDX6
DDX60L
DHX15
DHX16
DHX32
DHX37
DHX40
DHX8
DEK
DENND4B
DDX58
DDX60
DHX29
DHX30
DHX34
DHX57
DHX9
DNMT1
POLA1
POLG
DND1
DRAP1
DNAJA1
DNAJC14
DNAJC21
EAPP
E4F1
ELAVL1
ELAVL2
ELAVL3
ELAVL4
EPHA8
ERCC5
ERI2
ERI3
EWSR1
ERAL1
FBXO31
FASTKD1
FASTKD3
FAU
FRMPD2
FARP2
FGFR1OP
FKBP1A
FKBP2
FKBP3
FKBP4
FXR1
FXR2
FRG1
FUS
FASTK
FCGR2B
FTSJ3
GNL1
GNL2
GPR6
GPATCH4
GRSF1
GSPT1
GSPT2
G3BP1
GABPB1
GATA1
GDI2
GLE1
GIGYF1
GIGYF2
GTPBP10
H1F0
H2AFX
H2AFY
HEATR6
HUWE1
HTATSF1
HBP1
HTRA2
HTRA4
IK
INO80C
INO80D
JOSD1
JUN
KHDRBS2
KHDRBS3
KHNYN
KIAA0100
KIAA0141
KIAA0922
KIN
LRP1
LASP1
L1TD1
LRRFIP1
LSM1
LSM12
LSM3
LSM6
LUC7L3
LARP1
LARP1B
LARP4
LARP7
MPHOSPH10
MAD2L1
MAMDC2
MIF4GD
MLLT1
MLLT3
MORC3
MORN3
MAZ
NAA10
NAA16
NAA30
NSF
NMI
NMT1
NWD1
NADK
NQO1
NDUFS6
N4BP1
N4BP2
NKRF
NKX2-5
NLRP11
NME6
NOP14
NOP2
NSUN2
NOVA1
NSA2
NUFIP2
OTUD4
PAN2
PATL1
PATL2
PAXIP1
PSIP1
PCF11
PCID2
PDAP1
PHF1
PHF13
PHF5A
PMS1
POP4
POP7
POU5F1
PPARGC1B
PRDM15
PWP2
R3HDM1
RAB11FIP1
RALYL
RANBP2
RANBP3L
RANBP6
RAN
RGPD3
RGPD8
RBBP5
RBBP6
RBBP7
RBM3
RBM10
RBM11
RBM12B
RBM23
RBM25
RBM34
RBM39
RBM44
RBM45
RBM47
RBM5
RBM6
RBMXL2
RBMX
RBMS1
RBMS2
RBMS3
RBPMS2
RNPS1
RNMT
RNGTT
POLR1A
POLR1C
RPAP2
POLR2A
POLR2B
POLR2C
POLR2D
POLR2E
POLR2F
POLR2G
POLR2I
POLR2K
POLR2L
POLR3A
POLR3D
POLR3G
POLRMT
RPUSD2
RPUSD3
RALGPS2
RANGAP1
RECQL5
RECQL
ROCK2
SAG
S100A4
S100A9
S100B
SARNP
SEC24D
SEC31A
SMYD4
SETMAR
SETD1A
SETD3
SET
SH2B2
SH3BGR
SHQ1
SLC9A3R1
SLU7
SMAD1
SMAD2
SMAD3
SMAD4
SMAD6
SMAD7
SMAD9
SMG6
SNW1
SON
SOS1
SOS2
SPTY2D1
SUPT4H1
SUPT5H
SUPT6H
SRPK2
SOX11
SOX2
SOX9
SUB1
SUZ12
SMARCA5
SYF2
SEC61A1
SEC61B
SAP18
SSB
SKIV2L2
SKIV2L
SPI1
SUPV3L1
TARBP1
TARDBP
TARBP2
TAF7
TAF9
TAF1B
TBC1D1
TBC1D10B
TBC1D3
TIPARP
THOC6
THOC7
TIAL1
TIA1
TNFAIP8L2
TRAP1
TNFRSF13B
TRAF3IP2
TROVE2
TSR1
TRUB2
TSFM
TUFM
U2AF1
U2AF2
B3GNTL1
UAP1
URB1
URB2
USO1
UTP20
VSIG8
WDHD1
WDR25
WDR4
WDR43
WDR46
WDR5
WDR53
WDR62
WDR74
WDR75
WISP3
WBP4
WRN
WBSCR22
WTIP
XRCC5
XRCC6
YBX1
YOD1
YY1
YAP1
ZFP36L1
ZFP36L2
ZFP36
ABHD12B
ACAT1
ACAA1
ACAA2
ACO1
ARPC1B
ACTN1
ACTN3
ACTN4
ACSF3
ACOT6
APEH
ADARB1
ADAR
ADAT2
ADK
AHCYL1
AARS2
AARS
ALDH18A1
ALDH5A1
ALDH6A1
ALDH7A1
AKR1B15
ALDOA
ALDOC
ALKBH1
ALKBH5
AFP
AZGP1
AIMP1
AIMP2
APBB1IP
ANGEL2
ANG
ANK3
ANKRD17
ANXA1
ANXA11
ANXA2
ANXA4
ANXA7
APOBEC1
APOBEC3H
APOB
APOH
APTX
APEX1
ALOX15
ARCN1
RSRC2
JMJD6
ASS1
RARS2
RARS
ARRB1
NARS
DARS2
DARS
ASTE1
ASTN2
ATXN1L
ATXN1
ATXN3
ATXN7L2
ATN1
BHLHA15
BZW1
BTF3
BAAT
BLVRB
BOP1
BASP1
BCAT2
BCAS2
BRD2
BRD4
BYSL
CHERP
CAMK2G
CALD1
CANX
CAPN13
CAPN5
CAST
CNN1
CALR
CASQ2
CALU
CASC3
CAPRIN2
CA1
CSNK2A1
CSNK2A2
CLPP
CAT
CTNNA1
CTNND1
CTSD
CTSO
CDX1
CAPRIN1
CDC123
CDC37
CDC40
CDCA2
CENPL
CENPQ
CENPV
CERKL
CCT2
CCT3
CCT4
CCT5
CCT6A
CHI3L1
CBX4
CBX6
CHD2
CHD3
CHGA
C15orf52
CXorf23
CSE1L
CELA2B
CS
CLTC
CPSF4L
CPSF4
CPSF6
CSTF1
CSTF2
CSTF3
F12
COPB1
CFL1
CC2D1B
CCDC84
CIRBP
COL3A1
COL14A1
C1QBP
C4BPA
CPLX2
CPNE3
CORO1A
CTTN
CRYAB
CRYBB1
CRYZ
CAND1
CCNI2
CCNT1
CCNT2
CDK11B
CDK13
CDK9
CDKN2A
CDKL3
CSTB
CST3
CST5
CSRP1
CRIP2
CARS
CYP1A1
CYP19A1
CYP2A6
CYP2E1
CYP4V2
CYB5R3
CYCS
POR
CYFIP1
CLASP2
CTU1
CTU2
DAP3
DCP1B
DCP2
DCN
DHRS7B
DAZ2
DENR
DHPS
DNTTIP2
DNASE2
DUT
DCD
DMKN
DSP
DRG2
DIAPH1
DBI
DHFR
DLAT
DBT
DLD
DUS1L
DUS4L
DPP8
DLX2
DUSP11
DUSP14
DUSP3
DNM1
DYNC1H1
DYNC1I2
DYNC1LI2
DYNLL1
DKC1
DST
ECD
ENOX2
ELOF1
EFTUD2
ELL2
ELL
EED
EBP
ENDOG
ENDOU
ERP29
ERN1
ERN2
ENSA
EDF1
ERH
EZH2
ENO1
ENO2
ENO3
EFNA1
EPPK1
EPB41L2
EPB41
EEF2K
EEF1A1
EEF1A2
EEF1D
EEF1E1
EEF1G
EEF2
EIF1
EIF1AX
EIF1AY
EIF1B
EIF2AK2
EIF2S1
EIF2S2
EIF2S3
EIF2B1
EIF2B2
EIF2B5
EIF3A
EIF3B
EIF3CL
EIF3D
EIF3E
EIF3F
EIF3G
EIF3H
EIF3I
EIF3M
EIF4G1
EIF4G2
EIF4G3
EIF4A1
EIF4A3
EIF4B
EIF4EBP1
EIF4EBP2
EIF4E1B
EIF4E2
EIF4E
EIF4H
EIF5
EIF5A
EIF5AL1
EIF5B
EIF6
ETF1
ERI1
EXOSC10
EXOSC2
EXOSC6
EXOSC7
EXOSC9
XPO1
XPOT
EZR
FIP1L1
FAM177A1
FAM50A
FAM83H
FAM98B
FAM98C
FDPS
FSCN1
FADS2
FASN
FTL
FBL
FBN1
FGF10
FGF3
FGF8
FGF9
FN1
FNDC3B
FLNA
FLNB
FEN1
FOXA3
FOXP4
FMNL1
FMR1
FAHD2B
FRK
LGALS1
LGALS3
GIP
GTF2E1
GTF2E2
GTF2F1
GTF2H2
GCM2
GCLC
GOT2
GLS
GFPT1
QARS
EPRS
GATC
EARS2
GLRX3
GSTP1
GSTZ1
GPX4
GAPDH
GAPDHS
GK2
GP2
GARS
GLYR1
GOLGA4
GRN
GADD45B
GAS2
GRB2
GRB7
GMPS
GBP2
HSP90AA1
HSP90B1
HSPA1A
HSPA1B
HSPA5
HSPA8
HSPA9
HSPB1
HSPD1
HSPE1
HLTF
HELZ
HDGF
HP1BP3
HNRNPA0
HNRNPA1
HNRNPA1L2
HNRNPA2B1
HNRNPA3
HNRNPF
HNRNPH1
HNRNPH2
HNRNPH3
HNRNPL
HNRNPM
HNRNPUL2
HNRNPU
HEXIM1
HDLBP
HMGB1
HMGB2
HMGB3
HMGN2
HMGN5
HINT1
HARS2
HIST1H1A
HIST1H1B
HIST1H1C
HIST1H1D
HIST1H1E
HIST1H1T
HIST1H2AG
HIST2H2AB
HIST2H2AC
HIST2H2BF
HOXB6
HABP4
HYAL3
HADH
HSD17B13
IGHMBP2
IPO13
IPO5
IPO7
IPO8
IMMT
IMPDH1
IMPDH2
IGF2BP3
INTS1
INTS3
INTS5
ITGB3BP
IFI16
IFI35
IFIT1
IFIT1B
IFIT2
IFIT3
IFIT5
IFRD1
IFRD2
IL6ST
ILF2
ILF3
IREB2
IAH1
IDH1
IDH2
IDH3G
IARS
KLK3
KPNA1
KPNA2
KPNA3
KPNA4
KPNB1
KRT18
KTN1
KIF1C
KIF23
KIF2A
LACTB2
LACTB
LDHA
LDHB
LPO
LMNA
LBR
LAMA2
LEPR
LCMT2
LRPPRC
LRRC23
LRRC28
LRRC47
LRRIQ3
LETM1
LARS2
LTA4H
LIN28B
LONP1
LUM
KDM1A
KDM5A
KDM6A
KARS
MAGOH
HLA-A
MVP
MKRN3
MDH1
MCAT
MKI67
MMP7
MDC1
MITF
MANF
MSLN
MBLAC1
MTHFSD
MAT1A
MAT2A
METAP2
MARS
MECP2
MTHFD1
MEPCE
METTL3
MEX3A
MEX3B
MEX3C
MEX3D
MFAP1
MGST1
MARK2
MAP1B
MAP2
MAP4
MAPRE1
MAPT
MDK
MFGE8
MRM1
MRPL10
MRPL12
MRPL14
MRPL19
MRPL2
MRPL21
MRPL23
MRPL28
MRPL3
MRPL33
MRPL41
MRPL49
MRPL51
MRPL54
MRPL55
MRPS10
MRPS11
MRPS12
MRPS14
MRPS15
MRPS21
MRPS22
MRPS25
MRPS35
MRPS5
MRPS6
MRPS9
MTRF1
MTIF2
MAPK3
MAPKBP1
MAP2K1
MSN
MOCS2
MSX2
MSI1
MBNL2
MLLT11
MEF2C
MYH14
MYH9
MYLK4
NANOS2
NANOS3
NKTR
NBPF10
NET1
NCF2
NOS1AP
NONO
NVL
NCBP1
NCBP2
NCOA6
NR0B1
NR3C1
NFX1
NUTF2
NOL3
NOL8
NOM1
NCL
NPM1
NPM3
NUP62
NUP98
NUPL2
NAP1L1
NUDT1
NUDT21
NUDT7
OGN
OXSR1
PAK3
PAK4
PNMA6A
PNPLA5
PXN
PTCD1
PTX3
PGLYRP1
PTRH1
PIN1
PPIA
PPIB
PPID
PPIF
PPIG
PPIH
PRDX1
PRDX3
PPARG
PPRC1
PES1
PBLD
FARS2
PEBP1
PIGH
PIP4K2A
PTDSS1
PDE12
PDE1C
PDE2A
PHGDH
PLA2G1B
PLD6
PAICS
PSTK
PIWIL3
PIWIL4
PAFAH1B3
PECAM1
PDGFB
PLEKHO1
PLEK
PLEC
PLRG1
PAPD4
PAPD7
PABPC1L2A
PABPC1L
PABPC1
PABPC4L
PABPC4
PABPN1L
PABPN1
PAPOLA
PARN
PARP1
PARP14
PCBP1
PCBP2
PCBP3
PCBP4
PQBP1
PTRF
GALNT1
PTBP1
KCTD18
PRPF3
PRPF38B
PRPF4
PRPF40A
PRPF40B
PRPF4B
PRPF6
PRPF8
PRIM1
PLOD1
PFN1
PGRMC1
PDCD11
PDCD4
PIP
PSRC1
PRR3
PELP1
P4HB
PREPL
PARS2
PCCA
PSMC1
PSMC2
PSMD12
PSMD4
PSMA1
PSMA4
PSMB1
PRKRA
PDIA2
PDIA3
PDIA4
PRKD1
PKN2
PRKAR2A
PRKDC
PPP1CC
PPP1R3F
PPP1R8
PPP5C
PPEF1
PPM1F
PPM1G
PTAR1
PTPN1
PTPN11
PTPN12
PTPRZ1
PTMA
PUSL1
PUM1
PURA
PC
RDX
RFTN1
RIMS1
RPRD2
RGS8
RGS9
RCC1
RFX5
RRAS2
RFC1
RPA3
RIF1
RTN3
RARA
RNASE1
RNASE10
RNASE12
RNASE13
RNASE2
RNASE3
RNASE9
RNASEH2A
RNASEH2B
RNASEL
RPP14
RPP30
RPP38
RNASET2
RNH1
RAE1
RAVER1
RPN1
RSL1D1
RRP1
RRP12
RRP1B
RRP8
RRP9
RPL10A
RPL11
RPL12
RPL13
RPL14
RPL15
RPL18A
RPL19
RPL22L1
RPL22
RPL23
RPL24
RPL26
RPL27
RPL28
RPL29
RPL30
RPL31
RPL34
RPL35
RPL35A
RPL36A
RPL37
RPL37A
RPL38
RPL39
RPL4
RPL41
RPL6
RPL7L1
RPL7
RPL8
RPL9
RPS10
RPS11
RPS12
RPS13
RPS14
RPS15
RPS15A
RPS16
RPS17
RPS18
RPS19
RPS2
RPS20
RPS21
RPS23
RPS24
RPS25
RPS26
RPS27L
RPS27
RPS27A
RPS28
RPS29
RPS3
RPS4X
RPS4Y1
RPS5
RPS6
RPS7
RPS8
RPS9
RPSA
RPLP0
RRS1
RC3H1
RNF113A
RNF113B
RNF144A
SAFB
SAFB2
SLFN11
SCAMP2
SCAMP3
SLPI
SPR
SRRM1
SHMT1
SRRM3
SRRM4
STK10
STK19
SERPINH1
SRF
SARS
SESN2
SIPA1L3
SRP14
SRP19
SRP54
SRP72
SSR1
SSBP1
SNRPD1
SNRPD2
SNRNP70
SNRNP35
SNRNP48
SNRNP200
SNRPA
SNRPB2
SNRPC
SNRPE
SNRPF
SNRPG
SNRPN
SNRPB
SUMO1
SUMO2
SUMO3
SNUPN
SLC10A2
SLC13A5
SLC16A3
SLC2A2
SLC25A11
SLC25A5
SLC3A2
SLC33A1
SLC44A2
SORBS2
SPTAN1
SPTBN1
SPAG9
SPATS2
SF1
SF3A1
SF3A3
SF3B1
SF3B2
SF3B3
SF3B4
SFPQ
SART1
SART3
SKAP2
SNN
SND1
STAU1
SLBP
SAMD4B
SMC1A
SSRP1
SMR3B
SUCLG1
ST13
SURF2
SURF6
SMNDC1
SYDE1
SYNJ1
SYNJ2
SYNCRIP
SDCBP
STX7
STXBP1
SNTB1
SNTB2
TRDMT1
TRMT11
TRMT12
TRMT5
TRPT1
TSEN54
TYW3
TERT
TET2
TTC19
TTC39B
TXNL4A
TXN
TST
TARSL2
TARS
TBXAS1
TYMS
TMPO
TRIP12
TRIP13
TRIP4
TRIP6
THRA
TIGD7
TSTA3
TLR3
TOP1
TOP2A
TOP3A
TCN1
TCEA1
TCERG1
TFAM
TFEC
TFE3
TOB1
TOB2
TBL3
TFRC
TRA2A
TRA2B
TAGLN2
TAGLN
TKT
TSN
TIMM50
TIMM8A
TOMM34
TPR
TMED10
TMED8
TMEM173
TMEM182
TMEM214
TNPO2
TCOF1
TRIM21
TRIM25
TRIM26
TRIM28
TRIM3
TRIM32
TRIM71
TPP2
TRO
WARS
TUBA1B
TBCA
TBCE
TTLL12
TDRD10
TDRD12
TDRD6
TPD52L2
TPD52
TPD52L1
TP53BP1
TP53
YWHAB
YWHAE
YWHAH
YWHAG
YWHAZ
TAT
YARS
UBA52
UBC
UBAP2L
UBAP2
UBE2I
UBE2L3
UBE2M
UBE2N
UBFD1
UBA1
UBA6
UBR5
USP10
USP39
USP9Y
UNC50
VCP
VARS2
VARS
VASP
VIL1
VIM
VDAC2
XIRP1
YRDC
ZFC3H1
ZC3H12A
ZC3H12B
ZC3H12D
ZC3H13
ZC3H18
ZC3H3
ZC3H6
ZC3H7A
ZC3HAV1
ZRSR2
ZCCHC11
ZCCHC24
ZCCHC6
ZCCHC8
ZRANB2
ZBTB11
ZBTB24
ZBTB48
ZNF121
ZNF133
ZNF140
ZNF143
ZNF16
ZNF169
ZNF189
ZNF22
ZNF239
ZNF280A
ZNF324
ZNF324B
ZNF326
ZNF354A
ZNF571
ZNF574
ZNF589
ZNF593
ZNF638
ZNF646
ZNF672
ZNF74
ZNF746
ZNF770
ZNF771
ZNF780A
ZNF93
ZYX
OAS3
DECR1
DHCR24
OXCT2
XRN2
ATIC
DHCR7
AKAP1
AKAP12
AKAP8L
AKAP9
ADAM10
ADAM17
ADAMTS15
ARF4
ARFGAP2
ARL6IP5
AFF4
AKT1
ALG1
ALG13
ALG3
ALMS1
APC
A1CF
ACTR2
ACTR3
ACTR3C
ACTR5
AHCTF1
ARID4A
ARID4B
ABCA2
ABCA3
ABCB10
ABCB6
ABCB7
ABCC1
ABCC2
ABCC4
ABCC5
ABCD1
ABCD3
ABCF1
ABCF2
ABCF3
ACLY
ATP5O
ATP13A1
ATP13A3
ATP6V0A1
ATP6V0C
ATP6V1H
ATP6AP1
ATP1B1
ATP1B3
ATAD2
ATP9A
ATP2B1
ATP2B4
ATP2A3
ATRX
AMMECR1
BTAF1
BCAP31
BBX
BCL7B
BAX
BAG3
BCLAF1
BCL2L2
BEND7
BOK
BCCIP
BRIX1
BUB3
BUD13
BICC1
CXCR4
CFLAR
CNOT2
CNOT6L
CNOT6
CNOT7
CNOT8
CD109
CD2AP
CD276
CD47
CD55
CD81
CD9
CD99
CLK4
CDC42EP4
CISD1
CISD2
CDKAL1
CDK5RAP1
CDKN2AIP
CDV3
CECR2
CLPTM1L
CLPTM1
CNDP2
COPS3
COPS5
CTDP1
CTR9
CELF1
CELF4
CELF5
CELF6
CWC15
CWC22
CWC25
CXXC1
COASY
DAZAP1
DBF4
DCAF13
DDRGK1
DDX1
DDX17
DDX18
DDX19A
DDX19B
DDX20
DDX23
DDX24
DDX25
DDX27
DDX28
DDX31
DDX4
DDX41
DDX43
DDX47
DDX49
DDX51
DDX54
DDX55
DDX56
DDX11
DHX33
DHX35
DHX36
DHX38
DQX1
DENND2D
DEPDC1B
DDX21
DDX50
DDX52
DHX58
DIS3
DCLRE1C
HELB
LIG3
DNMT3A
DNMT3B
POLD3
POLDIP3
POLE
POLM
SMU1
DPH2
DGCR14
DNAJA3
DNAJA4
DNAJB12
DNAJC1
DNAJC13
DNAJC17
DNAJC2
DNAJC7
DNAJC8
EBNA1BP2
EFHD2
ERC1
EAF1
EAF2
ELOVL1
EMG1
EPHB4
EPS8L3
ERRFI1
ERCC2
ERCC3
ERCC4
ERGIC2
ESF1
EVL
FBXO15
FBXO17
FBXO5
FBXO9
FOXRED1
FASTKD2
FCF1
FRMD4A
FRMD8
FARP1
FKBP10
FKBP8
FLYWCH2
FTO
FANCD2
FANCI
FAF1
FCGBP
FCRL2
FCRL3
FTSJ1
GFM1
GFM2
GNL3L
GNL3
GNAI2
GNB2
GPR108
GPR161
GPR55
GPRC5C
GPKOW
GPATCH1
GPATCH8
G3BP2
GABPB2
GADD45GIP1
GAR1
GATA3
GPBP1L1
GFRA1
GZF1
GMPPA
GNAS
GPN1
GPN2
GPN3
GRAMD1C
GRAMD4
GTPBP3
GTPBP4
GTPBP8
GIMAP8
GUF1
H1FX
H2AFV
H2AFY2
HBS1L
HEATR1
HERC5
HIRIP3
HOPX
HSPBP1
HEMK1
HJURP
IFI30
ILKAP
IMP3
IMP4
INO80B
INO80
IQCE
IQCG
IQGAP1
IQGAP3
ISY1
IWS1
KDELR1
KHSRP
KIAA0430
KIAA1143
KRI1
KTI12
KLF13
L1CAM
LAS1L
LEMD3
LEO1
LMO7
LIMA1
LMO2
LLPH
LRBA
LRRFIP2
LSM14B
LSM10
LSM14A
LSM2
LSM4
LSM5
LSM7
LTV1
LUC7L2
LUC7L
LYRM2
LARP4B
LARP6
LANCL1
LYAR
MPHOSPH6
MAGEB10
MAGEB2
MAGED2
MAK16
MKNK2
MAP7D3
MARCKSL1
MCTS1
MICA
MIA3
MIER1
MMS19
MORC2
MRTO4
MYBBP1A
MKKS
NAA15
NAA25
NAA38
NAA40
NAA50
GNPTAB
NAGPA
NPL
NAT10
MPG
NDRG1
NDUFS1
NCKAP1
NDRG2
NDRG4
NKAP
NHP2
NOB1
NIP7
NIPBL
NKX3-1
NMD3
NME2
NOC2L
NOC3L
NOP10
NOP16
NSUN3
NSUN4
NSUN5
NSUN6
NSUN7
NOP58
NOVA2
NPC1
NSFL1C
NUFIP1
NYNRIN
OTUD3
OTUB1
OTUD6B
OXA1L
OLA1
PAF1
PAGE1
PAK1IP1
PACRG
PNLDC1
PDLIM5
PDLIM7
PDZD8
PCNP
PHF10
PHF14
PHF2
PHF3
PIH1D1
PIH1D2
PINX1
POP1
POP5
PATZ1
PPARGC1A
PRDM14
PRDM2
PRDM5
PRAF2
PSMC3IP
PWP1
PYCARD
PARK7
QKI
R3HCC1
R3HDM2
RABL2A
RAB10
RAB11A
RAB12
RAB13
RAB14
RAB1A
RAB1B
RAB21
RAB2A
RAB3IP
RAB3D
RAB5A
RAB5C
RAB6A
RAB7A
RAB8A
RAD21
RAD50
RDM1
RAD54L2
RALY
RANBP10
RANBP17
RANBP3
RANGRF
RAP1A
RERG
RBAK
RBBP4
RCAN3
REXO4
RFT1
RGP1
RIBC1
RIOK2
RBM12
RBM14
RBM15
RBM15B
RBM17
RBM18
RBM19
RBM22
RBM24
RBM28
RBM33
RBM38
RBM41
RBM42
RBM46
RBM4B
RBM7
RBM8A
RBMX2
RBMXL3
RBPMS
RNPC3
REXO2
POLR1E
RPAP1
RPAP3
POLR3B
POLR3C
POLR3H
POLR3K
RPUSD1
RPUSD4
RCL1
RTF1
RWDD1
RACGAP1
RIN2
ARHGDIA
ARHGAP17
ARHGEF1
ARHGEF17
ARHGEF2
RUVBL1
RUVBL2
SRBD1
S100A10
S100A11
S100A14
S100A16
S100A7
S100A8
SACM1L
SLTM
SAMHD1
SAMSN1
SAP30BP
SBDS
SCYL1
SDAD1
SEC16A
SEC22B
SEC23IP
SEC24C
SEC62
SEC63
SECISBP2L
SEH1L
SERBP1
SMYD1
SETD1B
SETD2
SETD7
SH3GL1
SIDT1
SIDT2
SIN3A
SLC9A3R2
SMAD5
SMG1
SMG5
SMG7
SPRYD4
SUPT16H
SRPRB
SRPK1
SSU72
ST18
ST6GALNAC1
SLK
STEAP3
STEAP4
STT3A
STT3B
SAE1
SENP5
SENP6
SENP3
SMARCAL1
SMARCA4
SMARCB1
SMARCE1
SMARCAD1
SUN1
SEC23A
SEPSECS
SNIP1
SRCAP
STARD10
TCIRG1
TAOK3
TAF15
TAF2
TBC1D9B
THADA
THAP10
THAP7
THOC1
THOC2
THOC3
THUMPD1
THUMPD2
THUMPD3
TRAF4
TPX2
[truncated: 1,564 more rows]

## Sheet: Ubiquitin
UBA1
UBA3
UBA5
UBA7
UBA6
NAE1
SAE1
UBA2
ATG7
ATG3
ATG10
UFC1
UBE2U
UBE2E3
UBE2W
UBE2D3
UBE2J1
UBE2E2
BIRC6
UBE2D2
UBE2G1
UBE2D1
UBE2A
UBE2T
UBE2Z
UBE2C
UBE2I
UBE2H
UBE2J2
UBE2G2
UBE2L3
UBE2O
UBE2N
UBE2E1
UBE2Q1
UBE2L6
UBE2F
UBE2Q2
UBE2B
UBE2S
UBE2R2
UBE2K
UBE2M
UBE2D4
CDC34
UBE2L5P
UBE2NL
RP11-463D19.2
UBE2V2
UBE2V1
TSG101
TMEM189-UBE2V1
KCTD7
TNFAIP3
DCUN1D2
DCUN1D3
DCUN1D1
DCUN1D5
HECTD1
G2E3
HECTD4
UBR5
WWP1
NEDD4
HERC1
UBE3B
HERC3
NEDD4L
UBE3A
HECW1
HERC4
HECTD3
UBE3D
SMURF1
WWP2
AREL1
UBE3C
HUWE1
HECTD2
TRIP12
HERC5
HERC6
HACE1
ITCH
SMURF2
HERC2
HECW2
HERC2
UBR2
UBR1
UBR5
UBR4
UBR2
UBR1
UCHL1
CADPS2
KCMF1
CREBBP
FUS
AURKA
RWDD3
UFL1
MALT1
HDAC4
ZFP91
SART1
PDLIM2
E4F1
STC1
RANBP2
CBX4
KAT2B
EP300
IRF2BPL
CRBN
RASD2
NUP62
UPF1
RNF19A
RNF216
RNF14
ARIH1
RNF19B
PARK2
ARIH2
RBCK1
RNF31
ANKIB1
RNF144B
CUL9
RNF144A
TRIM28
KMT2B
MAP3K1
ING4
KMT2A
FBXL19
KDM2B
ING1
2024-03-05
TRIM33
TRIM24
AIRE
UHRF2
PHRF1
PHF14
PHRF1
DPF3
CHD4
KDM5D
KDM2A
JADE1
WHSC1
NSD1
PHF1
PHF21A
TRIM66
KDM5A
KDM7A
DIDO1
INTS12
BAZ1A
CHD3
KDM5C
PHF1
MTF2
KDM5B
PHF2
PHF8
DPF1
TAF3
BAZ1B
PHF10
BPTF
WHSC1L1
ING3
ING5
ING2
KMT2D
KAT6A
CHD5
KMT2C
DPF2
PCGF2
UHRF1
BFAR
COMMD3-BMI1
2024-03-02
TRIM28
PIAS2
RNF213
RNF115
RNF167
ANAPC11
TRAF3
RNF111
DTX3
RNF24
ZNRF3
MYCBP2
RNF170
TRAF6
TRIM3
RNF217
RNF130
RNF150
MIB2
2024-03-01
RNF182
2024-03-10
RNF5
TRIM51
PEX10
TRIM31
CBLL1
TRIM26
TRIM40
TRIM27
RFPL4A
CHFR
TRIM73
BRAP
RING1
TRIM39
2024-03-07
RNF43
PPARA
MGRN1
TTC3
CCNB1IP1
2024-03-08
TRIM37
PIAS3
RNF13
RNF208
LTN1
RNF20
RNF180
TRIM71
TMEM129
MID1
TRIM6
TRIM54
TRIM5
TRIM22
NFX1
SYVN1
RNF186
PJA1
TRIM63
TRIM32
RC3H2
RNF8
UBR2
RNF113A
XIAP
PCGF6
NEURL1B
RNF146
RC3H1
RFWD2
RNF2
SHPRH
MDM4
TRIM17
PCGF3
RNF121
DZIP3
NSMCE1
RNF34
PJA2
RFWD3
TOPORS
2024-03-05
PELI1
TRIM33
BRCA1
TRIM38
PEX2
MYLIP
SIAH1
TRIM13
TRIM4
RNF220
TRIM6-TRIM34
RBBP6
RNF6
RNF41
TRIM24
NHLRC1
RNF133
TRIM2
PCGF5
ZNRF1
TRIM46
ZMIZ1
TRIM50
RLIM
2024-03-11
TRAIP
RNF135
RNF123
TRAF7
RNF185
RNF10
RNF40
RCHY1
DTX2
ZNF645
LRSAM1
ZNRF2
TRIM72
PELI3
RNF168
TRIM25
CNOT4
RFFL
TRIM41
RNF4
SIAH2
RNF166
RNF152
RNF26
VPS41
HLTF
MSL2
TRIM59
SH3RF3
ZMIZ2
2024-03-03
RNF181
TRIM56
RNF187
RNFT1
TRIM35
RNF139
TRIM8
IRF2BP1
TRIM68
RAG1
TRIM9
DTX3L
RNF25
ZSWIM2
RNF126
TRIM62
UBR1
AMFR
PPARG
NSMCE2
TRIM74
SH3RF1
TRIM11
TRIM36
UHRF2
2024-03-06
RNF7
2024-03-04
TRIM43
CBLC
TRIM65
PML
PELI2
RNF113B
2024-03-09
RNF141
RAD18
PHRF1
MUL1
CBLB
CBL
LNX1
PDZRN3
BIRC3
PIAS4
MID2
RNF138
MIB1
TRAF5
MNAT1
BARD1
TRIM15
RNF38
MDM2
DTX1
TRIM45
RNF122
MKRN1
RNF128
TRIM47
TRIM21
PIAS1
TRAF2
RNF114
RNF11
RNF103
FANCL
PCGF1
TRIM23
BIRC2
DTX4
PEX12
ZNRF4
VPS18
RNF125
UBOX5
BIRC7
RBX1
OSTM1
PHRF1
TRIM52
RNF225
TRIM16
TRIM69
TRIM39
TRIM39
RNF145
TRIM60
GTF2H2C
RP11-432B6.3
RNF39
RNF223
NEURL3
RNF39
TRIM10
RFPL4B
CPNE1
RNF148
RNF212
TRIM40
TRIM15
TRIM40
RNF39
TRIM48
RNF212B
RNF222
LONRF1
RSPRY1
RNF39
RNF215
TRIM15
LONRF3
TRIM58
SH3RF2
RNF175
TRIML1
TRIM61
AHCTF1
RNF32
TRIM55
FYCO1
RNF149
C10orf90
RMND5A
RNF44
TRIM7
RNF165
RNF157
SCAF11
TRAF4
RNFT2
NOSIP
TRAF6
RNF5
TRIM31
TRIM26
TRIM73
TRIM39
TRIM6
TRIM5
TRIM22
TRIM17
TRIM38
TRIM4
TRIM6-TRIM34
RBBP6
RNF41
UBE4B
TRAF3IP2
PPIL2
TRIM50
TRIM72
TRIM25
RNF166
TRIM59
TRIM35
TRIM8
TRIM68
TRIM62
NSMCE2
TRIM11
TRIM43
TRIM65
TRIM47
TRIM21
UBE4A
RNF114
PRPF19
STUB1
RNF125
UBOX5
RNF151
TRIM39
TRIM39
LDB2
TRIM10
PDZRN4
LONRF1
LONRF2
LONRF3
WDSUB1
ARMC4
TRIM7
ANAPC11
CDC27
ANAPC13
ANAPC10
ANAPC7
CDC23
CDC26
ANAPC1
ANAPC2
ANAPC4
ANAPC5
CDC16
SSR3
FZR1
CDC20
GAN
BTBD9
KBTBD13
SPOP
KLHL42
KBTBD7
RCBTB1
KLHL21
KLHL12
KLHL9
KLHL7
KLHL17
KLHL22
KLHL11
KLHL3
KLHL10
KLHL40
KLHL41
KLHL8
KLHL13
KLHL2
KLHL20
KEAP1
IPP
KLHL5
KBTBD6
KLHL1
KLHL4
KLHL28
KLHL6
KLHL25
KLHL38
KBTBD2
ENC1
SPOPL
KLHL23
KLHL24
KLHL18
RHOBTB2
KCTD6
RHOBTB3
ZBTB18
KCTD21
RHOBTB1
KCTD11
KCTD13
KCTD5
SLX4
BCL6B
NACC1
ABTB1
TNFAIP1
KLHL33
BTBD8
IBTK
BTBD7
ZBTB8B
ZBTB25
KLHL36
ZBTB42
ZBTB1
KLHL35
ZBTB7C
KBTBD4
ZBTB44
KBTBD3
ZBTB38
ZNF131
KLHL29
RP1-27O5.3
ZBTB20
BTBD19
BTBD18
ABTB2
ZBTB22
RCBTB2
ZBTB10
ZBTB7B
KBTBD8
KLHL30
HIC2
KLHL31
BCL6
BTBD3
KBTBD12
KCTD17
ZBTB9
ZBTB3
BTBD6
ZBTB22
ZBTB4
KLHL34
ZBTB48
ZBTB17
ZBTB40
ZBTB6
ZBTB8A
ZBTB43
NACC2
KLHL32
ZBTB37
IVNS1ABP
ZBTB41
KLHL14
ZBTB14
ZBTB45
MYNN
GZF1
ZBTB49
ZBTB16
CCIN
KLHL15
ZBTB33
ZBTB2
HIC1
KCTD2
ZBTB7A
ZBTB34
ZBTB11
ZBTB21
ZBTB5
KLHL26
ZBTB39
SHKBP1
BACH1
BTBD11
PATZ1
BTBD1
KCTD3
BACH2
BTBD2
ZBTB46
ZBTB47
ZBTB24
KCTD10
KCTD9
LZTR1
CUL2
CUL1
CUL4B
CUL5
CUL4A
ANAPC2
CUL7
CUL3
CUL9
DDB1
ATG16L1
DCAF7
FBXW2
DCAF11
TLE3
WDR61
RP11-574F21.3
WSB2
RACK1
CIAO1
AMBRA1
HERC1
NLE1
TBL1XR1
DCAF1
WDR26
PWP1
PLAA
PAFAH1B1
SMU1
FBXW10
FZR1
RBBP7
KATNB1
DCAF10
TLE1
RBBP4
BTRC
TAF5
RFWD2
DTL
DCAF12
RFWD3
WDR5
DCAF4
DCAF5
NHLRC1
NUP43
BRWD1
WDR53
FBXW4
WDR5B
TRAF7
FBXW5
WDTC1
POC1B
DCAF6
CDC20
FBXW8
GNB2
WDR48
DCAF13
WDR82
FBXW7
PHIP
FBXW11
ERCC8
RBBP5
WDR76
SNRNP40
EED
TLE2
WSB1
WDR59
WDR12
DDB2
GRWD1
CORO7
PRPF19
TBL1X
CSTF1
CH507-9B2.5
DNAI1
WDR38
CFAP57
MED16
FBXW9
EML2
WDR18
DNAI2
CORO7-PAM16
BOP1
TBL3
CORO2B
UTP4
WDR72
NEDD1
WDR25
EML5
NWD1
NUP37
APAF1
WDR90
PAAF1
DMXL2
DMXL1
EML3
WDR74
RAE1
DENND3
UTP15
WDR36
SEC31A
WDR1
PLRG1
RP11-432B6.3
WDR86
DCAF8
MAPKBP1
RP11-385D13.1
PPP2R2D
DCAF8L2
NBEAL2
NBEAL1
WDR27
WDR87
AAMP
ELP2
DCAF8L1
WRAP53
NSMAF
WDR20
KIF21B
CORO1C
WDR83
WDR81
WDR60
WDR43
EML4
WDR62
WDR47
EFCAB8
SEH1L
TSSC1
DYNC1I2
CDRT1
CDRT1
WDR6
WDR89
PPP2R2B
AC026348.1
LLGL2
WDR45B
STRN4
LYST
SEC13
TBL1Y
NOL10
CDC20B
NBEA
PAK1IP1
GNB1
WDR13
TLE4
PRPF4
WDR31
EIF3I
BRWD3
WDR34
DCAF12L1
WDR78
SEC31B
CDC40
BUB3
COPA
AHI1
TAF5L
WDR64
KIF21A
WDHD1
DCAF12L2
WDSUB1
GTF3C2
IFT172
WDR55
WDR37
STRN3
PIK3R4
EML6
WDR88
WDR91
CFAP52
WDR3
WDR54
CORO6
CORO2A
CORO1B
MIOS
PPP2R2C
EML1
COPB2
SPAG16
WDR4
GNB1L
IFT80
THOC6
WDFY4
DYNC1I1
WDR97
WDR45
WDR33
STXBP5
ATG16L2
DCAF4L2
PEX7
LLGL1
PPP2R2A
WDR75
CHAF1B
DAW1
WDR49
RPTOR
TBL2
MLST8
WDFY2
WDR41
POC1A
IFT122
WDFY3
CFAP44
WDR92
WDR63
LRWD1
SHKBP1
PWP2
WDR66
WIPI2
TBC1D31
GEMIN5
WDR17
DPH7
STXBP5L
WRAP73
DMWD
SCAP
WDFY4
WDR70
THOC3
STRN
ZNF106
WDR11
HIRA
ARPC1A
TEP1
GNB5
PPWD1
PREB
KCTD3
WDR7
WDR44
ARPC1B
WDR24
TLE6
WDR77
WDFY1
RRP9
GNB4
GNB3
UTP18
CORO1A
STRAP
TCEB1
TCEB2
ASB2
LRRC41
SOCS7
WSB2
SPSB2
ASB11
ASB15
GPR75-ASB3
TMF1
SOCS6
SOCS4
ASB9
NEURL2
ASB12
CISH
SOCS2
ASB7
SOCS1
SOCS3
SPSB1
ASB4
ASB8
SPSB4
FEM1B
SOCS5
LRR1
MED8
ASB6
ASB1
WSB1
VHL
CORO7
RAB40C
RAB40B
TCEB3
ASB14
RAB40A
RAB40AL
DCAF16
DCAF17
ARNT
RICTOR
HOXB4
DCAF15
TRPC4AP
AHR
ATG5
FEM1C
FBXO27
FBXO17
FBXW2
SKP2
FBXL17
CDCA3
FBXO32
FBXO8
FBXL7
FBXL2
FBXO10
TBL1XR1
FBXO15
FBXO11
CCNF
FBXW10
FBXL19
FBXO18
KDM2B
FBXO6
FBXO42
BTRC
FBXL4
FBXO28
ZC3HC1
FBXL3
FBXO2
FBXO25
FBXL5
FBXL14
FBXO40
FBXL6
FBXW4
FBXW5
FBXO31
FBXO45
FBXW8
FBXO22
FBXO33
FBXW7
FBXO4
FBXO7
FBXO3
FBXW11
FBXL20
FBXO44
FBXL12
FBXO9
FBXO30
FBXL15
TBL1X
FBXL21
C17orf78
GTF3C1
FBXL8
FAM53C
SRM
TCEB3
FBXO48
TMEM183A
SETMAR
CCRL2
SKP1
